# Supplementary material for: Computational analysis of congenital heart disease associated SNPs: unveiling their impact on the gene regulatory system
Source: BMC Genomics. 2025 Jan 21;26:55. doi: 10.1186/s12864-025-11232-6 (PMC11749323; doi:10.1186/s12864-025-11232-6)
Supplement: Supplementary file 3 — Supplementary Material 3. [file 12864_2025_11232_MOESM3_ESM.xlsx]

## Sheet: GWAS-catalog_CHD-SNPs_uniq
Table S2: A list of unique CHD-SNPs filtered from GWAS-catalog.
CHR_ID	CHR_POS	CHR_END	DATE ADDED TO CATALOG	PUBMEDID	FIRST AUTHOR	DATE	JOURNAL	LINK	STUDY	DISEASE/TRAIT	INITIAL SAMPLE SIZE	REPLICATION SAMPLE SIZE	REGION	REPORTED GENE(S)	MAPPED_GENE	UPSTREAM_GENE_ID	DOWNSTREAM_GENE_ID	SNP_GENE_IDS	UPSTREAM_GENE_DISTANCE	DOWNSTREAM_GENE_DISTANCE	STRONGEST SNP-RISK ALLELE	SNPS	MERGED	SNP_ID_CURRENT	CONTEXT	INTERGENIC	RISK ALLELE FREQUENCY	P-VALUE	PVALUE_MLOG	P-VALUE (TEXT)	OR or BETA	95% CI (TEXT)	PLATFORM [SNPS PASSING QC]	CNV	MAPPED_TRAIT	MAPPED_TRAIT_URI	STUDY ACCESSION	GENOTYPING TECHNOLOGY
19	3159771	3159771	2010-06-02	20445134	Smith NL	2010-05-05	Circ Cardiovasc Genet	www.ncbi.nlm.nih.gov/pubmed/20445134	Association of genome-wide variation with the risk of incident heart failure in adults of European and African ancestry: a prospective meta-analysis from the cohorts for heart and aging research in genomic epidemiology (CHARGE) consortium.	Heart failure	20,926 European ancestry individuals, 2,895 African ancestry individuals	NA	19p13.3	GNA15	GNA15	NA	NA	ENSG00000060558	NA	NA	rs11880198-?	rs11880198	0	11880198	intron_variant	0	0.13	6e-06	5.22185	(EA)	1.23	[0.98-1.54]	Affymetrix, Illumina [2478304] (imputed)	N	heart failure	http://www.ebi.ac.uk/efo/EFO_0003144	GCST000675	Genome-wide genotyping array
12	58865846	58865846	2010-06-02	20445134	Smith NL	2010-05-05	Circ Cardiovasc Genet	www.ncbi.nlm.nih.gov/pubmed/20445134	Association of genome-wide variation with the risk of incident heart failure in adults of European and African ancestry: a prospective meta-analysis from the cohorts for heart and aging research in genomic epidemiology (CHARGE) consortium.	Heart failure	20,926 European ancestry individuals, 2,895 African ancestry individuals	NA	12q14.1	LRIG3	LINC02388 - LRIG3	ENSG00000257259	ENSG00000139263	NA	84099	6303	rs11172782-?	rs11172782	0	11172782	intergenic_variant	1	0.29	7e-08	7.1549	(AA)	1.46	[1.03-2.09]	Affymetrix, Illumina [2478304] (imputed)	N	heart failure	http://www.ebi.ac.uk/efo/EFO_0003144	GCST000675	Genome-wide genotyping array
8	82756885	82756885	2010-06-02	20445134	Smith NL	2010-05-05	Circ Cardiovasc Genet	www.ncbi.nlm.nih.gov/pubmed/20445134	Association of genome-wide variation with the risk of incident heart failure in adults of European and African ancestry: a prospective meta-analysis from the cohorts for heart and aging research in genomic epidemiology (CHARGE) consortium.	Heart failure	20,926 European ancestry individuals, 2,895 African ancestry individuals	NA	8q21.13	SNX16	NA	NA	NA	NA	NA	NA	rs6473383-?	rs6473383	0	6473383	intron_variant	1	0.15	3e-06	5.52288	(EA)	1.19	[0.99-1.44]	Affymetrix, Illumina [2478304] (imputed)	N	heart failure	http://www.ebi.ac.uk/efo/EFO_0003144	GCST000675	Genome-wide genotyping array
10	89204857	89204857	2010-06-02	20445134	Smith NL	2010-05-05	Circ Cardiovasc Genet	www.ncbi.nlm.nih.gov/pubmed/20445134	Association of genome-wide variation with the risk of incident heart failure in adults of European and African ancestry: a prospective meta-analysis from the cohorts for heart and aging research in genomic epidemiology (CHARGE) consortium.	Heart failure	20,926 European ancestry individuals, 2,895 African ancestry individuals	NA	10q23.31	CH25H	NA - CH25H	NA	ENSG00000138135	NA	NA	772	rs11203032-?	rs11203032	0	11203032	intergenic_variant	1	0.1	8e-06	5.09691	(EA)	1.22	[0.97-1.53]	Affymetrix, Illumina [2478304] (imputed)	N	heart failure	http://www.ebi.ac.uk/efo/EFO_0003144	GCST000675	Genome-wide genotyping array
11	126158822	126158822	2010-06-02	20445134	Smith NL	2010-05-05	Circ Cardiovasc Genet	www.ncbi.nlm.nih.gov/pubmed/20445134	Association of genome-wide variation with the risk of incident heart failure in adults of European and African ancestry: a prospective meta-analysis from the cohorts for heart and aging research in genomic epidemiology (CHARGE) consortium.	Heart failure	20,926 European ancestry individuals, 2,895 African ancestry individuals	NA	11q24.2	RPUSD4	NAP1L1P1 - RPUSD4	ENSG00000254759	ENSG00000165526	NA	90221	43274	rs563519-?	rs563519	0	563519	upstream_gene_variant	1	0.66	3e-06	5.52288	(AA)	1.45	[0.97-2.17]	Affymetrix, Illumina [2478304] (imputed)	N	heart failure	http://www.ebi.ac.uk/efo/EFO_0003144	GCST000675	Genome-wide genotyping array
1	220855166	220855166	2010-06-02	20445134	Smith NL	2010-05-05	Circ Cardiovasc Genet	www.ncbi.nlm.nih.gov/pubmed/20445134	Association of genome-wide variation with the risk of incident heart failure in adults of European and African ancestry: a prospective meta-analysis from the cohorts for heart and aging research in genomic epidemiology (CHARGE) consortium.	Heart failure	20,926 European ancestry individuals, 2,895 African ancestry individuals	NA	1q41	LOC100129376	HLX-AS1	NA	NA	ENSG00000257551	NA	NA	rs11118620-?	rs11118620	0	11118620	intron_variant	0	0.29	7e-06	5.1549	(EA)	1.15	[0.98-1.35]	Affymetrix, Illumina [2478304] (imputed)	N	heart failure	http://www.ebi.ac.uk/efo/EFO_0003144	GCST000675	Genome-wide genotyping array
3	165562421	165562421	2010-06-02	20445134	Smith NL	2010-05-05	Circ Cardiovasc Genet	www.ncbi.nlm.nih.gov/pubmed/20445134	Association of genome-wide variation with the risk of incident heart failure in adults of European and African ancestry: a prospective meta-analysis from the cohorts for heart and aging research in genomic epidemiology (CHARGE) consortium.	Heart failure	20,926 European ancestry individuals, 2,895 African ancestry individuals	NA	3q26.1	BCHE	LINC01322	NA	NA	ENSG00000244128	NA	NA	rs1523288-?	rs1523288	0	1523288	intron_variant	0	0.65	6e-06	5.22185	(EA)	1.15	[0.98-1.35]	Affymetrix, Illumina [2478304] (imputed)	N	heart failure	http://www.ebi.ac.uk/efo/EFO_0003144	GCST000675	Genome-wide genotyping array
14	98121984	98121984	2011-12-03	22068335	Mitchell GF	2011-11-08	Circ Cardiovasc Genet	www.ncbi.nlm.nih.gov/pubmed/22068335	Common genetic variation in the 3'-BCL11B gene desert is associated with carotid-femoral pulse wave velocity and excess cardiovascular disease risk: the AortaGen Consortium.	Aortic stiffness	4,216 Sardinian individuals, 20,634 European ancestry individuals	5,306 European ancestry individuals	14q32.2	BCL11B	NA - LINC02295	NA	ENSG00000258511	NA	NA	14090	rs7152623-?	rs7152623	0	7152623	intron_variant	1	NR	3e-15	14.5229	NA	0.076	[0.056-0.096] unit decrease	Affymetrix, Illumina [~ 2500000] (imputed)	N	carotid-femoral pulse wave velocity	http://www.ebi.ac.uk/efo/EFO_0004724	GCST001317	Genome-wide genotyping array
3	17082892	17082892	2014-12-11	24916648	Hirokawa M	2014-06-11	Eur J Hum Genet	www.ncbi.nlm.nih.gov/pubmed/24916648	A genome-wide association study identifies PLCL2 and AP3D1-DOT1L-SF3A2 as new susceptibility loci for myocardial infarction in Japanese.	Myocardial infarction	1,666 Japanese ancestry cases, 3,198 Japanese ancestry controls	11,412 Japanese ancestry cases, 28,397 Japanese ancestry controls	3p24.3	PLCL2	PLCL2, PLCL2	NA	NA	ENSG00000154822, ENSG00000284017	NA	NA	rs4618210-G	rs4618210	0	4618210	intron_variant	0	0.44	3e-09	8.52288	NA	1.1	[1.06-1.14]	Illumina [455781]	N	myocardial infarction	http://www.ebi.ac.uk/efo/EFO_0000612	GCST002475	Genome-wide genotyping array
9	22098575	22098575	2014-12-11	24916648	Hirokawa M	2014-06-11	Eur J Hum Genet	www.ncbi.nlm.nih.gov/pubmed/24916648	A genome-wide association study identifies PLCL2 and AP3D1-DOT1L-SF3A2 as new susceptibility loci for myocardial infarction in Japanese.	Myocardial infarction	1,666 Japanese ancestry cases, 3,198 Japanese ancestry controls	11,412 Japanese ancestry cases, 28,397 Japanese ancestry controls	9p21.3	intergenic	CDKN2B-AS1	NA	NA	ENSG00000240498	NA	NA	rs4977574-C	rs4977574	0	4977574	intron_variant	0	0.46	8e-06	5.09691	NA	1.22	[1.12-1.33]	Illumina [455781]	N	myocardial infarction	http://www.ebi.ac.uk/efo/EFO_0000612	GCST002475	Genome-wide genotyping array
19	2160530	2160530	2014-12-11	24916648	Hirokawa M	2014-06-11	Eur J Hum Genet	www.ncbi.nlm.nih.gov/pubmed/24916648	A genome-wide association study identifies PLCL2 and AP3D1-DOT1L-SF3A2 as new susceptibility loci for myocardial infarction in Japanese.	Myocardial infarction	1,666 Japanese ancestry cases, 3,198 Japanese ancestry controls	11,412 Japanese ancestry cases, 28,397 Japanese ancestry controls	19p13.3	AP3D1, SF3A2, DOT1L	AP3D1	NA	NA	ENSG00000065000	NA	NA	rs3803915-C	rs3803915	0	3803915	intron_variant	0	0.19	4e-09	8.39794	NA	1.12	[1.09-1.16]	Illumina [455781]	N	myocardial infarction	http://www.ebi.ac.uk/efo/EFO_0000612	GCST002475	Genome-wide genotyping array
12	111672685	111672685	2014-12-11	24916648	Hirokawa M	2014-06-11	Eur J Hum Genet	www.ncbi.nlm.nih.gov/pubmed/24916648	A genome-wide association study identifies PLCL2 and AP3D1-DOT1L-SF3A2 as new susceptibility loci for myocardial infarction in Japanese.	Myocardial infarction	1,666 Japanese ancestry cases, 3,198 Japanese ancestry controls	11,412 Japanese ancestry cases, 28,397 Japanese ancestry controls	12q24.12	ALDH2	BRAP	NA	NA	ENSG00000089234	NA	NA	rs3782886-A	rs3782886	0	3782886	synonymous_variant	0	0.26	1e-14	14	NA	1.46	[1.33-1.60]	Illumina [455781]	N	myocardial infarction	http://www.ebi.ac.uk/efo/EFO_0000612	GCST002475	Genome-wide genotyping array
2	52478914	52478914	2014-11-21	24800985	Agopian AJ	2014-05-06	PLoS One	www.ncbi.nlm.nih.gov/pubmed/24800985	Genome-wide association study of maternal and inherited loci for conotruncal heart defects.	Conotruncal heart defects	537 European ancestry case-parent trios, 213 case-parent trios	348 European ancestry case-parent trios, 10 case-parent trios	2p16.3	AC139712.2	GGCTP3 - CRTC1P1	ENSG00000225842	ENSG00000204993	NA	4503	91734	rs6545278-?	rs6545278	0	6545278	intergenic_variant	1	NR	8e-07	6.09691	(EA, Inherited)	2.62	[1.76-3.90]	Illumina [2421290] (imputed)	N	conotruncal heart malformations	http://purl.obolibrary.org/obo/MONDO_0016581	GCST002438	Genome-wide genotyping array
2	239522359	239522359	2014-11-21	24800985	Agopian AJ	2014-05-06	PLoS One	www.ncbi.nlm.nih.gov/pubmed/24800985	Genome-wide association study of maternal and inherited loci for conotruncal heart defects.	Conotruncal heart defects	537 European ancestry case-parent trios, 213 case-parent trios	348 European ancestry case-parent trios, 10 case-parent trios	2q37.3	AC079612.1	NA	NA	NA	NA	NA	NA	rs6706785-?	rs6706785	0	6706785	intron_variant	1	NR	6e-06	5.22185	(EA, Inherited)	1.91	[1.44-.254]	Illumina [2421290] (imputed)	N	conotruncal heart malformations	http://purl.obolibrary.org/obo/MONDO_0016581	GCST002438	Genome-wide genotyping array
3	59663795	59663795	2014-11-21	24800985	Agopian AJ	2014-05-06	PLoS One	www.ncbi.nlm.nih.gov/pubmed/24800985	Genome-wide association study of maternal and inherited loci for conotruncal heart defects.	Conotruncal heart defects	537 European ancestry case-parent trios, 213 case-parent trios	348 European ancestry case-parent trios, 10 case-parent trios	3p14.2	FHIT	Metazoa_SRP - FHIT	ENSG00000277055	ENSG00000189283	NA	79350	83482	rs6763159-?	rs6763159	0	6763159	intron_variant	1	NR	1e-06	6	(Maternal)	1.47	[1.25-1.72]	Illumina [2421290] (imputed)	N	conotruncal heart malformations, parental genotype effect measurement	http://purl.obolibrary.org/obo/MONDO_0016581, http://www.ebi.ac.uk/efo/EFO_0005939	GCST002438	Genome-wide genotyping array
9	116194389	116194389	2014-11-21	24800985	Agopian AJ	2014-05-06	PLoS One	www.ncbi.nlm.nih.gov/pubmed/24800985	Genome-wide association study of maternal and inherited loci for conotruncal heart defects.	Conotruncal heart defects	537 European ancestry case-parent trios, 213 case-parent trios	348 European ancestry case-parent trios, 10 case-parent trios	9q33.1	PAPPA	PAPPA	NA	NA	ENSG00000182752	NA	NA	rs436582-?	rs436582	0	436582	intron_variant	0	NR	3e-06	5.52288	(EA, Inherited)	2.64	[1.73-4.03]	Illumina [2421290] (imputed)	N	conotruncal heart malformations	http://purl.obolibrary.org/obo/MONDO_0016581	GCST002438	Genome-wide genotyping array
10	130548836	130548836	2014-11-21	24800985	Agopian AJ	2014-05-06	PLoS One	www.ncbi.nlm.nih.gov/pubmed/24800985	Genome-wide association study of maternal and inherited loci for conotruncal heart defects.	Conotruncal heart defects	537 European ancestry case-parent trios, 213 case-parent trios	348 European ancestry case-parent trios, 10 case-parent trios	10q26.3	AL355500.2	Y_RNA - NA	ENSG00000274754	NA	NA	43635	NA	rs11017328-?	rs11017328	0	11017328	regulatory_region_variant	1	NR	3e-07	6.52288	(EA, Inherited)	2.87	[1.88-4.40]	Illumina [2421290] (imputed)	N	conotruncal heart malformations	http://purl.obolibrary.org/obo/MONDO_0016581	GCST002438	Genome-wide genotyping array
14	81871321	81871321	2014-11-21	24800985	Agopian AJ	2014-05-06	PLoS One	www.ncbi.nlm.nih.gov/pubmed/24800985	Genome-wide association study of maternal and inherited loci for conotruncal heart defects.	Conotruncal heart defects	537 European ancestry case-parent trios, 213 case-parent trios	348 European ancestry case-parent trios, 10 case-parent trios	14q31.1	AL160192.2	RPL9P6 - EIF3LP1	ENSG00000241891	ENSG00000258501	NA	93708	44910	rs1959122-?	rs1959122	0	1959122	intron_variant	1	NR	9e-07	6.04576	(EA, Inherited)	7.63	[2.92-19.95]	Illumina [2421290] (imputed)	N	conotruncal heart malformations	http://purl.obolibrary.org/obo/MONDO_0016581	GCST002438	Genome-wide genotyping array
17	14213965	14213965	2014-11-21	24800985	Agopian AJ	2014-05-06	PLoS One	www.ncbi.nlm.nih.gov/pubmed/24800985	Genome-wide association study of maternal and inherited loci for conotruncal heart defects.	Conotruncal heart defects	537 European ancestry case-parent trios, 213 case-parent trios	348 European ancestry case-parent trios, 10 case-parent trios	17p12	AC005224.1	COX10	NA	NA	ENSG00000006695	NA	NA	rs12150130-?	rs12150130	0	12150130	intron_variant	0	NR	6e-06	5.22185	(EA, Inherited)	3.48	[1.96-6.21]	Illumina [2421290] (imputed)	N	conotruncal heart malformations	http://purl.obolibrary.org/obo/MONDO_0016581	GCST002438	Genome-wide genotyping array
18	2739735	2739735	2014-11-21	24800985	Agopian AJ	2014-05-06	PLoS One	www.ncbi.nlm.nih.gov/pubmed/24800985	Genome-wide association study of maternal and inherited loci for conotruncal heart defects.	Conotruncal heart defects	537 European ancestry case-parent trios, 213 case-parent trios	348 European ancestry case-parent trios, 10 case-parent trios	18p11.32	SMCHD1	SMCHD1	NA	NA	ENSG00000101596	NA	NA	rs11872184-?	rs11872184	0	11872184	intron_variant	0	NR	4e-06	5.39794	(EA, Inherited)	4.08	[2.15-7.74]	Illumina [2421290] (imputed)	N	conotruncal heart malformations	http://purl.obolibrary.org/obo/MONDO_0016581	GCST002438	Genome-wide genotyping array
20	6601515	6601515	2014-11-21	24800985	Agopian AJ	2014-05-06	PLoS One	www.ncbi.nlm.nih.gov/pubmed/24800985	Genome-wide association study of maternal and inherited loci for conotruncal heart defects.	Conotruncal heart defects	537 European ancestry case-parent trios, 213 case-parent trios	348 European ancestry case-parent trios, 10 case-parent trios	20p12.3	AL121911.1	CASC20 - NA	ENSG00000229876	NA	NA	73056	NA	rs6140038-?	rs6140038	0	6140038	intergenic_variant	1	0.011	1e-06	6	(EA, Inherited)	5.24	[2.50-10.99]	Illumina [2421290] (imputed)	N	conotruncal heart malformations	http://purl.obolibrary.org/obo/MONDO_0016581	GCST002438	Genome-wide genotyping array
22	38436107	38436107	2014-11-21	24800985	Agopian AJ	2014-05-06	PLoS One	www.ncbi.nlm.nih.gov/pubmed/24800985	Genome-wide association study of maternal and inherited loci for conotruncal heart defects.	Conotruncal heart defects	537 European ancestry case-parent trios, 213 case-parent trios	348 European ancestry case-parent trios, 10 case-parent trios	22q13.1	KCNJ4	KCNJ4	NA	NA	ENSG00000168135	NA	NA	rs2267386-?	rs2267386	0	2267386	intron_variant	0	0.024	1e-06	6	(EA, Inherited)	3.12	[1.93-5.05]	Illumina [2421290] (imputed)	N	conotruncal heart malformations	http://purl.obolibrary.org/obo/MONDO_0016581	GCST002438	Genome-wide genotyping array
11	63145382	63145382	2014-11-21	24800985	Agopian AJ	2014-05-06	PLoS One	www.ncbi.nlm.nih.gov/pubmed/24800985	Genome-wide association study of maternal and inherited loci for conotruncal heart defects.	Conotruncal heart defects	537 European ancestry case-parent trios, 213 case-parent trios	348 European ancestry case-parent trios, 10 case-parent trios	11q12.3	SLC22A24	SLC22A24 - SLC22A25	ENSG00000197658	ENSG00000196600	NA	1161	18394	rs4366490-?	rs4366490	0	4366490	intergenic_variant	1	NR	1e-06	6	(EA, Maternal)	1.7	[1.36-2.12]	Illumina [2421290] (imputed)	N	conotruncal heart malformations, parental genotype effect measurement	http://purl.obolibrary.org/obo/MONDO_0016581, http://www.ebi.ac.uk/efo/EFO_0005939	GCST002438	Genome-wide genotyping array
4	4646320	4646320	2013-11-20	23708191	Cordell HJ	2013-05-26	Nat Genet	www.ncbi.nlm.nih.gov/pubmed/23708191	Genome-wide association study of multiple congenital heart disease phenotypes identifies a susceptibility locus for atrial septal defect at chromosome 4p16.	Congenital heart disease	1,479 European ancestry congenital heart disease cases, 340 European ancestry ostium secundum atrial septal defect cases, 5,159 European ancestry controls	417 European ancestry ostium secundum atrial septal defect cases, 209 European ancestry ventricular septal defect cases, 2,520 European ancestry controls	4p16.2	STX18, MSX1, LOC100507266	STX18-AS1	NA	NA	ENSG00000247708	NA	NA	rs870142-A	rs870142	0	870142	intron_variant	0	0.228	3e-10	9.52288	(ASD)	1.456	[NR]	Illumina [514952]	N	congenital heart disease	http://www.ebi.ac.uk/efo/EFO_0005207	GCST002035	Genome-wide genotyping array
5	51868281	51868281	2013-11-20	23708191	Cordell HJ	2013-05-26	Nat Genet	www.ncbi.nlm.nih.gov/pubmed/23708191	Genome-wide association study of multiple congenital heart disease phenotypes identifies a susceptibility locus for atrial septal defect at chromosome 4p16.	Congenital heart disease	1,479 European ancestry congenital heart disease cases, 340 European ancestry ostium secundum atrial septal defect cases, 5,159 European ancestry controls	417 European ancestry ostium secundum atrial septal defect cases, 209 European ancestry ventricular septal defect cases, 2,520 European ancestry controls	5q11.2	NR	NA - RNA5SP182	NA	ENSG00000251873	NA	NA	18407	rs12186641-?	rs12186641	0	12186641	intergenic_variant	1	0.071	7e-06	5.1549	(VSD)	1.676	[NR]	Illumina [514952]	N	congenital heart disease	http://www.ebi.ac.uk/efo/EFO_0005207	GCST002035	Genome-wide genotyping array
4	110796911	110796911	2010-03-15	20173747	Ellinor PT	2010-02-21	Nat Genet	www.ncbi.nlm.nih.gov/pubmed/20173747	Common variants in KCNN3 are associated with lone atrial fibrillation.	Atrial fibrillation	1,335 European ancestry cases, 12,844 European ancestry controls	1,164 European ancestry cases, 3,607 European ancestry controls	4q25	PITX2	LINC01438	NA	NA	ENSG00000249519	NA	NA	rs6843082-G	rs6843082	0	6843082	non_coding_transcript_exon_variant	0	0.26	3e-28	27.5229	NA	2.03	[1.79-2.30]	Affymetrix, Illumina [~ 2500000] (imputed)	N	atrial fibrillation	http://www.ebi.ac.uk/efo/EFO_0000275	GCST000602	Genome-wide genotyping array
1	154841877	154841877	2010-03-15	20173747	Ellinor PT	2010-02-21	Nat Genet	www.ncbi.nlm.nih.gov/pubmed/20173747	Common variants in KCNN3 are associated with lone atrial fibrillation.	Atrial fibrillation	1,335 European ancestry cases, 12,844 European ancestry controls	1,164 European ancestry cases, 3,607 European ancestry controls	1q21.3	KCNN3	KCNN3	NA	NA	ENSG00000143603	NA	NA	rs13376333-T	rs13376333	0	13376333	intron_variant	0	0.3	2e-21	20.699	NA	1.52	[1.40-1.64]	Affymetrix, Illumina [~ 2500000] (imputed)	N	atrial fibrillation	http://www.ebi.ac.uk/efo/EFO_0000275	GCST000602	Genome-wide genotyping array
20	47796832	47796832	2010-03-15	20173747	Ellinor PT	2010-02-21	Nat Genet	www.ncbi.nlm.nih.gov/pubmed/20173747	Common variants in KCNN3 are associated with lone atrial fibrillation.	Atrial fibrillation	1,335 European ancestry cases, 12,844 European ancestry controls	1,164 European ancestry cases, 3,607 European ancestry controls	20q13.12	NR	SULF2 - RNU7-173P	ENSG00000196562	ENSG00000238950	NA	10216	30137	rs13038095-?	rs13038095	0	13038095	intergenic_variant	1	NR	2e-07	6.69897	NA	1.47	[1.39-1.54]	Affymetrix, Illumina [~ 2500000] (imputed)	N	atrial fibrillation	http://www.ebi.ac.uk/efo/EFO_0000275	GCST000602	Genome-wide genotyping array
12	42859612	42859612	2010-06-02	20445134	Smith NL	2010-05-05	Circ Cardiovasc Genet	www.ncbi.nlm.nih.gov/pubmed/20445134	Association of genome-wide variation with the risk of incident heart failure in adults of European and African ancestry: a prospective meta-analysis from the cohorts for heart and aging research in genomic epidemiology (CHARGE) consortium.	Heart failure	20,926 European ancestry individuals, 2,895 African ancestry individuals	NA	12q12	PRICKLE1	NA	NA	NA	NA	NA	NA	rs1520832-?	rs1520832	0	1520832	intergenic_variant	1	0.04	1e-06	6	(EA)	1.39	[0.99-1.95]	Affymetrix, Illumina [2478304] (imputed)	N	heart failure	http://www.ebi.ac.uk/efo/EFO_0003144	GCST000675	Genome-wide genotyping array
2	126905321	126905321	2010-06-02	20445134	Smith NL	2010-05-05	Circ Cardiovasc Genet	www.ncbi.nlm.nih.gov/pubmed/20445134	Association of genome-wide variation with the risk of incident heart failure in adults of European and African ancestry: a prospective meta-analysis from the cohorts for heart and aging research in genomic epidemiology (CHARGE) consortium.	Heart failure	20,926 European ancestry individuals, 2,895 African ancestry individuals	NA	2q14.3	LOC339760	TEX51 - NA	ENSG00000237524	NA	NA	3224	NA	rs13418717-?	rs13418717	0	13418717	intergenic_variant	1	0.2	3e-06	5.52288	(AA)	1.46	[0.97-2.20]	Affymetrix, Illumina [2478304] (imputed)	N	heart failure	http://www.ebi.ac.uk/efo/EFO_0003144	GCST000675	Genome-wide genotyping array
9	18109237	18109237	2010-06-02	20445134	Smith NL	2010-05-05	Circ Cardiovasc Genet	www.ncbi.nlm.nih.gov/pubmed/20445134	Association of genome-wide variation with the risk of incident heart failure in adults of European and African ancestry: a prospective meta-analysis from the cohorts for heart and aging research in genomic epidemiology (CHARGE) consortium.	Heart failure	20,926 European ancestry individuals, 2,895 African ancestry individuals	NA	9p22.2	SH3GL2	ADAMTSL1	NA	NA	ENSG00000178031	NA	NA	rs2210327-?	rs2210327	0	2210327	intron_variant	0	0.19	7e-07	6.1549	(AA)	3.14	[0.99-10.00]	Affymetrix, Illumina [2478304] (imputed)	N	heart failure	http://www.ebi.ac.uk/efo/EFO_0003144	GCST000675	Genome-wide genotyping array
12	29951209	29951209	2010-06-02	20445134	Smith NL	2010-05-05	Circ Cardiovasc Genet	www.ncbi.nlm.nih.gov/pubmed/20445134	Association of genome-wide variation with the risk of incident heart failure in adults of European and African ancestry: a prospective meta-analysis from the cohorts for heart and aging research in genomic epidemiology (CHARGE) consortium.	Heart failure	20,926 European ancestry individuals, 2,895 African ancestry individuals	NA	12p11.22	TMTC1	NA	NA	NA	NA	NA	NA	rs2046383-?	rs2046383	0	2046383	intergenic_variant	1	0.3	3e-06	5.52288	(AA)	1.39	[0.97-1.97]	Affymetrix, Illumina [2478304] (imputed)	N	heart failure	http://www.ebi.ac.uk/efo/EFO_0003144	GCST000675	Genome-wide genotyping array
12	91911494	91911494	2010-06-02	20445134	Smith NL	2010-05-05	Circ Cardiovasc Genet	www.ncbi.nlm.nih.gov/pubmed/20445134	Association of genome-wide variation with the risk of incident heart failure in adults of European and African ancestry: a prospective meta-analysis from the cohorts for heart and aging research in genomic epidemiology (CHARGE) consortium.	Heart failure	20,926 European ancestry individuals, 2,895 African ancestry individuals	NA	12q21.33	BTG1	LINC02404 - LINC01619	ENSG00000257893	ENSG00000257242	NA	30835	73482	rs17019682-?	rs17019682	0	17019682	regulatory_region_variant	1	0.17	2e-06	5.69897	(AA)	1.47	[0.98-2.22]	Affymetrix, Illumina [2478304] (imputed)	N	heart failure	http://www.ebi.ac.uk/efo/EFO_0003144	GCST000675	Genome-wide genotyping array
15	63445726	63445726	2010-06-02	20445134	Smith NL	2010-05-05	Circ Cardiovasc Genet	www.ncbi.nlm.nih.gov/pubmed/20445134	Association of genome-wide variation with the risk of incident heart failure in adults of European and African ancestry: a prospective meta-analysis from the cohorts for heart and aging research in genomic epidemiology (CHARGE) consortium.	Heart failure	20,926 European ancestry individuals, 2,895 African ancestry individuals	NA	15q22.31	USP3	LINC02568 - USP3	ENSG00000259459	ENSG00000140455	NA	7406	58785	rs10519210-?	rs10519210	0	10519210	intergenic_variant	1	0.03	1e-08	8	(EA)	1.53	[1.05-2.24]	Affymetrix, Illumina [2478304] (imputed)	N	heart failure	http://www.ebi.ac.uk/efo/EFO_0003144	GCST000675	Genome-wide genotyping array
7	27290437	27290437	2010-06-02	20445134	Smith NL	2010-05-05	Circ Cardiovasc Genet	www.ncbi.nlm.nih.gov/pubmed/20445134	Association of genome-wide variation with the risk of incident heart failure in adults of European and African ancestry: a prospective meta-analysis from the cohorts for heart and aging research in genomic epidemiology (CHARGE) consortium.	Heart failure	20,926 European ancestry individuals, 2,895 African ancestry individuals	NA	7p15.2	EVX1	RPL35P4 - HNRNPA1P73	ENSG00000213783	ENSG00000236569	NA	20759	38170	rs13225783-?	rs13225783	0	13225783	intergenic_variant	1	0.05	7e-06	5.1549	(EA)	1.38	[0.96-1.99]	Affymetrix, Illumina [2478304] (imputed)	N	heart failure	http://www.ebi.ac.uk/efo/EFO_0003144	GCST000675	Genome-wide genotyping array
9	27533986	27533986	2010-06-02	20445134	Smith NL	2010-05-05	Circ Cardiovasc Genet	www.ncbi.nlm.nih.gov/pubmed/20445134	Association of genome-wide variation with the risk of incident heart failure in adults of European and African ancestry: a prospective meta-analysis from the cohorts for heart and aging research in genomic epidemiology (CHARGE) consortium.	Heart failure	20,926 European ancestry individuals, 2,895 African ancestry individuals	NA	9p21.2	MOBKL2B	MOB3B - C9orf72	ENSG00000120162	ENSG00000147894	NA	4172	1654	rs10812610-?	rs10812610	0	10812610	intron_variant	1	0.5	5e-06	5.30103	(EA)	1.14	[0.99-1.31]	Affymetrix, Illumina [2478304] (imputed)	N	heart failure	http://www.ebi.ac.uk/efo/EFO_0003144	GCST000675	Genome-wide genotyping array
13	75202132	75202132	2010-06-02	20445134	Smith NL	2010-05-05	Circ Cardiovasc Genet	www.ncbi.nlm.nih.gov/pubmed/20445134	Association of genome-wide variation with the risk of incident heart failure in adults of European and African ancestry: a prospective meta-analysis from the cohorts for heart and aging research in genomic epidemiology (CHARGE) consortium.	Heart failure	20,926 European ancestry individuals, 2,895 African ancestry individuals	NA	13q22.2	TBC1D4	SSR1P2 - CTAGE11P	ENSG00000226665	ENSG00000214249	NA	65192	35812	rs548097-?	rs548097	0	548097	intergenic_variant	1	0.02	6e-07	6.22185	(EA)	1.62	[1.00-2.63]	Affymetrix, Illumina [2478304] (imputed)	N	heart failure	http://www.ebi.ac.uk/efo/EFO_0003144	GCST000675	Genome-wide genotyping array
10	30753565	30753565	2015-04-23	25138779	Mitchell LE	2014-08-18	Hum Mol Genet	www.ncbi.nlm.nih.gov/pubmed/25138779	Genome-wide association study of maternal and inherited effects on left-sided cardiac malformations.	Congenital left-sided heart lesions (maternal effect)	284 European ancestry case-parent trios, up to 93 case-parent trios	216 European ancestry case-parent trios, 8 case-parent trios	10p11.23	ZNF438	LINC02644 - ZNF438	ENSG00000230720	ENSG00000183621	NA	29825	66642	rs11008222-?	rs11008222	0	11008222	intergenic_variant	1	0.49	6e-07	6.22185	NA	1.64	[1.34-2.00]	Illumina [1712604] (imputed)	N	congenital left-sided heart lesions, parental genotype effect measurement	http://www.ebi.ac.uk/efo/EFO_0005938, http://www.ebi.ac.uk/efo/EFO_0005939	GCST002574	Genome-wide genotyping array
16	87159478	87159478	2015-04-23	25138779	Mitchell LE	2014-08-18	Hum Mol Genet	www.ncbi.nlm.nih.gov/pubmed/25138779	Genome-wide association study of maternal and inherited effects on left-sided cardiac malformations.	Congenital left-sided heart lesions	284 European ancestry case-parent trios, up to 93 case-parent trios	216 European ancestry case-parent trios, 8 case-parent trios	16q24.2	AC136285.1	C16orf95	NA	NA	ENSG00000260456	NA	NA	rs8061121-?	rs8061121	0	8061121	intron_variant	0	0.11	4e-09	8.39794	(EA)	2.65	[1.89-3.71]	Illumina [1712604] (imputed)	N	congenital left-sided heart lesions	http://www.ebi.ac.uk/efo/EFO_0005938	GCST002572	Genome-wide genotyping array
3	63453210	63453210	2015-04-23	25138779	Mitchell LE	2014-08-18	Hum Mol Genet	www.ncbi.nlm.nih.gov/pubmed/25138779	Genome-wide association study of maternal and inherited effects on left-sided cardiac malformations.	Congenital left-sided heart lesions	284 European ancestry case-parent trios, up to 93 case-parent trios	216 European ancestry case-parent trios, 8 case-parent trios	3p14.2	SYNPR	SYNPR-AS1, SYNPR	NA	NA	ENSG00000241359, ENSG00000163630	NA	NA	rs1975649-?	rs1975649	0	1975649	intron_variant	0	0.33	3e-07	6.52288	NA	1.65	[1.36-2.01]	Illumina [1712604] (imputed)	N	congenital left-sided heart lesions	http://www.ebi.ac.uk/efo/EFO_0005938	GCST002572	Genome-wide genotyping array
15	34684669	34684669	2015-04-23	25138779	Mitchell LE	2014-08-18	Hum Mol Genet	www.ncbi.nlm.nih.gov/pubmed/25138779	Genome-wide association study of maternal and inherited effects on left-sided cardiac malformations.	Congenital left-sided heart lesions	284 European ancestry case-parent trios, up to 93 case-parent trios	216 European ancestry case-parent trios, 8 case-parent trios	15q14	GJD2	LINC02252 - GJD2	ENSG00000261304	ENSG00000159248	NA	13574	66363	rs6495706-?	rs6495706	0	6495706	intergenic_variant	1	0.94	9e-06	5.04576	(EA)	2.13	[1.52-3.03]	Illumina [1712604] (imputed)	N	congenital left-sided heart lesions	http://www.ebi.ac.uk/efo/EFO_0005938	GCST002572	Genome-wide genotyping array
3	149875124	149875124	2016-12-16	26708285	Wakil SM	2016-02-01	Atherosclerosis	www.ncbi.nlm.nih.gov/pubmed/26708285	A genome-wide association study reveals susceptibility loci for myocardial infarction/coronary artery disease in Saudi Arabs.	Myocardial infarction	2,563 Saudi Arab ancestry cases, 1,868 Saudi Arab ancestry controls	866 Saudi Arab ancestry cases, 371 Saudi Arab ancestry controls	3q25.1	RNF13	RNF13, ANKUB1	NA	NA	ENSG00000082996, ENSG00000206199	NA	NA	rs41411047-A	rs41411047	0	41411047	intron_variant	0	0.09	1e-11	11	NA	1.51	[NR]	Affymetrix [537798]	N	myocardial infarction	http://www.ebi.ac.uk/efo/EFO_0000612	GCST003471	Genome-wide genotyping array
4	150108918	150108918	2016-12-16	26708285	Wakil SM	2016-02-01	Atherosclerosis	www.ncbi.nlm.nih.gov/pubmed/26708285	A genome-wide association study reveals susceptibility loci for myocardial infarction/coronary artery disease in Saudi Arabs.	Myocardial infarction	2,563 Saudi Arab ancestry cases, 1,868 Saudi Arab ancestry controls	866 Saudi Arab ancestry cases, 371 Saudi Arab ancestry controls	4q31.23	DCLK2	DCLK2	NA	NA	ENSG00000170390	NA	NA	rs9985766-G	rs9985766	0	9985766	intron_variant	0	0.16	6e-06	5.22185	NA	1.23	[NR]	Affymetrix [537798]	N	myocardial infarction	http://www.ebi.ac.uk/efo/EFO_0000612	GCST003471	Genome-wide genotyping array
5	32073460	32073460	2016-12-16	26708285	Wakil SM	2016-02-01	Atherosclerosis	www.ncbi.nlm.nih.gov/pubmed/26708285	A genome-wide association study reveals susceptibility loci for myocardial infarction/coronary artery disease in Saudi Arabs.	Myocardial infarction	2,563 Saudi Arab ancestry cases, 1,868 Saudi Arab ancestry controls	866 Saudi Arab ancestry cases, 371 Saudi Arab ancestry controls	5p13.3	PDZD2	PDZD2	NA	NA	ENSG00000133401	NA	NA	rs32793-G	rs32793	0	32793	intron_variant	0	0.28	3e-10	9.52288	NA	1.25	[NR]	Affymetrix [537798]	N	myocardial infarction	http://www.ebi.ac.uk/efo/EFO_0000612	GCST003471	Genome-wide genotyping array
5	52889863	52889863	2016-12-16	26708285	Wakil SM	2016-02-01	Atherosclerosis	www.ncbi.nlm.nih.gov/pubmed/26708285	A genome-wide association study reveals susceptibility loci for myocardial infarction/coronary artery disease in Saudi Arabs.	Myocardial infarction	2,563 Saudi Arab ancestry cases, 1,868 Saudi Arab ancestry controls	866 Saudi Arab ancestry cases, 371 Saudi Arab ancestry controls	5q11.2	ITGA1	B3GNTL1P1, ITGA1	NA	NA	ENSG00000251237, ENSG00000213949	NA	NA	rs16880442-G	rs16880442	0	16880442	non_coding_transcript_exon_variant	0	0.93	2e-08	7.69897	NA	1.40845	[NR]	Affymetrix [537798]	N	myocardial infarction	http://www.ebi.ac.uk/efo/EFO_0000612	GCST003471	Genome-wide genotyping array
8	63191534	63191534	2016-12-16	26708285	Wakil SM	2016-02-01	Atherosclerosis	www.ncbi.nlm.nih.gov/pubmed/26708285	A genome-wide association study reveals susceptibility loci for myocardial infarction/coronary artery disease in Saudi Arabs.	Myocardial infarction	2,563 Saudi Arab ancestry cases, 1,868 Saudi Arab ancestry controls	866 Saudi Arab ancestry cases, 371 Saudi Arab ancestry controls	8q12.3	YTHDF3	YTHDF3	NA	NA	ENSG00000185728	NA	NA	rs4739066-A	rs4739066	0	4739066	intron_variant	0	0.86	7e-09	8.1549	NA	1.36986	[NR]	Affymetrix [537798]	N	myocardial infarction	http://www.ebi.ac.uk/efo/EFO_0000612	GCST003471	Genome-wide genotyping array
8	72230147	72230147	2016-12-16	26708285	Wakil SM	2016-02-01	Atherosclerosis	www.ncbi.nlm.nih.gov/pubmed/26708285	A genome-wide association study reveals susceptibility loci for myocardial infarction/coronary artery disease in Saudi Arabs.	Myocardial infarction	2,563 Saudi Arab ancestry cases, 1,868 Saudi Arab ancestry controls	866 Saudi Arab ancestry cases, 371 Saudi Arab ancestry controls	8q21.11	TRPA1	NA	NA	NA	NA	NA	NA	rs12541758-T	rs12541758	0	12541758	non_coding_transcript_exon_variant	1	0.4	3e-06	5.52288	NA	1.16	[NR]	Affymetrix [537798]	N	myocardial infarction	http://www.ebi.ac.uk/efo/EFO_0000612	GCST003471	Genome-wide genotyping array
9	22088095	22088095	2016-12-16	26708285	Wakil SM	2016-02-01	Atherosclerosis	www.ncbi.nlm.nih.gov/pubmed/26708285	A genome-wide association study reveals susceptibility loci for myocardial infarction/coronary artery disease in Saudi Arabs.	Myocardial infarction	2,563 Saudi Arab ancestry cases, 1,868 Saudi Arab ancestry controls	866 Saudi Arab ancestry cases, 371 Saudi Arab ancestry controls	9p21.3	CDKN2A, CDKN2AB	CDKN2B-AS1	NA	NA	ENSG00000240498	NA	NA	rs10738607-G	rs10738607	0	10738607	intron_variant	0	0.63	7e-13	12.1549	NA	1.26582	[NR]	Affymetrix [537798]	N	myocardial infarction	http://www.ebi.ac.uk/efo/EFO_0000612	GCST003471	Genome-wide genotyping array
17	80133738	80133738	2016-12-16	26708285	Wakil SM	2016-02-01	Atherosclerosis	www.ncbi.nlm.nih.gov/pubmed/26708285	A genome-wide association study reveals susceptibility loci for myocardial infarction/coronary artery disease in Saudi Arabs.	Myocardial infarction	2,563 Saudi Arab ancestry cases, 1,868 Saudi Arab ancestry controls	866 Saudi Arab ancestry cases, 371 Saudi Arab ancestry controls	17q25.3	EIF4A3	GAA - EIF4A3	ENSG00000171298	ENSG00000141543	NA	13857	631	rs7211079-A	rs7211079	0	7211079	intergenic_variant	1	0.77	2e-07	6.69897	NA	1.2987	[NR]	Affymetrix [537798]	N	myocardial infarction	http://www.ebi.ac.uk/efo/EFO_0000612	GCST003471	Genome-wide genotyping array
21	34226827	34226827	2016-12-16	26708285	Wakil SM	2016-02-01	Atherosclerosis	www.ncbi.nlm.nih.gov/pubmed/26708285	A genome-wide association study reveals susceptibility loci for myocardial infarction/coronary artery disease in Saudi Arabs.	Myocardial infarction	2,563 Saudi Arab ancestry cases, 1,868 Saudi Arab ancestry controls	866 Saudi Arab ancestry cases, 371 Saudi Arab ancestry controls	21q22.11	KCNE2	LINC00310 - KCNE2	ENSG00000227456	ENSG00000159197	NA	36583	137179	rs9982601-T	rs9982601	0	9982601	intron_variant	1	0.16	2e-13	12.699	NA	1.38	[NR]	Affymetrix [537798]	N	myocardial infarction	http://www.ebi.ac.uk/efo/EFO_0000612	GCST003471	Genome-wide genotyping array
7	130023656	130023656	2016-09-12	26343387	Nikpay M	2015-09-07	Nat Genet	www.ncbi.nlm.nih.gov/pubmed/26343387	A comprehensive 1,000 Genomes-based genome-wide association meta-analysis of coronary artery disease.	Myocardial infarction	27,509 European ancestry cases, 130 African American cases, 278 Hispanic American cases, 10,257 South Asian ancestry cases, 288 Lebanese ancestry cases, 1,687 East Asian ancestry cases, 99,121 European ancestry controls, 2,778 African American controls, 3,337 Hispanic American controls, 12,899 South Asian ancestry controls, 466 Lebanese ancestry controls, 7,709 East Asian ancestry controls	NA	7q32.2	ZC3HC1	ZC3HC1	NA	NA	ENSG00000091732	NA	NA	rs11556924-C	rs11556924	0	11556924	missense_variant	0	0.7	4e-08	7.39794	NA	1.07	[1.05-1.1]	Affymetrix, Illumina [8600000] (imputed)	N	myocardial infarction	http://www.ebi.ac.uk/efo/EFO_0000612	GCST003117	Genome-wide genotyping array
13	110165755	110165755	2016-09-12	26343387	Nikpay M	2015-09-07	Nat Genet	www.ncbi.nlm.nih.gov/pubmed/26343387	A comprehensive 1,000 Genomes-based genome-wide association meta-analysis of coronary artery disease.	Myocardial infarction	27,509 European ancestry cases, 130 African American cases, 278 Hispanic American cases, 10,257 South Asian ancestry cases, 288 Lebanese ancestry cases, 1,687 East Asian ancestry cases, 99,121 European ancestry controls, 2,778 African American controls, 3,337 Hispanic American controls, 12,899 South Asian ancestry controls, 466 Lebanese ancestry controls, 7,709 East Asian ancestry controls	NA	13q34	COL4A1/A2	COL4A1	NA	NA	ENSG00000187498	NA	NA	rs11617955-T	rs11617955	0	11617955	intron_variant	0	0.9	3e-06	5.52288	NA	1.09	[1.05-1.12]	Affymetrix, Illumina [8600000] (imputed)	N	myocardial infarction	http://www.ebi.ac.uk/efo/EFO_0000612	GCST003117	Genome-wide genotyping array
1	154424940	154424940	2016-09-12	26343387	Nikpay M	2015-09-07	Nat Genet	www.ncbi.nlm.nih.gov/pubmed/26343387	A comprehensive 1,000 Genomes-based genome-wide association meta-analysis of coronary artery disease.	Myocardial infarction	27,509 European ancestry cases, 130 African American cases, 278 Hispanic American cases, 10,257 South Asian ancestry cases, 288 Lebanese ancestry cases, 1,687 East Asian ancestry cases, 99,121 European ancestry controls, 2,778 African American controls, 3,337 Hispanic American controls, 12,899 South Asian ancestry controls, 466 Lebanese ancestry controls, 7,709 East Asian ancestry controls	NA	1q21.3	IL6R	IL6R	NA	NA	ENSG00000160712	NA	NA	rs12118721-T	rs12118721	0	12118721	intron_variant	0	0.48	1e-07	7	NA	1.06	[1.04-1.08]	Affymetrix, Illumina [8600000] (imputed)	N	myocardial infarction	http://www.ebi.ac.uk/efo/EFO_0000612	GCST003117	Genome-wide genotyping array
10	89243662	89243662	2016-09-12	26343387	Nikpay M	2015-09-07	Nat Genet	www.ncbi.nlm.nih.gov/pubmed/26343387	A comprehensive 1,000 Genomes-based genome-wide association meta-analysis of coronary artery disease.	Myocardial infarction	27,509 European ancestry cases, 130 African American cases, 278 Hispanic American cases, 10,257 South Asian ancestry cases, 288 Lebanese ancestry cases, 1,687 East Asian ancestry cases, 99,121 European ancestry controls, 2,778 African American controls, 3,337 Hispanic American controls, 12,899 South Asian ancestry controls, 466 Lebanese ancestry controls, 7,709 East Asian ancestry controls	NA	10q23.31	LIPA	LIPA	NA	NA	ENSG00000107798	NA	NA	rs1332329-C	rs1332329	0	1332329	intron_variant	0	0.36	3e-13	12.5229	NA	1.08	[1.06-1.1]	Affymetrix, Illumina [8600000] (imputed)	N	myocardial infarction	http://www.ebi.ac.uk/efo/EFO_0000612	GCST003117	Genome-wide genotyping array
6	39156672	39156672	2016-09-12	26343387	Nikpay M	2015-09-07	Nat Genet	www.ncbi.nlm.nih.gov/pubmed/26343387	A comprehensive 1,000 Genomes-based genome-wide association meta-analysis of coronary artery disease.	Myocardial infarction	27,509 European ancestry cases, 130 African American cases, 278 Hispanic American cases, 10,257 South Asian ancestry cases, 288 Lebanese ancestry cases, 1,687 East Asian ancestry cases, 99,121 European ancestry controls, 2,778 African American controls, 3,337 Hispanic American controls, 12,899 South Asian ancestry controls, 466 Lebanese ancestry controls, 7,709 East Asian ancestry controls	NA	6p21.2	KCNK5	SAYSD1 - KCNK5	ENSG00000112167	ENSG00000164626	NA	41486	32299	rs1544935-T	rs1544935	0	1544935	intergenic_variant	1	0.81	3e-08	7.52288	NA	1.08	[1.05-1.10]	Affymetrix, Illumina [8600000] (imputed)	N	myocardial infarction	http://www.ebi.ac.uk/efo/EFO_0000612	GCST003117	Genome-wide genotyping array
2	19742712	19742712	2016-09-12	26343387	Nikpay M	2015-09-07	Nat Genet	www.ncbi.nlm.nih.gov/pubmed/26343387	A comprehensive 1,000 Genomes-based genome-wide association meta-analysis of coronary artery disease.	Myocardial infarction	27,509 European ancestry cases, 130 African American cases, 278 Hispanic American cases, 10,257 South Asian ancestry cases, 288 Lebanese ancestry cases, 1,687 East Asian ancestry cases, 99,121 European ancestry controls, 2,778 African American controls, 3,337 Hispanic American controls, 12,899 South Asian ancestry controls, 466 Lebanese ancestry controls, 7,709 East Asian ancestry controls	NA	2p24.1	AK097927	LINC01808 - CISD1P1	ENSG00000237992	ENSG00000213403	NA	222617	83537	rs16986953-A	rs16986953	0	16986953	intergenic_variant	1	0.09	2e-06	5.69897	NA	1.08	[1.05-1.12]	Affymetrix, Illumina [8600000] (imputed)	N	myocardial infarction	http://www.ebi.ac.uk/efo/EFO_0000612	GCST003117	Genome-wide genotyping array
2	144528992	144528992	2016-09-12	26343387	Nikpay M	2015-09-07	Nat Genet	www.ncbi.nlm.nih.gov/pubmed/26343387	A comprehensive 1,000 Genomes-based genome-wide association meta-analysis of coronary artery disease.	Myocardial infarction	27,509 European ancestry cases, 130 African American cases, 278 Hispanic American cases, 10,257 South Asian ancestry cases, 288 Lebanese ancestry cases, 1,687 East Asian ancestry cases, 99,121 European ancestry controls, 2,778 African American controls, 3,337 Hispanic American controls, 12,899 South Asian ancestry controls, 466 Lebanese ancestry controls, 7,709 East Asian ancestry controls	NA	2q22.3	ZEB2, ACO74093.1	LINC01412	NA	NA	ENSG00000232606	NA	NA	rs17678683-G	rs17678683	0	17678683	intron_variant	0	0.09	9e-06	5.04576	NA	1.08	[1.05-1.11]	Affymetrix, Illumina [8600000] (imputed)	N	myocardial infarction	http://www.ebi.ac.uk/efo/EFO_0000612	GCST003117	Genome-wide genotyping array
22	24262890	24262890	2016-09-12	26343387	Nikpay M	2015-09-07	Nat Genet	www.ncbi.nlm.nih.gov/pubmed/26343387	A comprehensive 1,000 Genomes-based genome-wide association meta-analysis of coronary artery disease.	Myocardial infarction	27,509 European ancestry cases, 130 African American cases, 278 Hispanic American cases, 10,257 South Asian ancestry cases, 288 Lebanese ancestry cases, 1,687 East Asian ancestry cases, 99,121 European ancestry controls, 2,778 African American controls, 3,337 Hispanic American controls, 12,899 South Asian ancestry controls, 466 Lebanese ancestry controls, 7,709 East Asian ancestry controls	NA	22q11.23	POM121L9P	BCRP1, POM121L9P	NA	NA	ENSG00000225098, ENSG00000128262	NA	NA	rs180803-G	rs180803	0	180803	intron_variant	0	0.97	4e-09	8.39794	(additive model)	1.21	[1.14-1.28]	Affymetrix, Illumina [8600000] (imputed)	N	myocardial infarction	http://www.ebi.ac.uk/efo/EFO_0000612	GCST003117	Genome-wide genotyping array
10	43985363	43985363	2016-09-12	26343387	Nikpay M	2015-09-07	Nat Genet	www.ncbi.nlm.nih.gov/pubmed/26343387	A comprehensive 1,000 Genomes-based genome-wide association meta-analysis of coronary artery disease.	Myocardial infarction	27,509 European ancestry cases, 130 African American cases, 278 Hispanic American cases, 10,257 South Asian ancestry cases, 288 Lebanese ancestry cases, 1,687 East Asian ancestry cases, 99,121 European ancestry controls, 2,778 African American controls, 3,337 Hispanic American controls, 12,899 South Asian ancestry controls, 466 Lebanese ancestry controls, 7,709 East Asian ancestry controls	NA	10q11.21	CXCL12	LINC00841 - LINC02881	ENSG00000233395	ENSG00000277288	NA	4261	307206	rs1870634-G	rs1870634	0	1870634	downstream_gene_variant	1	0.62	8e-11	10.0969	NA	1.07	[1.05-1.09]	Affymetrix, Illumina [8600000] (imputed)	N	myocardial infarction	http://www.ebi.ac.uk/efo/EFO_0000612	GCST003117	Genome-wide genotyping array
8	125466208	125466208	2016-09-12	26343387	Nikpay M	2015-09-07	Nat Genet	www.ncbi.nlm.nih.gov/pubmed/26343387	A comprehensive 1,000 Genomes-based genome-wide association meta-analysis of coronary artery disease.	Myocardial infarction	27,509 European ancestry cases, 130 African American cases, 278 Hispanic American cases, 10,257 South Asian ancestry cases, 288 Lebanese ancestry cases, 1,687 East Asian ancestry cases, 99,121 European ancestry controls, 2,778 African American controls, 3,337 Hispanic American controls, 12,899 South Asian ancestry controls, 466 Lebanese ancestry controls, 7,709 East Asian ancestry controls	NA	8q24.13	TRIB1	TRIB1 - LINC00861	ENSG00000173334	ENSG00000245164	NA	27805	393513	rs2001846-T	rs2001846	0	2001846	upstream_gene_variant	1	0.49	9e-07	6.04576	NA	1.05	[1.03-1.07]	Affymetrix, Illumina [8600000] (imputed)	N	myocardial infarction	http://www.ebi.ac.uk/efo/EFO_0000612	GCST003117	Genome-wide genotyping array
11	103798234	103798234	2016-09-12	26343387	Nikpay M	2015-09-07	Nat Genet	www.ncbi.nlm.nih.gov/pubmed/26343387	A comprehensive 1,000 Genomes-based genome-wide association meta-analysis of coronary artery disease.	Myocardial infarction	27,509 European ancestry cases, 130 African American cases, 278 Hispanic American cases, 10,257 South Asian ancestry cases, 288 Lebanese ancestry cases, 1,687 East Asian ancestry cases, 99,121 European ancestry controls, 2,778 African American controls, 3,337 Hispanic American controls, 12,899 South Asian ancestry controls, 466 Lebanese ancestry controls, 7,709 East Asian ancestry controls	NA	11q22.3	PDGFD	DYNC2H1 - MIR4693	ENSG00000187240	ENSG00000264200	NA	318371	51672	rs2019090-A	rs2019090	0	2019090	intron_variant	1	0.36	4e-09	8.39794	NA	1.07	[1.05-1.09]	Affymetrix, Illumina [8600000] (imputed)	N	myocardial infarction	http://www.ebi.ac.uk/efo/EFO_0000612	GCST003117	Genome-wide genotyping array
6	160687112	160687112	2016-09-12	26343387	Nikpay M	2015-09-07	Nat Genet	www.ncbi.nlm.nih.gov/pubmed/26343387	A comprehensive 1,000 Genomes-based genome-wide association meta-analysis of coronary artery disease.	Myocardial infarction	27,509 European ancestry cases, 130 African American cases, 278 Hispanic American cases, 10,257 South Asian ancestry cases, 288 Lebanese ancestry cases, 1,687 East Asian ancestry cases, 99,121 European ancestry controls, 2,778 African American controls, 3,337 Hispanic American controls, 12,899 South Asian ancestry controls, 466 Lebanese ancestry controls, 7,709 East Asian ancestry controls	NA	6q26	PLG	LPA - PLG	ENSG00000198670	ENSG00000122194	NA	22837	15126	rs2315065-A	rs2315065	0	2315065	intergenic_variant	1	0.06	2e-24	23.699	NA	1.3	[1.24-1.36]	Affymetrix, Illumina [8600000] (imputed)	N	myocardial infarction	http://www.ebi.ac.uk/efo/EFO_0000612	GCST003117	Genome-wide genotyping array
10	30046193	30046193	2016-09-12	26343387	Nikpay M	2015-09-07	Nat Genet	www.ncbi.nlm.nih.gov/pubmed/26343387	A comprehensive 1,000 Genomes-based genome-wide association meta-analysis of coronary artery disease.	Myocardial infarction	27,509 European ancestry cases, 130 African American cases, 278 Hispanic American cases, 10,257 South Asian ancestry cases, 288 Lebanese ancestry cases, 1,687 East Asian ancestry cases, 99,121 European ancestry controls, 2,778 African American controls, 3,337 Hispanic American controls, 12,899 South Asian ancestry controls, 466 Lebanese ancestry controls, 7,709 East Asian ancestry controls	NA	10p11.23	KIAA1462	JCAD	NA	NA	ENSG00000165757	NA	NA	rs2505083-C	rs2505083	0	2505083	intron_variant	0	0.39	7e-09	8.1549	NA	1.06	[1.04-1.08]	Affymetrix, Illumina [8600000] (imputed)	N	myocardial infarction	http://www.ebi.ac.uk/efo/EFO_0000612	GCST003117	Genome-wide genotyping array
15	90894158	90894158	2016-09-12	26343387	Nikpay M	2015-09-07	Nat Genet	www.ncbi.nlm.nih.gov/pubmed/26343387	A comprehensive 1,000 Genomes-based genome-wide association meta-analysis of coronary artery disease.	Myocardial infarction	27,509 European ancestry cases, 130 African American cases, 278 Hispanic American cases, 10,257 South Asian ancestry cases, 288 Lebanese ancestry cases, 1,687 East Asian ancestry cases, 99,121 European ancestry controls, 2,778 African American controls, 3,337 Hispanic American controls, 12,899 South Asian ancestry controls, 466 Lebanese ancestry controls, 7,709 East Asian ancestry controls	NA	15q26.1	FURIN, FES	FES	NA	NA	ENSG00000182511	NA	NA	rs2521501-T	rs2521501	0	2521501	intron_variant	0	0.29	2e-07	6.69897	NA	1.07	[1.04-1.09]	Affymetrix, Illumina [8600000] (imputed)	N	myocardial infarction	http://www.ebi.ac.uk/efo/EFO_0000612	GCST003117	Genome-wide genotyping array
12	89615182	89615182	2016-09-12	26343387	Nikpay M	2015-09-07	Nat Genet	www.ncbi.nlm.nih.gov/pubmed/26343387	A comprehensive 1,000 Genomes-based genome-wide association meta-analysis of coronary artery disease.	Myocardial infarction	27,509 European ancestry cases, 130 African American cases, 278 Hispanic American cases, 10,257 South Asian ancestry cases, 288 Lebanese ancestry cases, 1,687 East Asian ancestry cases, 99,121 European ancestry controls, 2,778 African American controls, 3,337 Hispanic American controls, 12,899 South Asian ancestry controls, 466 Lebanese ancestry controls, 7,709 East Asian ancestry controls	NA	12q21.33	ATP2B1	ATP2B1	NA	NA	ENSG00000070961	NA	NA	rs2681472-G	rs2681472	0	2681472	intron_variant	0	0.19	6e-09	8.22185	NA	1.08	[1.05-1.1]	Affymetrix, Illumina [8600000] (imputed)	N	myocardial infarction	http://www.ebi.ac.uk/efo/EFO_0000612	GCST003117	Genome-wide genotyping array
21	34221526	34221526	2016-09-12	26343387	Nikpay M	2015-09-07	Nat Genet	www.ncbi.nlm.nih.gov/pubmed/26343387	A comprehensive 1,000 Genomes-based genome-wide association meta-analysis of coronary artery disease.	Myocardial infarction	27,509 European ancestry cases, 130 African American cases, 278 Hispanic American cases, 10,257 South Asian ancestry cases, 288 Lebanese ancestry cases, 1,687 East Asian ancestry cases, 99,121 European ancestry controls, 2,778 African American controls, 3,337 Hispanic American controls, 12,899 South Asian ancestry controls, 466 Lebanese ancestry controls, 7,709 East Asian ancestry controls	NA	21q22.11	KCNE2	LINC00310 - KCNE2	ENSG00000227456	ENSG00000159197	NA	31282	142480	rs28451064-A	rs28451064	0	28451064	intron_variant	1	0.12	6e-12	11.2218	NA	1.13	[1.09-1.17]	Affymetrix, Illumina [8600000] (imputed)	N	myocardial infarction	http://www.ebi.ac.uk/efo/EFO_0000612	GCST003117	Genome-wide genotyping array
9	22098620	22098620	2016-09-12	26343387	Nikpay M	2015-09-07	Nat Genet	www.ncbi.nlm.nih.gov/pubmed/26343387	A comprehensive 1,000 Genomes-based genome-wide association meta-analysis of coronary artery disease.	Myocardial infarction	27,509 European ancestry cases, 130 African American cases, 278 Hispanic American cases, 10,257 South Asian ancestry cases, 288 Lebanese ancestry cases, 1,687 East Asian ancestry cases, 99,121 European ancestry controls, 2,778 African American controls, 3,337 Hispanic American controls, 12,899 South Asian ancestry controls, 466 Lebanese ancestry controls, 7,709 East Asian ancestry controls	NA	9p21.3	9p21	CDKN2B-AS1	NA	NA	ENSG00000240498	NA	NA	rs2891168-G	rs2891168	0	2891168	intron_variant	0	0.48	5e-75	74.301	NA	1.21	[1.19-1.23]	Affymetrix, Illumina [8600000] (imputed)	N	myocardial infarction	http://www.ebi.ac.uk/efo/EFO_0000612	GCST003117	Genome-wide genotyping array
1	222638065	222638065	2016-09-12	26343387	Nikpay M	2015-09-07	Nat Genet	www.ncbi.nlm.nih.gov/pubmed/26343387	A comprehensive 1,000 Genomes-based genome-wide association meta-analysis of coronary artery disease.	Myocardial infarction	27,509 European ancestry cases, 130 African American cases, 278 Hispanic American cases, 10,257 South Asian ancestry cases, 288 Lebanese ancestry cases, 1,687 East Asian ancestry cases, 99,121 European ancestry controls, 2,778 African American controls, 3,337 Hispanic American controls, 12,899 South Asian ancestry controls, 466 Lebanese ancestry controls, 7,709 East Asian ancestry controls	NA	1q41	MIA3	MIA3	NA	NA	ENSG00000154305	NA	NA	rs35700460-G	rs35700460	0	35700460	intron_variant	0	0.65	2e-11	10.699	NA	1.09	[1.06-1.11]	Affymetrix, Illumina [8600000] (imputed)	N	myocardial infarction	http://www.ebi.ac.uk/efo/EFO_0000612	GCST003117	Genome-wide genotyping array
15	78830996	78830996	2016-09-12	26343387	Nikpay M	2015-09-07	Nat Genet	www.ncbi.nlm.nih.gov/pubmed/26343387	A comprehensive 1,000 Genomes-based genome-wide association meta-analysis of coronary artery disease.	Myocardial infarction	27,509 European ancestry cases, 130 African American cases, 278 Hispanic American cases, 10,257 South Asian ancestry cases, 288 Lebanese ancestry cases, 1,687 East Asian ancestry cases, 99,121 European ancestry controls, 2,778 African American controls, 3,337 Hispanic American controls, 12,899 South Asian ancestry controls, 466 Lebanese ancestry controls, 7,709 East Asian ancestry controls	NA	15q25.1	ADAMTS7	MORF4L1	NA	NA	ENSG00000185787	NA	NA	rs7165042-C	rs7165042	0	7165042	intron_variant	0	0.56	3e-09	8.52288	NA	1.06	[1.04-1.09]	Affymetrix, Illumina [8600000] (imputed)	N	myocardial infarction	http://www.ebi.ac.uk/efo/EFO_0000612	GCST003117	Genome-wide genotyping array
17	60936127	60936127	2016-09-12	26343387	Nikpay M	2015-09-07	Nat Genet	www.ncbi.nlm.nih.gov/pubmed/26343387	A comprehensive 1,000 Genomes-based genome-wide association meta-analysis of coronary artery disease.	Myocardial infarction	27,509 European ancestry cases, 130 African American cases, 278 Hispanic American cases, 10,257 South Asian ancestry cases, 288 Lebanese ancestry cases, 1,687 East Asian ancestry cases, 99,121 European ancestry controls, 2,778 African American controls, 3,337 Hispanic American controls, 12,899 South Asian ancestry controls, 466 Lebanese ancestry controls, 7,709 East Asian ancestry controls	NA	17q23.2	BCAS3	BCAS3	NA	NA	ENSG00000141376	NA	NA	rs7212798-C	rs7212798	0	7212798	intron_variant	0	0.15	8e-06	5.09691	(additive model)	1.07	[1.04-1.1]	Affymetrix, Illumina [8600000] (imputed)	N	myocardial infarction	http://www.ebi.ac.uk/efo/EFO_0000612	GCST003117	Genome-wide genotyping array
4	155718736	155718736	2016-09-12	26343387	Nikpay M	2015-09-07	Nat Genet	www.ncbi.nlm.nih.gov/pubmed/26343387	A comprehensive 1,000 Genomes-based genome-wide association meta-analysis of coronary artery disease.	Myocardial infarction	27,509 European ancestry cases, 130 African American cases, 278 Hispanic American cases, 10,257 South Asian ancestry cases, 288 Lebanese ancestry cases, 1,687 East Asian ancestry cases, 99,121 European ancestry controls, 2,778 African American controls, 3,337 Hispanic American controls, 12,899 South Asian ancestry controls, 466 Lebanese ancestry controls, 7,709 East Asian ancestry controls	NA	4q32.1	GUCY1A3	GUCY1A1	NA	NA	ENSG00000164116	NA	NA	rs72689147-G	rs72689147	0	72689147	intron_variant	0	0.82	2e-08	7.69897	NA	1.08	[1.05-1.1]	Affymetrix, Illumina [8600000] (imputed)	N	myocardial infarction	http://www.ebi.ac.uk/efo/EFO_0000612	GCST003117	Genome-wide genotyping array
15	67149412	67149412	2016-09-12	26343387	Nikpay M	2015-09-07	Nat Genet	www.ncbi.nlm.nih.gov/pubmed/26343387	A comprehensive 1,000 Genomes-based genome-wide association meta-analysis of coronary artery disease.	Myocardial infarction	27,509 European ancestry cases, 130 African American cases, 278 Hispanic American cases, 10,257 South Asian ancestry cases, 288 Lebanese ancestry cases, 1,687 East Asian ancestry cases, 99,121 European ancestry controls, 2,778 African American controls, 3,337 Hispanic American controls, 12,899 South Asian ancestry controls, 466 Lebanese ancestry controls, 7,709 East Asian ancestry controls	NA	15q22.33	SMAD3	SMAD3	NA	NA	ENSG00000166949	NA	NA	rs72743461-C	rs72743461	0	72743461	intron_variant	0	0.8	1e-07	7	(additive model)	1.07	[1.05-1.1]	Affymetrix, Illumina [8600000] (imputed)	N	myocardial infarction	http://www.ebi.ac.uk/efo/EFO_0000612	GCST003117	Genome-wide genotyping array
1	109274570	109274570	2016-09-12	26343387	Nikpay M	2015-09-07	Nat Genet	www.ncbi.nlm.nih.gov/pubmed/26343387	A comprehensive 1,000 Genomes-based genome-wide association meta-analysis of coronary artery disease.	Myocardial infarction	27,509 European ancestry cases, 130 African American cases, 278 Hispanic American cases, 10,257 South Asian ancestry cases, 288 Lebanese ancestry cases, 1,687 East Asian ancestry cases, 99,121 European ancestry controls, 2,778 African American controls, 3,337 Hispanic American controls, 12,899 South Asian ancestry controls, 466 Lebanese ancestry controls, 7,709 East Asian ancestry controls	NA	1p13.3	SORT1	CELSR2	NA	NA	ENSG00000143126	NA	NA	rs7528419-A	rs7528419	0	7528419	3_prime_UTR_variant	0	0.8	1e-15	15	NA	1.11	[1.08-1.13]	Affymetrix, Illumina [8600000] (imputed)	N	myocardial infarction	http://www.ebi.ac.uk/efo/EFO_0000612	GCST003117	Genome-wide genotyping array
6	12903725	12903725	2016-09-12	26343387	Nikpay M	2015-09-07	Nat Genet	www.ncbi.nlm.nih.gov/pubmed/26343387	A comprehensive 1,000 Genomes-based genome-wide association meta-analysis of coronary artery disease.	Myocardial infarction	27,509 European ancestry cases, 130 African American cases, 278 Hispanic American cases, 10,257 South Asian ancestry cases, 288 Lebanese ancestry cases, 1,687 East Asian ancestry cases, 99,121 European ancestry controls, 2,778 African American controls, 3,337 Hispanic American controls, 12,899 South Asian ancestry controls, 466 Lebanese ancestry controls, 7,709 East Asian ancestry controls	NA	6p24.1	PHACTR1	PHACTR1	NA	NA	ENSG00000112137	NA	NA	rs9349379-G	rs9349379	0	9349379	non_coding_transcript_exon_variant	0	0.41	9e-35	34.0458	NA	1.14	[1.12-1.16]	Affymetrix, Illumina [8600000] (imputed)	N	myocardial infarction	http://www.ebi.ac.uk/efo/EFO_0000612	GCST003117	Genome-wide genotyping array
17	2229956	2229956	2016-09-12	26343387	Nikpay M	2015-09-07	Nat Genet	www.ncbi.nlm.nih.gov/pubmed/26343387	A comprehensive 1,000 Genomes-based genome-wide association meta-analysis of coronary artery disease.	Myocardial infarction	27,509 European ancestry cases, 130 African American cases, 278 Hispanic American cases, 10,257 South Asian ancestry cases, 288 Lebanese ancestry cases, 1,687 East Asian ancestry cases, 99,121 European ancestry controls, 2,778 African American controls, 3,337 Hispanic American controls, 12,899 South Asian ancestry controls, 466 Lebanese ancestry controls, 7,709 East Asian ancestry controls	NA	17p13.3	SMG6	SMG6	NA	NA	ENSG00000070366	NA	NA	rs9914266-C	rs9914266	0	9914266	intron_variant	0	0.35	3e-06	5.52288	NA	1.05	[1.03-1.07]	Affymetrix, Illumina [8600000] (imputed)	N	myocardial infarction	http://www.ebi.ac.uk/efo/EFO_0000612	GCST003117	Genome-wide genotyping array
1	56499992	56499992	2016-09-12	26343387	Nikpay M	2015-09-07	Nat Genet	www.ncbi.nlm.nih.gov/pubmed/26343387	A comprehensive 1,000 Genomes-based genome-wide association meta-analysis of coronary artery disease.	Myocardial infarction	27,509 European ancestry cases, 130 African American cases, 278 Hispanic American cases, 10,257 South Asian ancestry cases, 288 Lebanese ancestry cases, 1,687 East Asian ancestry cases, 99,121 European ancestry controls, 2,778 African American controls, 3,337 Hispanic American controls, 12,899 South Asian ancestry controls, 466 Lebanese ancestry controls, 7,709 East Asian ancestry controls	NA	1p32.2	PPAP2B	PLPP3	NA	NA	ENSG00000162407	NA	NA	rs9970807-C	rs9970807	0	9970807	intron_variant	0	0.92	2e-09	8.69897	NA	1.12	[1.08-1.16]	Affymetrix, Illumina [8600000] (imputed)	N	myocardial infarction	http://www.ebi.ac.uk/efo/EFO_0000612	GCST003117	Genome-wide genotyping array
17	48982960	48982960	2016-09-12	26343387	Nikpay M	2015-09-07	Nat Genet	www.ncbi.nlm.nih.gov/pubmed/26343387	A comprehensive 1,000 Genomes-based genome-wide association meta-analysis of coronary artery disease.	Myocardial infarction	27,509 European ancestry cases, 130 African American cases, 278 Hispanic American cases, 10,257 South Asian ancestry cases, 288 Lebanese ancestry cases, 1,687 East Asian ancestry cases, 99,121 European ancestry controls, 2,778 African American controls, 3,337 Hispanic American controls, 12,899 South Asian ancestry controls, 466 Lebanese ancestry controls, 7,709 East Asian ancestry controls	NA	17q21.32	UBE2Z	GIP - IGF2BP1	ENSG00000159224	ENSG00000159217	NA	14364	14425	rs35895680-C	rs35895680	0	35895680	intergenic_variant	1	0.72	8e-06	5.09691	NA	1.06	[1.03-1.08]	Affymetrix, Illumina [8600000] (imputed)	N	myocardial infarction	http://www.ebi.ac.uk/efo/EFO_0000612	GCST003117	Genome-wide genotyping array
4	147359849	147359849	2016-09-12	26343387	Nikpay M	2015-09-07	Nat Genet	www.ncbi.nlm.nih.gov/pubmed/26343387	A comprehensive 1,000 Genomes-based genome-wide association meta-analysis of coronary artery disease.	Myocardial infarction	27,509 European ancestry cases, 130 African American cases, 278 Hispanic American cases, 10,257 South Asian ancestry cases, 288 Lebanese ancestry cases, 1,687 East Asian ancestry cases, 99,121 European ancestry controls, 2,778 African American controls, 3,337 Hispanic American controls, 12,899 South Asian ancestry controls, 466 Lebanese ancestry controls, 7,709 East Asian ancestry controls	NA	4q31.22	EDNRA	MIR548G - PRMT5P1	ENSG00000221369	ENSG00000249004	NA	15132	98875	rs4593108-C	rs4593108	0	4593108	regulatory_region_variant	1	0.8	4e-07	6.39794	NA	1.07	[1.04-1.09]	Affymetrix, Illumina [8600000] (imputed)	N	myocardial infarction	http://www.ebi.ac.uk/efo/EFO_0000612	GCST003117	Genome-wide genotyping array
9	133274414	133274414	2016-09-12	26343387	Nikpay M	2015-09-07	Nat Genet	www.ncbi.nlm.nih.gov/pubmed/26343387	A comprehensive 1,000 Genomes-based genome-wide association meta-analysis of coronary artery disease.	Myocardial infarction	27,509 European ancestry cases, 130 African American cases, 278 Hispanic American cases, 10,257 South Asian ancestry cases, 288 Lebanese ancestry cases, 1,687 East Asian ancestry cases, 99,121 European ancestry controls, 2,778 African American controls, 3,337 Hispanic American controls, 12,899 South Asian ancestry controls, 466 Lebanese ancestry controls, 7,709 East Asian ancestry controls	NA	9q34.2	ABO	ABO, ABO	NA	NA	ENSG00000175164, ENSG00000281879	NA	NA	rs532436-A	rs532436	0	532436	intron_variant	0	0.19	2e-17	16.699	NA	1.12	[1.09-1.14]	Affymetrix, Illumina [8600000] (imputed)	N	myocardial infarction	http://www.ebi.ac.uk/efo/EFO_0000612	GCST003117	Genome-wide genotyping array
19	11077477	11077477	2016-09-12	26343387	Nikpay M	2015-09-07	Nat Genet	www.ncbi.nlm.nih.gov/pubmed/26343387	A comprehensive 1,000 Genomes-based genome-wide association meta-analysis of coronary artery disease.	Myocardial infarction	27,509 European ancestry cases, 130 African American cases, 278 Hispanic American cases, 10,257 South Asian ancestry cases, 288 Lebanese ancestry cases, 1,687 East Asian ancestry cases, 99,121 European ancestry controls, 2,778 African American controls, 3,337 Hispanic American controls, 12,899 South Asian ancestry controls, 466 Lebanese ancestry controls, 7,709 East Asian ancestry controls	NA	19p13.2	LDLR	SMARCA4	NA	NA	ENSG00000127616	NA	NA	rs55791371-A	rs55791371	0	55791371	intron_variant	0	0.9	3e-08	7.52288	NA	1.11	[1.07-1.15]	Affymetrix, Illumina [8600000] (imputed)	N	myocardial infarction	http://www.ebi.ac.uk/efo/EFO_0000612	GCST003117	Genome-wide genotyping array
13	110390962	110390962	2016-09-12	26343387	Nikpay M	2015-09-07	Nat Genet	www.ncbi.nlm.nih.gov/pubmed/26343387	A comprehensive 1,000 Genomes-based genome-wide association meta-analysis of coronary artery disease.	Myocardial infarction	27,509 European ancestry cases, 130 African American cases, 278 Hispanic American cases, 10,257 South Asian ancestry cases, 288 Lebanese ancestry cases, 1,687 East Asian ancestry cases, 99,121 European ancestry controls, 2,778 African American controls, 3,337 Hispanic American controls, 12,899 South Asian ancestry controls, 466 Lebanese ancestry controls, 7,709 East Asian ancestry controls	NA	13q34	COL4A2, COL4A1	COL4A2	NA	NA	ENSG00000134871	NA	NA	rs55940034-G	rs55940034	0	55940034	intron_variant	0	0.27	8e-08	7.09691	NA	1.07	[1.04-1.09]	Affymetrix, Illumina [8600000] (imputed)	N	myocardial infarction	http://www.ebi.ac.uk/efo/EFO_0000612	GCST003117	Genome-wide genotyping array
19	44919589	44919589	2016-09-12	26343387	Nikpay M	2015-09-07	Nat Genet	www.ncbi.nlm.nih.gov/pubmed/26343387	A comprehensive 1,000 Genomes-based genome-wide association meta-analysis of coronary artery disease.	Myocardial infarction	27,509 European ancestry cases, 130 African American cases, 278 Hispanic American cases, 10,257 South Asian ancestry cases, 288 Lebanese ancestry cases, 1,687 East Asian ancestry cases, 99,121 European ancestry controls, 2,778 African American controls, 3,337 Hispanic American controls, 12,899 South Asian ancestry controls, 466 Lebanese ancestry controls, 7,709 East Asian ancestry controls	NA	19q13.32	APOC1	APOC1 - APOC1P1	ENSG00000130208	ENSG00000214855	NA	240	7210	rs56131196-A	rs56131196	0	56131196	downstream_gene_variant	1	0.16	4e-08	7.39794	NA	1.09	[1.06-1.12]	Affymetrix, Illumina [8600000] (imputed)	N	myocardial infarction	http://www.ebi.ac.uk/efo/EFO_0000612	GCST003117	Genome-wide genotyping array
12	111569952	111569952	2016-09-12	26343387	Nikpay M	2015-09-07	Nat Genet	www.ncbi.nlm.nih.gov/pubmed/26343387	A comprehensive 1,000 Genomes-based genome-wide association meta-analysis of coronary artery disease.	Myocardial infarction	27,509 European ancestry cases, 130 African American cases, 278 Hispanic American cases, 10,257 South Asian ancestry cases, 288 Lebanese ancestry cases, 1,687 East Asian ancestry cases, 99,121 European ancestry controls, 2,778 African American controls, 3,337 Hispanic American controls, 12,899 South Asian ancestry controls, 466 Lebanese ancestry controls, 7,709 East Asian ancestry controls	NA	12q24.12	SH2B3	ATXN2	NA	NA	ENSG00000204842	NA	NA	rs653178-C	rs653178	0	653178	intron_variant	0	0.44	3e-11	10.5229	NA	1.08	[1.06-1.1]	Affymetrix, Illumina [8600000] (imputed)	N	myocardial infarction	http://www.ebi.ac.uk/efo/EFO_0000612	GCST003117	Genome-wide genotyping array
3	8567234	8567234	2016-06-17	26301497	Dina C	2015-08-24	Nat Genet	www.ncbi.nlm.nih.gov/pubmed/26301497	Genetic association analyses highlight biological pathways underlying mitral valve prolapse.	Mitral valve prolapse	1,442 European ancestry cases, 2,439 European ancestry controls	1,422 European ancestry cases, 6,779 European ancestry controls	3p25.3	LMCD1	LMCD1-AS1, LMCD1	NA	NA	ENSG00000227110, ENSG00000071282	NA	NA	rs171408-G	rs171408	0	171408	intron_variant	0	0.22	1e-11	11	NA	1.32	[1.22-1.43]	Affymetrix, Illumina [~ 4800000] (imputed)	N	Mitral valve prolapse	http://purl.obolibrary.org/obo/HP_0001634	GCST003094	Genome-wide genotyping array
2	217029680	217029680	2016-06-17	26301497	Dina C	2015-08-24	Nat Genet	www.ncbi.nlm.nih.gov/pubmed/26301497	Genetic association analyses highlight biological pathways underlying mitral valve prolapse.	Mitral valve prolapse	1,442 European ancestry cases, 2,439 European ancestry controls	1,422 European ancestry cases, 6,779 European ancestry controls	2q35	IGFBP5, TNS1, TNP1, IGFBP2, DIRC3	FBXO11 - NA	ENSG00000138081	NA	NA	169123182	NA	rs12465515-C	rs12465515	0	12465515	intergenic_variant	1	0.34	3e-11	10.5229	NA	1.25	[1.18-1.33]	Affymetrix, Illumina [~ 4800000] (imputed)	N	Mitral valve prolapse	http://purl.obolibrary.org/obo/HP_0001634	GCST003094	Genome-wide genotyping array
21	36087973	36087973	2016-06-17	26301497	Dina C	2015-08-24	Nat Genet	www.ncbi.nlm.nih.gov/pubmed/26301497	Genetic association analyses highlight biological pathways underlying mitral valve prolapse.	Mitral valve prolapse	1,442 European ancestry cases, 2,439 European ancestry controls	1,422 European ancestry cases, 6,779 European ancestry controls	21q22.12	SETD4, CBR1	SETD4 - MEMO1P1	ENSG00000185917	ENSG00000226054	NA	8584	42516	rs62229266-T	rs62229266	0	62229266	intron_variant	1	0.36	1e-08	8	NA	1.22	[1.14-1.30]	Affymetrix, Illumina [~ 4800000] (imputed)	N	Mitral valve prolapse	http://purl.obolibrary.org/obo/HP_0001634	GCST003094	Genome-wide genotyping array
22	27810924	27810924	2016-06-17	26301497	Dina C	2015-08-24	Nat Genet	www.ncbi.nlm.nih.gov/pubmed/26301497	Genetic association analyses highlight biological pathways underlying mitral valve prolapse.	Mitral valve prolapse	1,442 European ancestry cases, 2,439 European ancestry controls	1,422 European ancestry cases, 6,779 European ancestry controls	22q12.1	MN1, PITPNB	MN1 - PITPNB	ENSG00000169184	ENSG00000180957	NA	9168	40745	rs11705555-C	rs11705555	0	11705555	regulatory_region_variant	1	0.26	1e-08	8	NA	1.23	[1.15-1.33]	Affymetrix, Illumina [~ 4800000] (imputed)	N	Mitral valve prolapse	http://purl.obolibrary.org/obo/HP_0001634	GCST003094	Genome-wide genotyping array
17	2292856	2292856	2016-06-17	26301497	Dina C	2015-08-24	Nat Genet	www.ncbi.nlm.nih.gov/pubmed/26301497	Genetic association analyses highlight biological pathways underlying mitral valve prolapse.	Mitral valve prolapse	1,442 European ancestry cases, 2,439 European ancestry controls	1,422 European ancestry cases, 6,779 European ancestry controls	17p13.3	SMG6	SMG6	NA	NA	ENSG00000070366	NA	NA	rs216205-T	rs216205	0	216205	intron_variant	0	0.74	2e-08	7.69897	NA	1.24	[1.15-1.33]	Affymetrix, Illumina [~ 4800000] (imputed)	N	Mitral valve prolapse	http://purl.obolibrary.org/obo/HP_0001634	GCST003094	Genome-wide genotyping array
14	71298060	71298060	2016-06-17	26301497	Dina C	2015-08-24	Nat Genet	www.ncbi.nlm.nih.gov/pubmed/26301497	Genetic association analyses highlight biological pathways underlying mitral valve prolapse.	Mitral valve prolapse	1,442 European ancestry cases, 2,439 European ancestry controls	1,422 European ancestry cases, 6,779 European ancestry controls	14q24.2	PCNX, SIPA1L1	NA - SIPA1L1	NA	ENSG00000197555	NA	NA	22389	rs17767392-T	rs17767392	0	17767392	intron_variant	1	0.25	2e-08	7.69897	NA	1.23	[1.15-1.32]	Affymetrix, Illumina [~ 4800000] (imputed)	N	Mitral valve prolapse	http://purl.obolibrary.org/obo/HP_0001634	GCST003094	Genome-wide genotyping array
1	53673181	53673181	2016-06-17	26301497	Dina C	2015-08-24	Nat Genet	www.ncbi.nlm.nih.gov/pubmed/26301497	Genetic association analyses highlight biological pathways underlying mitral valve prolapse.	Mitral valve prolapse	1,442 European ancestry cases, 2,439 European ancestry controls	1,422 European ancestry cases, 6,779 European ancestry controls	1p32.3	GLIS1	GLIS1	NA	NA	ENSG00000174332	NA	NA	rs1879734-T	rs1879734	0	1879734	intron_variant	0	0.28	1e-07	7	NA	1.23	[1.14-1.33]	Affymetrix, Illumina [~ 4800000] (imputed)	N	Mitral valve prolapse	http://purl.obolibrary.org/obo/HP_0001634	GCST003094	Genome-wide genotyping array
6	132076762	132076762	2016-06-17	26301497	Dina C	2015-08-24	Nat Genet	www.ncbi.nlm.nih.gov/pubmed/26301497	Genetic association analyses highlight biological pathways underlying mitral valve prolapse.	Mitral valve prolapse	1,442 European ancestry cases, 2,439 European ancestry controls	1,422 European ancestry cases, 6,779 European ancestry controls	6q23.2	CTGF, LOC100507254	NA - MIR548AJ1	NA	ENSG00000265669	NA	NA	38430	rs11962845-A	rs11962845	0	11962845	intron_variant	1	0.16	8e-06	5.09691	NA	1.23	[1.12-1.34]	Affymetrix, Illumina [~ 4800000] (imputed)	N	Mitral valve prolapse	http://purl.obolibrary.org/obo/HP_0001634	GCST003094	Genome-wide genotyping array
10	102834750	102834750	2016-09-12	26343387	Nikpay M	2015-09-07	Nat Genet	www.ncbi.nlm.nih.gov/pubmed/26343387	A comprehensive 1,000 Genomes-based genome-wide association meta-analysis of coronary artery disease.	Myocardial infarction	27,509 European ancestry cases, 130 African American cases, 278 Hispanic American cases, 10,257 South Asian ancestry cases, 288 Lebanese ancestry cases, 1,687 East Asian ancestry cases, 99,121 European ancestry controls, 2,778 African American controls, 3,337 Hispanic American controls, 12,899 South Asian ancestry controls, 466 Lebanese ancestry controls, 7,709 East Asian ancestry controls	NA	10q24.32	CYP17A1, CNNM2, NT5C2	CYP17A1	NA	NA	ENSG00000148795	NA	NA	rs1004467-A	rs1004467	0	1004467	non_coding_transcript_exon_variant	0	0.87	8e-08	7.09691	NA	1.08	[1.05-1.11]	Affymetrix, Illumina [8600000] (imputed)	N	myocardial infarction	http://www.ebi.ac.uk/efo/EFO_0000612	GCST003117	Genome-wide genotyping array
2	85534925	85534925	2016-09-12	26343387	Nikpay M	2015-09-07	Nat Genet	www.ncbi.nlm.nih.gov/pubmed/26343387	A comprehensive 1,000 Genomes-based genome-wide association meta-analysis of coronary artery disease.	Myocardial infarction	27,509 European ancestry cases, 130 African American cases, 278 Hispanic American cases, 10,257 South Asian ancestry cases, 288 Lebanese ancestry cases, 1,687 East Asian ancestry cases, 99,121 European ancestry controls, 2,778 African American controls, 3,337 Hispanic American controls, 12,899 South Asian ancestry controls, 466 Lebanese ancestry controls, 7,709 East Asian ancestry controls	NA	2p11.2	VAMP8, GGCX, VAMP5	RPSAP22 - PARTICL	ENSG00000229648	ENSG00000286532	NA	43145	2537	rs10176176-T	rs10176176	0	10176176	upstream_gene_variant	1	0.47	3e-10	9.52288	NA	1.07	[1.05-1.09]	Affymetrix, Illumina [8600000] (imputed)	N	myocardial infarction	http://www.ebi.ac.uk/efo/EFO_0000612	GCST003117	Genome-wide genotyping array
6	160589086	160589086	2016-09-12	26343387	Nikpay M	2015-09-07	Nat Genet	www.ncbi.nlm.nih.gov/pubmed/26343387	A comprehensive 1,000 Genomes-based genome-wide association meta-analysis of coronary artery disease.	Myocardial infarction	27,509 European ancestry cases, 130 African American cases, 278 Hispanic American cases, 10,257 South Asian ancestry cases, 288 Lebanese ancestry cases, 1,687 East Asian ancestry cases, 99,121 European ancestry controls, 2,778 African American controls, 3,337 Hispanic American controls, 12,899 South Asian ancestry controls, 466 Lebanese ancestry controls, 7,709 East Asian ancestry controls	NA	6q25.3	LPA	LPA	NA	NA	ENSG00000198670	NA	NA	rs10455872-G	rs10455872	0	10455872	intron_variant	0	0.05	9e-27	26.0458	NA	1.33	[1.27-1.4]	Affymetrix, Illumina [8600000] (imputed)	N	myocardial infarction	http://www.ebi.ac.uk/efo/EFO_0000612	GCST003117	Genome-wide genotyping array
1	55030366	55030366	2016-09-12	26343387	Nikpay M	2015-09-07	Nat Genet	www.ncbi.nlm.nih.gov/pubmed/26343387	A comprehensive 1,000 Genomes-based genome-wide association meta-analysis of coronary artery disease.	Myocardial infarction	27,509 European ancestry cases, 130 African American cases, 278 Hispanic American cases, 10,257 South Asian ancestry cases, 288 Lebanese ancestry cases, 1,687 East Asian ancestry cases, 99,121 European ancestry controls, 2,778 African American controls, 3,337 Hispanic American controls, 12,899 South Asian ancestry controls, 466 Lebanese ancestry controls, 7,709 East Asian ancestry controls	NA	1p32.3	PCSK9	BSND - PCSK9	ENSG00000162399	ENSG00000169174	NA	13194	9081	rs11206510-T	rs11206510	0	11206510	intergenic_variant	1	0.85	7e-07	6.1549	NA	1.08	[1.05-1.11]	Affymetrix, Illumina [8600000] (imputed)	N	myocardial infarction	http://www.ebi.ac.uk/efo/EFO_0000612	GCST003117	Genome-wide genotyping array
14	99679373	99679373	2016-09-12	26343387	Nikpay M	2015-09-07	Nat Genet	www.ncbi.nlm.nih.gov/pubmed/26343387	A comprehensive 1,000 Genomes-based genome-wide association meta-analysis of coronary artery disease.	Myocardial infarction	27,509 European ancestry cases, 130 African American cases, 278 Hispanic American cases, 10,257 South Asian ancestry cases, 288 Lebanese ancestry cases, 1,687 East Asian ancestry cases, 99,121 European ancestry controls, 2,778 African American controls, 3,337 Hispanic American controls, 12,899 South Asian ancestry controls, 466 Lebanese ancestry controls, 7,709 East Asian ancestry controls	NA	14q32.2	HHIPL1	HHIPL1	NA	NA	ENSG00000182218	NA	NA	rs10139550-G	rs10139550	0	10139550	3_prime_UTR_variant	0	0.41	7e-06	5.1549	NA	1.05	[1.03-1.07]	Affymetrix, Illumina [8600000] (imputed)	N	myocardial infarction	http://www.ebi.ac.uk/efo/EFO_0000612	GCST003117	Genome-wide genotyping array
4	110791276	110791276	2018-08-13	29892015	Roselli C	2018-06-11	Nat Genet	www.ncbi.nlm.nih.gov/pubmed/29892015	Multi-ethnic genome-wide association study for atrial fibrillation.	Atrial fibrillation	55,114 European ancestry cases, 482,295 European ancestry controls, 8,180 Japanese ancestry cases, 28,612 Japanese ancestry controls, 1,307 African American ancestry cases, 7,660 African American ancestry controls, 845 Hispanic cases, 4,177 Hispanic controls	NA	4q25	PITX2, C4orf32	NA - LINC01438	NA	ENSG00000249519	NA	NA	3127	rs2129977-A	rs2129977	0	2129977	intergenic_variant	1	0.26	3e-307	524.523	NA	1.49	[1.47-1.52]	Affymetrix, Illumina [up to 12149979] (imputed)	N	atrial fibrillation	http://www.ebi.ac.uk/efo/EFO_0000275	GCST006061	Genome-wide genotyping array
20	6591367	6591367	2018-08-13	29892015	Roselli C	2018-06-11	Nat Genet	www.ncbi.nlm.nih.gov/pubmed/29892015	Multi-ethnic genome-wide association study for atrial fibrillation.	Atrial fibrillation	55,114 European ancestry cases, 482,295 European ancestry controls, 8,180 Japanese ancestry cases, 28,612 Japanese ancestry controls, 1,307 African American ancestry cases, 7,660 African American ancestry controls, 845 Hispanic cases, 4,177 Hispanic controls	NA	20p12.3	CASC20, BMP2	CASC20 - NA	ENSG00000229876	NA	NA	62908	NA	rs2145274-A	rs2145274	0	2145274	regulatory_region_variant	1	0.91	7e-13	12.1549	NA	1.11	[1.08-1.14]	Affymetrix, Illumina [up to 12149979] (imputed)	N	atrial fibrillation	http://www.ebi.ac.uk/efo/EFO_0000275	GCST006061	Genome-wide genotyping array
14	32512278	32512278	2018-08-13	29892015	Roselli C	2018-06-11	Nat Genet	www.ncbi.nlm.nih.gov/pubmed/29892015	Multi-ethnic genome-wide association study for atrial fibrillation.	Atrial fibrillation	55,114 European ancestry cases, 482,295 European ancestry controls, 8,180 Japanese ancestry cases, 28,612 Japanese ancestry controls, 1,307 African American ancestry cases, 7,660 African American ancestry controls, 845 Hispanic cases, 4,177 Hispanic controls	NA	14q12	AKAP6	AKAP6	NA	NA	ENSG00000151320	NA	NA	rs2145587-A	rs2145587	0	2145587	intron_variant	0	0.28	2e-21	20.699	NA	1.08	[1.06-1.1]	Affymetrix, Illumina [up to 12149979] (imputed)	N	atrial fibrillation	http://www.ebi.ac.uk/efo/EFO_0000275	GCST006061	Genome-wide genotyping array
16	1964282	1964282	2018-08-13	29892015	Roselli C	2018-06-11	Nat Genet	www.ncbi.nlm.nih.gov/pubmed/29892015	Multi-ethnic genome-wide association study for atrial fibrillation.	Atrial fibrillation	55,114 European ancestry cases, 482,295 European ancestry controls, 8,180 Japanese ancestry cases, 28,612 Japanese ancestry controls, 1,307 African American ancestry cases, 7,660 African American ancestry controls, 845 Hispanic cases, 4,177 Hispanic controls	NA	16p13.3	RPS2	RPS2	NA	NA	ENSG00000140988	NA	NA	rs2286466-G	rs2286466	0	2286466	synonymous_variant	0	0.81	4e-14	13.3979	NA	1.07	[1.05-1.09]	Affymetrix, Illumina [up to 12149979] (imputed)	N	atrial fibrillation	http://www.ebi.ac.uk/efo/EFO_0000275	GCST006061	Genome-wide genotyping array
2	178546938	178546938	2018-08-13	29892015	Roselli C	2018-06-11	Nat Genet	www.ncbi.nlm.nih.gov/pubmed/29892015	Multi-ethnic genome-wide association study for atrial fibrillation.	Atrial fibrillation	55,114 European ancestry cases, 482,295 European ancestry controls, 8,180 Japanese ancestry cases, 28,612 Japanese ancestry controls, 1,307 African American ancestry cases, 7,660 African American ancestry controls, 845 Hispanic cases, 4,177 Hispanic controls	NA	2q31.2	TTN	TTN-AS1, TTN	NA	NA	ENSG00000237298, ENSG00000155657	NA	NA	rs2288327-G	rs2288327	0	2288327	intron_variant	0	0.16	3e-23	22.5229	(EA)	1.11	[1.08-1.13]	Affymetrix, Illumina [up to 12149979] (imputed)	N	atrial fibrillation	http://www.ebi.ac.uk/efo/EFO_0000275	GCST006061	Genome-wide genotyping array
3	66384219	66384219	2018-08-13	29892015	Roselli C	2018-06-11	Nat Genet	www.ncbi.nlm.nih.gov/pubmed/29892015	Multi-ethnic genome-wide association study for atrial fibrillation.	Atrial fibrillation	55,114 European ancestry cases, 482,295 European ancestry controls, 8,180 Japanese ancestry cases, 28,612 Japanese ancestry controls, 1,307 African American ancestry cases, 7,660 African American ancestry controls, 845 Hispanic cases, 4,177 Hispanic controls	NA	3p14.1	LRIG1	SLC25A26, SLC25A26, LRIG1	NA	NA	ENSG00000144741, ENSG00000282739, ENSG00000144749	NA	NA	rs2306272-C	rs2306272	0	2306272	missense_variant	0	0.32	5e-11	10.301	NA	1.05	[1.04-1.07]	Affymetrix, Illumina [up to 12149979] (imputed)	N	atrial fibrillation	http://www.ebi.ac.uk/efo/EFO_0000275	GCST006061	Genome-wide genotyping array
16	73019123	73019123	2018-08-13	29892015	Roselli C	2018-06-11	Nat Genet	www.ncbi.nlm.nih.gov/pubmed/29892015	Multi-ethnic genome-wide association study for atrial fibrillation.	Atrial fibrillation	55,114 European ancestry cases, 482,295 European ancestry controls, 8,180 Japanese ancestry cases, 28,612 Japanese ancestry controls, 1,307 African American ancestry cases, 7,660 African American ancestry controls, 845 Hispanic cases, 4,177 Hispanic controls	NA	16q22.3	ZFHX3	ZFHX3	NA	NA	ENSG00000140836	NA	NA	rs2359171-A	rs2359171	0	2359171	intron_variant	0	0.19	3e-100	99.5229	NA	1.21	[1.19-1.23]	Affymetrix, Illumina [up to 12149979] (imputed)	N	atrial fibrillation	http://www.ebi.ac.uk/efo/EFO_0000275	GCST006061	Genome-wide genotyping array
17	45942346	45942346	2018-08-13	29892015	Roselli C	2018-06-11	Nat Genet	www.ncbi.nlm.nih.gov/pubmed/29892015	Multi-ethnic genome-wide association study for atrial fibrillation.	Atrial fibrillation	55,114 European ancestry cases, 482,295 European ancestry controls, 8,180 Japanese ancestry cases, 28,612 Japanese ancestry controls, 1,307 African American ancestry cases, 7,660 African American ancestry controls, 845 Hispanic cases, 4,177 Hispanic controls	NA	17q21.31	MAPT	MAPT, MAPT, MAPT	NA	NA	ENSG00000277956, ENSG00000276155, ENSG00000186868	NA	NA	rs242557-G	rs242557	0	242557	intron_variant	0	0.61	4e-09	8.39794	NA	1.04	[1.03-1.06]	Affymetrix, Illumina [up to 12149979] (imputed)	N	atrial fibrillation	http://www.ebi.ac.uk/efo/EFO_0000275	GCST006061	Genome-wide genotyping array
2	61548229	61548229	2018-08-13	29892015	Roselli C	2018-06-11	Nat Genet	www.ncbi.nlm.nih.gov/pubmed/29892015	Multi-ethnic genome-wide association study for atrial fibrillation.	Atrial fibrillation	55,114 European ancestry cases, 482,295 European ancestry controls, 8,180 Japanese ancestry cases, 28,612 Japanese ancestry controls, 1,307 African American ancestry cases, 7,660 African American ancestry controls, 845 Hispanic cases, 4,177 Hispanic controls	NA	2p15	XPO1, FAM161A	XPO1 - RPS29P10	ENSG00000082898	ENSG00000226884	NA	9488	41269	rs2441380-C	rs2441380	0	2441380	intergenic_variant	1	0.61	2e-09	8.69897	(EA)	1.05	[1.03-1.06]	Affymetrix, Illumina [up to 12149979] (imputed)	N	atrial fibrillation	http://www.ebi.ac.uk/efo/EFO_0000275	GCST006061	Genome-wide genotyping array
2	65057097	65057097	2018-08-13	29892015	Roselli C	2018-06-11	Nat Genet	www.ncbi.nlm.nih.gov/pubmed/29892015	Multi-ethnic genome-wide association study for atrial fibrillation.	Atrial fibrillation	55,114 European ancestry cases, 482,295 European ancestry controls, 8,180 Japanese ancestry cases, 28,612 Japanese ancestry controls, 1,307 African American ancestry cases, 7,660 African American ancestry controls, 845 Hispanic cases, 4,177 Hispanic controls	NA	2p14	CEP68	CEP68	NA	NA	ENSG00000011523	NA	NA	rs2540949-A	rs2540949	0	2540949	intron_variant	0	0.62	8e-25	24.0969	NA	1.08	[1.06-1.09]	Affymetrix, Illumina [up to 12149979] (imputed)	N	atrial fibrillation	http://www.ebi.ac.uk/efo/EFO_0000275	GCST006061	Genome-wide genotyping array
4	110631977	110631977	2018-08-13	29892015	Roselli C	2018-06-11	Nat Genet	www.ncbi.nlm.nih.gov/pubmed/29892015	Multi-ethnic genome-wide association study for atrial fibrillation.	Atrial fibrillation	55,114 European ancestry cases, 482,295 European ancestry controls, 8,180 Japanese ancestry cases, 28,612 Japanese ancestry controls, 1,307 African American ancestry cases, 7,660 African American ancestry controls, 845 Hispanic cases, 4,177 Hispanic controls	NA	4q25	PITX2	PITX2	NA	NA	ENSG00000164093	NA	NA	rs2595104-T	rs2595104	0	2595104	intron_variant	0	0.31	5e-88	87.301	(EA)	1.18	NA	Affymetrix, Illumina [up to 12149979] (imputed)	N	atrial fibrillation	http://www.ebi.ac.uk/efo/EFO_0000275	GCST006061	Genome-wide genotyping array
11	19988805	19988805	2018-08-13	29892015	Roselli C	2018-06-11	Nat Genet	www.ncbi.nlm.nih.gov/pubmed/29892015	Multi-ethnic genome-wide association study for atrial fibrillation.	Atrial fibrillation	55,114 European ancestry cases, 482,295 European ancestry controls, 8,180 Japanese ancestry cases, 28,612 Japanese ancestry controls, 1,307 African American ancestry cases, 7,660 African American ancestry controls, 845 Hispanic cases, 4,177 Hispanic controls	NA	11p15.1	NAV2	NAV2	NA	NA	ENSG00000166833	NA	NA	rs2625322-A	rs2625322	0	2625322	intron_variant	0	0.22	2e-14	13.699	(EA)	1.07	[1.05-1.09]	Affymetrix, Illumina [up to 12149979] (imputed)	N	atrial fibrillation	http://www.ebi.ac.uk/efo/EFO_0000275	GCST006061	Genome-wide genotyping array
2	65052671	65052671	2018-08-13	29892015	Roselli C	2018-06-11	Nat Genet	www.ncbi.nlm.nih.gov/pubmed/29892015	Multi-ethnic genome-wide association study for atrial fibrillation.	Atrial fibrillation	55,114 European ancestry cases, 482,295 European ancestry controls, 8,180 Japanese ancestry cases, 28,612 Japanese ancestry controls, 1,307 African American ancestry cases, 7,660 African American ancestry controls, 845 Hispanic cases, 4,177 Hispanic controls	NA	2p14	CEP68	LINC02245, LINC02576	NA	NA	ENSG00000237638, ENSG00000232613	NA	NA	rs2723064-T	rs2723064	0	2723064	non_coding_transcript_exon_variant	0	0.62	8e-20	19.0969	(EA)	1.07	[1.06-1.09]	Affymetrix, Illumina [up to 12149979] (imputed)	N	atrial fibrillation	http://www.ebi.ac.uk/efo/EFO_0000275	GCST006061	Genome-wide genotyping array
14	64213242	64213242	2018-08-13	29892015	Roselli C	2018-06-11	Nat Genet	www.ncbi.nlm.nih.gov/pubmed/29892015	Multi-ethnic genome-wide association study for atrial fibrillation.	Atrial fibrillation	55,114 European ancestry cases, 482,295 European ancestry controls, 8,180 Japanese ancestry cases, 28,612 Japanese ancestry controls, 1,307 African American ancestry cases, 7,660 African American ancestry controls, 845 Hispanic cases, 4,177 Hispanic controls	NA	14q23.2	SYNE2	ESR2, SYNE2	NA	NA	ENSG00000140009, ENSG00000054654	NA	NA	rs2738413-A	rs2738413	0	2738413	intron_variant	0	0.47	2e-29	28.699	NA	1.08	[1.07-1.1]	Affymetrix, Illumina [up to 12149979] (imputed)	N	atrial fibrillation	http://www.ebi.ac.uk/efo/EFO_0000275	GCST006061	Genome-wide genotyping array
21	34746814	34746814	2018-08-13	29892015	Roselli C	2018-06-11	Nat Genet	www.ncbi.nlm.nih.gov/pubmed/29892015	Multi-ethnic genome-wide association study for atrial fibrillation.	Atrial fibrillation	55,114 European ancestry cases, 482,295 European ancestry controls, 8,180 Japanese ancestry cases, 28,612 Japanese ancestry controls, 1,307 African American ancestry cases, 7,660 African American ancestry controls, 845 Hispanic cases, 4,177 Hispanic controls	NA	21q22.12	LOC100506385	LINC01426	NA	NA	ENSG00000234380	NA	NA	rs2834618-T	rs2834618	0	2834618	intron_variant	0	0.9	3e-18	17.5229	NA	1.12	[1.09-1.14]	Affymetrix, Illumina [up to 12149979] (imputed)	N	atrial fibrillation	http://www.ebi.ac.uk/efo/EFO_0000275	GCST006061	Genome-wide genotyping array
2	126675889	126675889	2018-08-13	29892015	Roselli C	2018-06-11	Nat Genet	www.ncbi.nlm.nih.gov/pubmed/29892015	Multi-ethnic genome-wide association study for atrial fibrillation.	Atrial fibrillation	55,114 European ancestry cases, 482,295 European ancestry controls, 8,180 Japanese ancestry cases, 28,612 Japanese ancestry controls, 1,307 African American ancestry cases, 7,660 African American ancestry controls, 845 Hispanic cases, 4,177 Hispanic controls	NA	2q14.3	GYPC	GYPC	NA	NA	ENSG00000136732	NA	NA	rs28387148-T	rs28387148	0	28387148	intron_variant	0	0.1	7e-06	5.1549	NA	1.06	[1.03-1.09]	Affymetrix, Illumina [up to 12149979] (imputed)	N	atrial fibrillation	http://www.ebi.ac.uk/efo/EFO_0000275	GCST006061	Genome-wide genotyping array
12	56712154	56712154	2018-08-13	29892015	Roselli C	2018-06-11	Nat Genet	www.ncbi.nlm.nih.gov/pubmed/29892015	Multi-ethnic genome-wide association study for atrial fibrillation.	Atrial fibrillation	55,114 European ancestry cases, 482,295 European ancestry controls, 8,180 Japanese ancestry cases, 28,612 Japanese ancestry controls, 1,307 African American ancestry cases, 7,660 African American ancestry controls, 845 Hispanic cases, 4,177 Hispanic controls	NA	12q13.3	NACA	PTGES3 - NACA	ENSG00000110958	ENSG00000196531	NA	23746	151	rs2860482-A	rs2860482	0	2860482	downstream_gene_variant	1	0.28	1e-09	9	(EA)	1.05	[1.04-1.07]	Affymetrix, Illumina [up to 12149979] (imputed)	N	atrial fibrillation	http://www.ebi.ac.uk/efo/EFO_0000275	GCST006061	Genome-wide genotyping array
14	23418974	23418974	2018-08-13	29892015	Roselli C	2018-06-11	Nat Genet	www.ncbi.nlm.nih.gov/pubmed/29892015	Multi-ethnic genome-wide association study for atrial fibrillation.	Atrial fibrillation	55,114 European ancestry cases, 482,295 European ancestry controls, 8,180 Japanese ancestry cases, 28,612 Japanese ancestry controls, 1,307 African American ancestry cases, 7,660 African American ancestry controls, 845 Hispanic cases, 4,177 Hispanic controls	NA	14q11.2	MYH7	MYH7	NA	NA	ENSG00000092054	NA	NA	rs28631169-T	rs28631169	0	28631169	intron_variant	0	0.2	4e-14	13.3979	NA	1.07	[1.05-1.09]	Affymetrix, Illumina [up to 12149979] (imputed)	N	atrial fibrillation	http://www.ebi.ac.uk/efo/EFO_0000275	GCST006061	Genome-wide genotyping array
1	41078607	41078607	2018-08-13	29892015	Roselli C	2018-06-11	Nat Genet	www.ncbi.nlm.nih.gov/pubmed/29892015	Multi-ethnic genome-wide association study for atrial fibrillation.	Atrial fibrillation	55,114 European ancestry cases, 482,295 European ancestry controls, 8,180 Japanese ancestry cases, 28,612 Japanese ancestry controls, 1,307 African American ancestry cases, 7,660 African American ancestry controls, 845 Hispanic cases, 4,177 Hispanic controls	NA	1p34.2	SCMH1	SCMH1	NA	NA	ENSG00000010803	NA	NA	rs2885697-G	rs2885697	0	2885697	intron_variant	0	0.33	2e-07	6.69897	NA	1.04	[1.02-1.06]	Affymetrix, Illumina [up to 12149979] (imputed)	N	atrial fibrillation	http://www.ebi.ac.uk/efo/EFO_0000275	GCST006061	Genome-wide genotyping array
6	34272799	34272799	2018-08-13	29892015	Roselli C	2018-06-11	Nat Genet	www.ncbi.nlm.nih.gov/pubmed/29892015	Multi-ethnic genome-wide association study for atrial fibrillation.	Atrial fibrillation	55,114 European ancestry cases, 482,295 European ancestry controls, 8,180 Japanese ancestry cases, 28,612 Japanese ancestry controls, 1,307 African American ancestry cases, 7,660 African American ancestry controls, 845 Hispanic cases, 4,177 Hispanic controls	NA	6p21.31	C6orf1, NUDT3	RPL35P2 - NUDT3	ENSG00000220583	ENSG00000272325	NA	9126	6880	rs1307274-T	rs1307274	0	1307274	intron_variant	1	0.08	4e-08	7.39794	NA	1.08	[1.05-1.11]	Affymetrix, Illumina [up to 12149979] (imputed)	N	atrial fibrillation	http://www.ebi.ac.uk/efo/EFO_0000275	GCST006061	Genome-wide genotyping array
4	110796991	110796991	2018-08-13	29892015	Roselli C	2018-06-11	Nat Genet	www.ncbi.nlm.nih.gov/pubmed/29892015	Multi-ethnic genome-wide association study for atrial fibrillation.	Atrial fibrillation	55,114 European ancestry cases, 482,295 European ancestry controls, 8,180 Japanese ancestry cases, 28,612 Japanese ancestry controls, 1,307 African American ancestry cases, 7,660 African American ancestry controls, 845 Hispanic cases, 4,177 Hispanic controls	NA	4q25	PITX2, C4orf32	LINC01438	NA	NA	ENSG00000249519	NA	NA	rs13105878-C	rs13105878	0	13105878	non_coding_transcript_exon_variant	0	0.9	2e-39	38.699	(EA)	1.2	NA	Affymetrix, Illumina [up to 12149979] (imputed)	N	atrial fibrillation	http://www.ebi.ac.uk/efo/EFO_0000275	GCST006061	Genome-wide genotyping array
6	122070990	122070990	2018-08-13	29892015	Roselli C	2018-06-11	Nat Genet	www.ncbi.nlm.nih.gov/pubmed/29892015	Multi-ethnic genome-wide association study for atrial fibrillation.	Atrial fibrillation	55,114 European ancestry cases, 482,295 European ancestry controls, 8,180 Japanese ancestry cases, 28,612 Japanese ancestry controls, 1,307 African American ancestry cases, 7,660 African American ancestry controls, 845 Hispanic cases, 4,177 Hispanic controls	NA	6q22.31	GJA1, HSF2	HMGB3P18 - RNU1-18P	ENSG00000220184	ENSG00000199932	NA	212222	140658	rs13191450-A	rs13191450	0	13191450	intergenic_variant	1	0.66	9e-21	20.0458	NA	1.07	[1.06-1.09]	Affymetrix, Illumina [up to 12149979] (imputed)	N	atrial fibrillation	http://www.ebi.ac.uk/efo/EFO_0000275	GCST006061	Genome-wide genotyping array
22	25768112	25768112	2018-08-13	29892015	Roselli C	2018-06-11	Nat Genet	www.ncbi.nlm.nih.gov/pubmed/29892015	Multi-ethnic genome-wide association study for atrial fibrillation.	Atrial fibrillation	55,114 European ancestry cases, 482,295 European ancestry controls, 8,180 Japanese ancestry cases, 28,612 Japanese ancestry controls, 1,307 African American ancestry cases, 7,660 African American ancestry controls, 845 Hispanic cases, 4,177 Hispanic controls	NA	22q12.1	MYO18B	MYO18B	NA	NA	ENSG00000133454	NA	NA	rs133902-T	rs133902	0	133902	splice_region_variant	0	0.47	1e-07	7	NA	1.04	[1.03-1.06]	Affymetrix, Illumina [up to 12149979] (imputed)	N	atrial fibrillation	http://www.ebi.ac.uk/efo/EFO_0000275	GCST006061	Genome-wide genotyping array
16	1953015	1953015	2018-08-13	29892015	Roselli C	2018-06-11	Nat Genet	www.ncbi.nlm.nih.gov/pubmed/29892015	Multi-ethnic genome-wide association study for atrial fibrillation.	Atrial fibrillation	55,114 European ancestry cases, 482,295 European ancestry controls, 8,180 Japanese ancestry cases, 28,612 Japanese ancestry controls, 1,307 African American ancestry cases, 7,660 African American ancestry controls, 845 Hispanic cases, 4,177 Hispanic controls	NA	16p13.3	RPL3L	RPL3L	NA	NA	ENSG00000140986	NA	NA	rs140185678-A	rs140185678	0	140185678	missense_variant	0	0.04	6e-14	13.2218	(EA)	1.2	NA	Affymetrix, Illumina [up to 12149979] (imputed)	N	atrial fibrillation	http://www.ebi.ac.uk/efo/EFO_0000275	GCST006061	Genome-wide genotyping array
4	110733185	110733185	2018-08-13	29892015	Roselli C	2018-06-11	Nat Genet	www.ncbi.nlm.nih.gov/pubmed/29892015	Multi-ethnic genome-wide association study for atrial fibrillation.	Atrial fibrillation	55,114 European ancestry cases, 482,295 European ancestry controls, 8,180 Japanese ancestry cases, 28,612 Japanese ancestry controls, 1,307 African American ancestry cases, 7,660 African American ancestry controls, 845 Hispanic cases, 4,177 Hispanic controls	NA	4q25	PITX2, C4orf32	PITX2 - LINC01438	ENSG00000164093	ENSG00000249519	NA	91062	61218	rs143269342-C	rs143269342	0	143269342	intergenic_variant	1	0.99	8e-12	11.0969	(EA)	1.37	NA	Affymetrix, Illumina [up to 12149979] (imputed)	N	atrial fibrillation	http://www.ebi.ac.uk/efo/EFO_0000275	GCST006061	Genome-wide genotyping array
1	111919280	111919280	2018-08-13	29892015	Roselli C	2018-06-11	Nat Genet	www.ncbi.nlm.nih.gov/pubmed/29892015	Multi-ethnic genome-wide association study for atrial fibrillation.	Atrial fibrillation	55,114 European ancestry cases, 482,295 European ancestry controls, 8,180 Japanese ancestry cases, 28,612 Japanese ancestry controls, 1,307 African American ancestry cases, 7,660 African American ancestry controls, 845 Hispanic cases, 4,177 Hispanic controls	NA	1p13.2	KCND3	KCND3	NA	NA	ENSG00000171385	NA	NA	rs1443926-A	rs1443926	0	1443926	intron_variant	0	0.68	4e-09	8.39794	(EA)	1.05	[1.03-1.07]	Affymetrix, Illumina [up to 12149979] (imputed)	N	atrial fibrillation	http://www.ebi.ac.uk/efo/EFO_0000275	GCST006061	Genome-wide genotyping array
4	80243569	80243569	2018-08-13	29892015	Roselli C	2018-06-11	Nat Genet	www.ncbi.nlm.nih.gov/pubmed/29892015	Multi-ethnic genome-wide association study for atrial fibrillation.	Atrial fibrillation	55,114 European ancestry cases, 482,295 European ancestry controls, 8,180 Japanese ancestry cases, 28,612 Japanese ancestry controls, 1,307 African American ancestry cases, 7,660 African American ancestry controls, 845 Hispanic cases, 4,177 Hispanic controls	NA	4q21.21	PRDM8, FGF5	PRDM8 - FGF5	ENSG00000152784	ENSG00000138675	NA	39240	23070	rs1458038-T	rs1458038	0	1458038	intergenic_variant	1	0.3	7e-06	5.1549	NA	1.04	[1.02-1.05]	Affymetrix, Illumina [up to 12149979] (imputed)	N	atrial fibrillation	http://www.ebi.ac.uk/efo/EFO_0000275	GCST006061	Genome-wide genotyping array
15	63512308	63512308	2018-08-13	29892015	Roselli C	2018-06-11	Nat Genet	www.ncbi.nlm.nih.gov/pubmed/29892015	Multi-ethnic genome-wide association study for atrial fibrillation.	Atrial fibrillation	55,114 European ancestry cases, 482,295 European ancestry controls, 8,180 Japanese ancestry cases, 28,612 Japanese ancestry controls, 1,307 African American ancestry cases, 7,660 African American ancestry controls, 845 Hispanic cases, 4,177 Hispanic controls	NA	15q22.31	USP3	USP3	NA	NA	ENSG00000140455	NA	NA	rs146311723-C	rs146311723	0	146311723	intron_variant	0	0.18	6e-09	8.22185	(EA)	1.06	[1.04-1.08]	Affymetrix, Illumina [up to 12149979] (imputed)	N	atrial fibrillation	http://www.ebi.ac.uk/efo/EFO_0000275	GCST006061	Genome-wide genotyping array
1	51069367	51069367	2018-08-13	29892015	Roselli C	2018-06-11	Nat Genet	www.ncbi.nlm.nih.gov/pubmed/29892015	Multi-ethnic genome-wide association study for atrial fibrillation.	Atrial fibrillation	55,114 European ancestry cases, 482,295 European ancestry controls, 8,180 Japanese ancestry cases, 28,612 Japanese ancestry controls, 1,307 African American ancestry cases, 7,660 African American ancestry controls, 845 Hispanic cases, 4,177 Hispanic controls	NA	1p32.3	C1orf185	MIR6500 - C1orf185	ENSG00000275816	ENSG00000204006	NA	9264	32854	rs146518726-A	rs146518726	0	146518726	intergenic_variant	1	0.03	2e-10	9.69897	NA	1.18	[1.12-1.24]	Affymetrix, Illumina [up to 12149979] (imputed)	N	atrial fibrillation	http://www.ebi.ac.uk/efo/EFO_0000275	GCST006061	Genome-wide genotyping array
4	110859850	110859850	2018-08-13	29892015	Roselli C	2018-06-11	Nat Genet	www.ncbi.nlm.nih.gov/pubmed/29892015	Multi-ethnic genome-wide association study for atrial fibrillation.	Atrial fibrillation	55,114 European ancestry cases, 482,295 European ancestry controls, 8,180 Japanese ancestry cases, 28,612 Japanese ancestry controls, 1,307 African American ancestry cases, 7,660 African American ancestry controls, 845 Hispanic cases, 4,177 Hispanic controls	NA	4q25	MIR297	LINC01438 - MIR297	ENSG00000249519	ENSG00000215961	NA	62506	732	rs149829837-A	rs149829837	0	149829837	intergenic_variant	1	0.05	1e-38	38	(EA)	1.28	NA	Affymetrix, Illumina [up to 12149979] (imputed)	N	atrial fibrillation	http://www.ebi.ac.uk/efo/EFO_0000275	GCST006061	Genome-wide genotyping array
6	118245024	118245024	2018-08-13	29892015	Roselli C	2018-06-11	Nat Genet	www.ncbi.nlm.nih.gov/pubmed/29892015	Multi-ethnic genome-wide association study for atrial fibrillation.	Atrial fibrillation	55,114 European ancestry cases, 482,295 European ancestry controls, 8,180 Japanese ancestry cases, 28,612 Japanese ancestry controls, 1,307 African American ancestry cases, 7,660 African American ancestry controls, 845 Hispanic cases, 4,177 Hispanic controls	NA	6q22.31	SLC35F1	SLC35F1	NA	NA	ENSG00000196376	NA	NA	rs17079881-G	rs17079881	0	17079881	intron_variant	0	0.14	4e-16	15.3979	NA	1.09	[1.07-1.11]	Affymetrix, Illumina [up to 12149979] (imputed)	N	atrial fibrillation	http://www.ebi.ac.uk/efo/EFO_0000275	GCST006061	Genome-wide genotyping array
5	143270839	143270839	2018-08-13	29892015	Roselli C	2018-06-11	Nat Genet	www.ncbi.nlm.nih.gov/pubmed/29892015	Multi-ethnic genome-wide association study for atrial fibrillation.	Atrial fibrillation	55,114 European ancestry cases, 482,295 European ancestry controls, 8,180 Japanese ancestry cases, 28,612 Japanese ancestry controls, 1,307 African American ancestry cases, 7,660 African American ancestry controls, 845 Hispanic cases, 4,177 Hispanic controls	NA	5q31.3	ARHGAP26, NR3C1	ARHGAP26 - NR3C1	ENSG00000145819	ENSG00000113580	NA	41828	7092	rs174048-C	rs174048	0	174048	intergenic_variant	1	0.16	1e-11	11	NA	1.07	[1.05-1.09]	Affymetrix, Illumina [up to 12149979] (imputed)	N	atrial fibrillation	http://www.ebi.ac.uk/efo/EFO_0000275	GCST006061	Genome-wide genotyping array
3	111869032	111869032	2018-08-13	29892015	Roselli C	2018-06-11	Nat Genet	www.ncbi.nlm.nih.gov/pubmed/29892015	Multi-ethnic genome-wide association study for atrial fibrillation.	Atrial fibrillation	55,114 European ancestry cases, 482,295 European ancestry controls, 8,180 Japanese ancestry cases, 28,612 Japanese ancestry controls, 1,307 African American ancestry cases, 7,660 African American ancestry controls, 845 Hispanic cases, 4,177 Hispanic controls	NA	3q13.2	PHLDB2	PHLDB2	NA	NA	ENSG00000144824	NA	NA	rs17490701-G	rs17490701	0	17490701	intron_variant	0	0.86	5e-11	10.301	NA	1.07	[1.05-1.1]	Affymetrix, Illumina [up to 12149979] (imputed)	N	atrial fibrillation	http://www.ebi.ac.uk/efo/EFO_0000275	GCST006061	Genome-wide genotyping array
7	116514132	116514132	2018-08-13	29892015	Roselli C	2018-06-11	Nat Genet	www.ncbi.nlm.nih.gov/pubmed/29892015	Multi-ethnic genome-wide association study for atrial fibrillation.	Atrial fibrillation	55,114 European ancestry cases, 482,295 European ancestry controls, 8,180 Japanese ancestry cases, 28,612 Japanese ancestry controls, 1,307 African American ancestry cases, 7,660 African American ancestry controls, 845 Hispanic cases, 4,177 Hispanic controls	NA	7q31.2	CAV2, CAV1	CAV2 - CAV1	ENSG00000105971	ENSG00000105974	NA	5591	10862	rs17516287-C	rs17516287	0	17516287	intergenic_variant	1	0.66	8e-32	31.0969	(EA)	1.1	NA	Affymetrix, Illumina [up to 12149979] (imputed)	N	atrial fibrillation	http://www.ebi.ac.uk/efo/EFO_0000275	GCST006061	Genome-wide genotyping array
4	110815726	110815726	2018-08-13	29892015	Roselli C	2018-06-11	Nat Genet	www.ncbi.nlm.nih.gov/pubmed/29892015	Multi-ethnic genome-wide association study for atrial fibrillation.	Atrial fibrillation	55,114 European ancestry cases, 482,295 European ancestry controls, 8,180 Japanese ancestry cases, 28,612 Japanese ancestry controls, 1,307 African American ancestry cases, 7,660 African American ancestry controls, 845 Hispanic cases, 4,177 Hispanic controls	NA	4q25	PITX2, C4orf32	LINC01438 - MIR297	ENSG00000249519	ENSG00000215961	NA	18382	44856	rs17570669-A	rs17570669	0	17570669	intergenic_variant	1	0.92	1e-15	15	(EA)	1.13	NA	Affymetrix, Illumina [up to 12149979] (imputed)	N	atrial fibrillation	http://www.ebi.ac.uk/efo/EFO_0000275	GCST006061	Genome-wide genotyping array
11	19988967	19988967	2018-08-13	29892015	Roselli C	2018-06-11	Nat Genet	www.ncbi.nlm.nih.gov/pubmed/29892015	Multi-ethnic genome-wide association study for atrial fibrillation.	Atrial fibrillation	55,114 European ancestry cases, 482,295 European ancestry controls, 8,180 Japanese ancestry cases, 28,612 Japanese ancestry controls, 1,307 African American ancestry cases, 7,660 African American ancestry controls, 845 Hispanic cases, 4,177 Hispanic controls	NA	11p15.1	NAV2	NAV2	NA	NA	ENSG00000166833	NA	NA	rs1822273-G	rs1822273	0	1822273	intron_variant	0	0.27	9e-17	16.0458	NA	1.07	[1.05-1.09]	Affymetrix, Illumina [up to 12149979] (imputed)	N	atrial fibrillation	http://www.ebi.ac.uk/efo/EFO_0000275	GCST006061	Genome-wide genotyping array
1	10107367	10107367	2018-08-13	29892015	Roselli C	2018-06-11	Nat Genet	www.ncbi.nlm.nih.gov/pubmed/29892015	Multi-ethnic genome-wide association study for atrial fibrillation.	Atrial fibrillation	55,114 European ancestry cases, 482,295 European ancestry controls, 8,180 Japanese ancestry cases, 28,612 Japanese ancestry controls, 1,307 African American ancestry cases, 7,660 African American ancestry controls, 845 Hispanic cases, 4,177 Hispanic controls	NA	1p36.22	UBE4B	UBE4B	NA	NA	ENSG00000130939	NA	NA	rs187585530-A	rs187585530	0	187585530	missense_variant	0	0.0053	1e-10	10	NA	1.55	[1.36-1.77]	Affymetrix, Illumina [up to 12149979] (imputed)	N	atrial fibrillation	http://www.ebi.ac.uk/efo/EFO_0000275	GCST006061	Genome-wide genotyping array
14	32455299	32455299	2018-08-13	29892015	Roselli C	2018-06-11	Nat Genet	www.ncbi.nlm.nih.gov/pubmed/29892015	Multi-ethnic genome-wide association study for atrial fibrillation.	Atrial fibrillation	55,114 European ancestry cases, 482,295 European ancestry controls, 8,180 Japanese ancestry cases, 28,612 Japanese ancestry controls, 1,307 African American ancestry cases, 7,660 African American ancestry controls, 845 Hispanic cases, 4,177 Hispanic controls	NA	14q12	AKAP6	AKAP6	NA	NA	ENSG00000151320	NA	NA	rs1957021-C	rs1957021	0	1957021	intron_variant	0	0.23	1e-13	13	(EA)	1.07	NA	Affymetrix, Illumina [up to 12149979] (imputed)	N	atrial fibrillation	http://www.ebi.ac.uk/efo/EFO_0000275	GCST006061	Genome-wide genotyping array
5	128854670	128854670	2018-08-13	29892015	Roselli C	2018-06-11	Nat Genet	www.ncbi.nlm.nih.gov/pubmed/29892015	Multi-ethnic genome-wide association study for atrial fibrillation.	Atrial fibrillation	55,114 European ancestry cases, 482,295 European ancestry controls, 8,180 Japanese ancestry cases, 28,612 Japanese ancestry controls, 1,307 African American ancestry cases, 7,660 African American ancestry controls, 845 Hispanic cases, 4,177 Hispanic controls	NA	5q23.3	FBN2, SLC27A6	SLC27A6	NA	NA	ENSG00000113396	NA	NA	rs2012809-G	rs2012809	0	2012809	intron_variant	0	0.82	2e-07	6.69897	NA	1.05	[1.03-1.07]	Affymetrix, Illumina [up to 12149979] (imputed)	N	atrial fibrillation	http://www.ebi.ac.uk/efo/EFO_0000275	GCST006061	Genome-wide genotyping array
6	117559179	117559179	2018-08-13	29892015	Roselli C	2018-06-11	Nat Genet	www.ncbi.nlm.nih.gov/pubmed/29892015	Multi-ethnic genome-wide association study for atrial fibrillation.	Atrial fibrillation	55,114 European ancestry cases, 482,295 European ancestry controls, 8,180 Japanese ancestry cases, 28,612 Japanese ancestry controls, 1,307 African American ancestry cases, 7,660 African American ancestry controls, 845 Hispanic cases, 4,177 Hispanic controls	NA	6q22.1	GOPC	DCBLD1	NA	NA	ENSG00000164465	NA	NA	rs210632-A	rs210632	0	210632	intron_variant	0	0.25	3e-08	7.52288	(EA)	1.05	[1.03-1.07]	Affymetrix, Illumina [up to 12149979] (imputed)	N	atrial fibrillation	http://www.ebi.ac.uk/efo/EFO_0000275	GCST006061	Genome-wide genotyping array
9	130418857	130418857	2019-11-08	27894865	Gago-Diaz M	2016-11-25	J Mol Cell Cardiol	www.ncbi.nlm.nih.gov/pubmed/27894865	The genetic component of bicuspid aortic valve and aortic dilation. An exome-wide association study.	Bicuspid aortic valve without aortic dilation	565 European ancestry cases, 484 European ancestry controls	895 European ancestry cases, 1,493 European ancestry controls	9q34.11	HMCN2	HMCN2	NA	NA	ENSG00000148357	NA	NA	rs13294886-G	rs13294886	0	13294886	missense_variant	0	0.51	2e-06	5.69897	(dominant model)	2.7	[2.29-3.11]	Illumina [up to 82000000] (imputed)	N	Bicuspid aortic valve	http://purl.obolibrary.org/obo/HP_0001647	GCST009006	Exome genotyping array [Exome array]
2	200330879	200330879	2018-08-13	29892015	Roselli C	2018-06-11	Nat Genet	www.ncbi.nlm.nih.gov/pubmed/29892015	Multi-ethnic genome-wide association study for atrial fibrillation.	Atrial fibrillation	55,114 European ancestry cases, 482,295 European ancestry controls, 8,180 Japanese ancestry cases, 28,612 Japanese ancestry controls, 1,307 African American ancestry cases, 7,660 African American ancestry controls, 845 Hispanic cases, 4,177 Hispanic controls	NA	2q33.1	SPATS2L	SPATS2L	NA	NA	ENSG00000196141	NA	NA	rs295114-C	rs295114	0	295114	intron_variant	0	0.6	2e-20	19.699	NA	1.07	[1.05-1.09]	Affymetrix, Illumina [up to 12149979] (imputed)	N	atrial fibrillation	http://www.ebi.ac.uk/efo/EFO_0000275	GCST006061	Genome-wide genotyping array
16	1955981	1955981	2018-08-13	29892015	Roselli C	2018-06-11	Nat Genet	www.ncbi.nlm.nih.gov/pubmed/29892015	Multi-ethnic genome-wide association study for atrial fibrillation.	Atrial fibrillation	55,114 European ancestry cases, 482,295 European ancestry controls, 8,180 Japanese ancestry cases, 28,612 Japanese ancestry controls, 1,307 African American ancestry cases, 7,660 African American ancestry controls, 845 Hispanic cases, 4,177 Hispanic controls	NA	16p13.3	RPL3L	RPL3L	NA	NA	ENSG00000140986	NA	NA	rs30252-T	rs30252	0	30252	intron_variant	0	0.69	4e-14	13.3979	(EA)	1.07	[1.05-1.09]	Affymetrix, Illumina [up to 12149979] (imputed)	N	atrial fibrillation	http://www.ebi.ac.uk/efo/EFO_0000275	GCST006061	Genome-wide genotyping array
6	36679512	36679512	2018-08-13	29892015	Roselli C	2018-06-11	Nat Genet	www.ncbi.nlm.nih.gov/pubmed/29892015	Multi-ethnic genome-wide association study for atrial fibrillation.	Atrial fibrillation	55,114 European ancestry cases, 482,295 European ancestry controls, 8,180 Japanese ancestry cases, 28,612 Japanese ancestry controls, 1,307 African American ancestry cases, 7,660 African American ancestry controls, 845 Hispanic cases, 4,177 Hispanic controls	NA	6p21.2	CDKN1A	CDKN1A	NA	NA	ENSG00000124762	NA	NA	rs3176326-G	rs3176326	0	3176326	intron_variant	0	0.8	8e-11	10.0969	NA	1.06	[1.04-1.08]	Affymetrix, Illumina [up to 12149979] (imputed)	N	atrial fibrillation	http://www.ebi.ac.uk/efo/EFO_0000275	GCST006061	Genome-wide genotyping array
3	66361431	66361431	2018-08-13	29892015	Roselli C	2018-06-11	Nat Genet	www.ncbi.nlm.nih.gov/pubmed/29892015	Multi-ethnic genome-wide association study for atrial fibrillation.	Atrial fibrillation	55,114 European ancestry cases, 482,295 European ancestry controls, 8,180 Japanese ancestry cases, 28,612 Japanese ancestry controls, 1,307 African American ancestry cases, 7,660 African American ancestry controls, 845 Hispanic cases, 4,177 Hispanic controls	NA	3p14.1	SLC25A26	SLC25A26, SLC25A26	NA	NA	ENSG00000144741, ENSG00000282739	NA	NA	rs332388-C	rs332388	0	332388	intron_variant	0	0.4	8e-10	9.09691	(EA)	1.05	[1.03-1.06]	Affymetrix, Illumina [up to 12149979] (imputed)	N	atrial fibrillation	http://www.ebi.ac.uk/efo/EFO_0000275	GCST006061	Genome-wide genotyping array
1	154839924	154839924	2018-08-13	29892015	Roselli C	2018-06-11	Nat Genet	www.ncbi.nlm.nih.gov/pubmed/29892015	Multi-ethnic genome-wide association study for atrial fibrillation.	Atrial fibrillation	55,114 European ancestry cases, 482,295 European ancestry controls, 8,180 Japanese ancestry cases, 28,612 Japanese ancestry controls, 1,307 African American ancestry cases, 7,660 African American ancestry controls, 845 Hispanic cases, 4,177 Hispanic controls	NA	1q21.3	KCNN3	KCNN3	NA	NA	ENSG00000143603	NA	NA	rs34292822-C	rs34292822	0	34292822	intron_variant	0	0.31	1e-56	56	(EA)	1.14	NA	Affymetrix, Illumina [up to 12149979] (imputed)	N	atrial fibrillation	http://www.ebi.ac.uk/efo/EFO_0000275	GCST006061	Genome-wide genotyping array
5	138098483	138098483	2018-08-13	29892015	Roselli C	2018-06-11	Nat Genet	www.ncbi.nlm.nih.gov/pubmed/29892015	Multi-ethnic genome-wide association study for atrial fibrillation.	Atrial fibrillation	55,114 European ancestry cases, 482,295 European ancestry controls, 8,180 Japanese ancestry cases, 28,612 Japanese ancestry controls, 1,307 African American ancestry cases, 7,660 African American ancestry controls, 845 Hispanic cases, 4,177 Hispanic controls	NA	5q31.2	WNT8A, NME5	WNT8A - NME5	ENSG00000061492	ENSG00000112981	NA	6118	16692	rs34750263-T	rs34750263	0	34750263	intergenic_variant	1	0.31	3e-30	29.5229	NA	1.09	[1.08-1.11]	Affymetrix, Illumina [up to 12149979] (imputed)	N	atrial fibrillation	http://www.ebi.ac.uk/efo/EFO_0000275	GCST006061	Genome-wide genotyping array
6	18209878	18209878	2018-08-13	29892015	Roselli C	2018-06-11	Nat Genet	www.ncbi.nlm.nih.gov/pubmed/29892015	Multi-ethnic genome-wide association study for atrial fibrillation.	Atrial fibrillation	55,114 European ancestry cases, 482,295 European ancestry controls, 8,180 Japanese ancestry cases, 28,612 Japanese ancestry controls, 1,307 African American ancestry cases, 7,660 African American ancestry controls, 845 Hispanic cases, 4,177 Hispanic controls	NA	6p22.3	KDM1B	KDM1B	NA	NA	ENSG00000165097	NA	NA	rs34969716-A	rs34969716	0	34969716	intron_variant	0	0.31	3e-25	24.5229	NA	1.09	[1.07-1.11]	Affymetrix, Illumina [up to 12149979] (imputed)	N	atrial fibrillation	http://www.ebi.ac.uk/efo/EFO_0000275	GCST006061	Genome-wide genotyping array
8	124847575	124847575	2018-08-13	29892015	Roselli C	2018-06-11	Nat Genet	www.ncbi.nlm.nih.gov/pubmed/29892015	Multi-ethnic genome-wide association study for atrial fibrillation.	Atrial fibrillation	55,114 European ancestry cases, 482,295 European ancestry controls, 8,180 Japanese ancestry cases, 28,612 Japanese ancestry controls, 1,307 African American ancestry cases, 7,660 African American ancestry controls, 845 Hispanic cases, 4,177 Hispanic controls	NA	8q24.13	MTSS1, LINC00964	LINC00964	NA	NA	ENSG00000249816	NA	NA	rs35006907-A	rs35006907	0	35006907	intron_variant	0	0.33	3e-09	8.52288	NA	1.05	[1.03-1.06]	Affymetrix, Illumina [up to 12149979] (imputed)	N	atrial fibrillation	http://www.ebi.ac.uk/efo/EFO_0000275	GCST006061	Genome-wide genotyping array
10	103720629	103720629	2018-08-13	29892015	Roselli C	2018-06-11	Nat Genet	www.ncbi.nlm.nih.gov/pubmed/29892015	Multi-ethnic genome-wide association study for atrial fibrillation.	Atrial fibrillation	55,114 European ancestry cases, 482,295 European ancestry controls, 8,180 Japanese ancestry cases, 28,612 Japanese ancestry controls, 1,307 African American ancestry cases, 7,660 African American ancestry controls, 845 Hispanic cases, 4,177 Hispanic controls	NA	10q24.33	SH3PXD2A	SH3PXD2A	NA	NA	ENSG00000107957	NA	NA	rs35176054-A	rs35176054	0	35176054	intron_variant	0	0.13	1e-40	40	(EA)	1.16	NA	Affymetrix, Illumina [up to 12149979] (imputed)	N	atrial fibrillation	http://www.ebi.ac.uk/efo/EFO_0000275	GCST006061	Genome-wide genotyping array
12	69703684	69703684	2018-08-13	29892015	Roselli C	2018-06-11	Nat Genet	www.ncbi.nlm.nih.gov/pubmed/29892015	Multi-ethnic genome-wide association study for atrial fibrillation.	Atrial fibrillation	55,114 European ancestry cases, 482,295 European ancestry controls, 8,180 Japanese ancestry cases, 28,612 Japanese ancestry controls, 1,307 African American ancestry cases, 7,660 African American ancestry controls, 845 Hispanic cases, 4,177 Hispanic controls	NA	12q15	BEST3	BEST3 - RAB3IP	ENSG00000127325	ENSG00000127328	NA	4208	35176	rs35349325-T	rs35349325	0	35349325	intergenic_variant	1	0.54	9e-13	12.0458	NA	1.05	[1.04-1.07]	Affymetrix, Illumina [up to 12149979] (imputed)	N	atrial fibrillation	http://www.ebi.ac.uk/efo/EFO_0000275	GCST006061	Genome-wide genotyping array
2	178556567	178556567	2018-08-13	29892015	Roselli C	2018-06-11	Nat Genet	www.ncbi.nlm.nih.gov/pubmed/29892015	Multi-ethnic genome-wide association study for atrial fibrillation.	Atrial fibrillation	55,114 European ancestry cases, 482,295 European ancestry controls, 8,180 Japanese ancestry cases, 28,612 Japanese ancestry controls, 1,307 African American ancestry cases, 7,660 African American ancestry controls, 845 Hispanic cases, 4,177 Hispanic controls	NA	2q31.2	TTN	TTN-AS1, TTN	NA	NA	ENSG00000237298, ENSG00000155657	NA	NA	rs35504893-T	rs35504893	0	35504893	non_coding_transcript_exon_variant	0	0.25	7e-25	24.1549	NA	1.09	[1.08-1.11]	Affymetrix, Illumina [up to 12149979] (imputed)	N	atrial fibrillation	http://www.ebi.ac.uk/efo/EFO_0000275	GCST006061	Genome-wide genotyping array
2	212401279	212401279	2018-08-13	29892015	Roselli C	2018-06-11	Nat Genet	www.ncbi.nlm.nih.gov/pubmed/29892015	Multi-ethnic genome-wide association study for atrial fibrillation.	Atrial fibrillation	55,114 European ancestry cases, 482,295 European ancestry controls, 8,180 Japanese ancestry cases, 28,612 Japanese ancestry controls, 1,307 African American ancestry cases, 7,660 African American ancestry controls, 845 Hispanic cases, 4,177 Hispanic controls	NA	2q34	ERBB4	ERBB4	NA	NA	ENSG00000178568	NA	NA	rs35544454-A	rs35544454	0	35544454	intron_variant	0	0.82	2e-06	5.69897	NA	1.05	[1.03-1.07]	Affymetrix, Illumina [up to 12149979] (imputed)	N	atrial fibrillation	http://www.ebi.ac.uk/efo/EFO_0000275	GCST006061	Genome-wide genotyping array
8	11642399	11642399	2018-08-13	29892015	Roselli C	2018-06-11	Nat Genet	www.ncbi.nlm.nih.gov/pubmed/29892015	Multi-ethnic genome-wide association study for atrial fibrillation.	Atrial fibrillation	55,114 European ancestry cases, 482,295 European ancestry controls, 8,180 Japanese ancestry cases, 28,612 Japanese ancestry controls, 1,307 African American ancestry cases, 7,660 African American ancestry controls, 845 Hispanic cases, 4,177 Hispanic controls	NA	8p23.1	LINC00208, GATA4	LINC00208 - GATA4	ENSG00000170983	ENSG00000285109	NA	59582	34560	rs35620480-C	rs35620480	0	35620480	intron_variant	1	0.16	1e-06	6	NA	1.05	[1.03-1.07]	Affymetrix, Illumina [up to 12149979] (imputed)	N	atrial fibrillation	http://www.ebi.ac.uk/efo/EFO_0000275	GCST006061	Genome-wide genotyping array
12	123962792	123962792	2018-08-13	29892015	Roselli C	2018-06-11	Nat Genet	www.ncbi.nlm.nih.gov/pubmed/29892015	Multi-ethnic genome-wide association study for atrial fibrillation.	Atrial fibrillation	55,114 European ancestry cases, 482,295 European ancestry controls, 8,180 Japanese ancestry cases, 28,612 Japanese ancestry controls, 1,307 African American ancestry cases, 7,660 African American ancestry controls, 845 Hispanic cases, 4,177 Hispanic controls	NA	12q24.31	CCDC92	CCDC92	NA	NA	ENSG00000119242	NA	NA	rs3789967-T	rs3789967	0	3789967	non_coding_transcript_exon_variant	0	0.66	6e-09	8.22185	(EA)	1.05	[1.03-1.06]	Affymetrix, Illumina [up to 12149979] (imputed)	N	atrial fibrillation	http://www.ebi.ac.uk/efo/EFO_0000275	GCST006061	Genome-wide genotyping array
4	10117121	10117121	2018-08-13	29892015	Roselli C	2018-06-11	Nat Genet	www.ncbi.nlm.nih.gov/pubmed/29892015	Multi-ethnic genome-wide association study for atrial fibrillation.	Atrial fibrillation	55,114 European ancestry cases, 482,295 European ancestry controls, 8,180 Japanese ancestry cases, 28,612 Japanese ancestry controls, 1,307 African American ancestry cases, 7,660 African American ancestry controls, 845 Hispanic cases, 4,177 Hispanic controls	NA	4p16.1	WDR1	WDR1 - STOX2	ENSG00000071127	ENSG00000173320	NA	172	173680571	rs3822259-T	rs3822259	0	3822259	TF_binding_site_variant	1	0.68	2e-09	8.69897	NA	1.05	[1.03-1.06]	Affymetrix, Illumina [up to 12149979] (imputed)	N	atrial fibrillation	http://www.ebi.ac.uk/efo/EFO_0000275	GCST006061	Genome-wide genotyping array
17	70351197	70351197	2018-08-13	29892015	Roselli C	2018-06-11	Nat Genet	www.ncbi.nlm.nih.gov/pubmed/29892015	Multi-ethnic genome-wide association study for atrial fibrillation.	Atrial fibrillation	55,114 European ancestry cases, 482,295 European ancestry controls, 8,180 Japanese ancestry cases, 28,612 Japanese ancestry controls, 1,307 African American ancestry cases, 7,660 African American ancestry controls, 845 Hispanic cases, 4,177 Hispanic controls	NA	17q24.3	KCNJ2, CASC17	NA	NA	NA	NA	NA	NA	rs3844438-T	rs3844438	0	3844438	intron_variant	1	0.48	3e-09	8.52288	(EA)	1.05	[1.03-1.06]	Affymetrix, Illumina [up to 12149979] (imputed)	N	atrial fibrillation	http://www.ebi.ac.uk/efo/EFO_0000275	GCST006061	Genome-wide genotyping array
4	110840331	110840331	2018-08-13	29892015	Roselli C	2018-06-11	Nat Genet	www.ncbi.nlm.nih.gov/pubmed/29892015	Multi-ethnic genome-wide association study for atrial fibrillation.	Atrial fibrillation	55,114 European ancestry cases, 482,295 European ancestry controls, 8,180 Japanese ancestry cases, 28,612 Japanese ancestry controls, 1,307 African American ancestry cases, 7,660 African American ancestry controls, 845 Hispanic cases, 4,177 Hispanic controls	NA	4q25	PITX2, C4orf32	LINC01438 - MIR297	ENSG00000249519	ENSG00000215961	NA	42987	20251	rs3853445-T	rs3853445	0	3853445	regulatory_region_variant	1	0.74	6e-113	112.222	(EA)	1.22	NA	Affymetrix, Illumina [up to 12149979] (imputed)	N	atrial fibrillation	http://www.ebi.ac.uk/efo/EFO_0000275	GCST006061	Genome-wide genotyping array
4	102994461	102994461	2018-08-13	29892015	Roselli C	2018-06-11	Nat Genet	www.ncbi.nlm.nih.gov/pubmed/29892015	Multi-ethnic genome-wide association study for atrial fibrillation.	Atrial fibrillation	55,114 European ancestry cases, 482,295 European ancestry controls, 8,180 Japanese ancestry cases, 28,612 Japanese ancestry controls, 1,307 African American ancestry cases, 7,660 African American ancestry controls, 845 Hispanic cases, 4,177 Hispanic controls	NA	4q24	SLC9B1	SLC9B1	NA	NA	ENSG00000164037	NA	NA	rs3960788-C	rs3960788	0	3960788	intron_variant	0	0.42	2e-12	11.699	NA	1.05	[1.04-1.07]	Affymetrix, Illumina [up to 12149979] (imputed)	N	atrial fibrillation	http://www.ebi.ac.uk/efo/EFO_0000275	GCST006061	Genome-wide genotyping array
8	140736225	140736225	2018-08-13	29892015	Roselli C	2018-06-11	Nat Genet	www.ncbi.nlm.nih.gov/pubmed/29892015	Multi-ethnic genome-wide association study for atrial fibrillation.	Atrial fibrillation	55,114 European ancestry cases, 482,295 European ancestry controls, 8,180 Japanese ancestry cases, 28,612 Japanese ancestry controls, 1,307 African American ancestry cases, 7,660 African American ancestry controls, 845 Hispanic cases, 4,177 Hispanic controls	NA	8q24.3	PTK2	PTK2	NA	NA	ENSG00000169398	NA	NA	rs4355822-A	rs4355822	0	4355822	intron_variant	0	0.51	2e-10	9.69897	(EA)	1.05	[1.03-1.07]	Affymetrix, Illumina [up to 12149979] (imputed)	N	atrial fibrillation	http://www.ebi.ac.uk/efo/EFO_0000275	GCST006061	Genome-wide genotyping array
9	94886305	94886305	2018-08-13	29892015	Roselli C	2018-06-11	Nat Genet	www.ncbi.nlm.nih.gov/pubmed/29892015	Multi-ethnic genome-wide association study for atrial fibrillation.	Atrial fibrillation	55,114 European ancestry cases, 482,295 European ancestry controls, 8,180 Japanese ancestry cases, 28,612 Japanese ancestry controls, 1,307 African American ancestry cases, 7,660 African American ancestry controls, 845 Hispanic cases, 4,177 Hispanic controls	NA	9q22.32	C9orf3	AOPEP	NA	NA	ENSG00000148120	NA	NA	rs4385527-A	rs4385527	0	4385527	intron_variant	0	0.39	2e-36	35.699	NA	1.1	[1.08-1.11]	Affymetrix, Illumina [up to 12149979] (imputed)	N	atrial fibrillation	http://www.ebi.ac.uk/efo/EFO_0000275	GCST006061	Genome-wide genotyping array
8	123539735	123539735	2018-08-13	29892015	Roselli C	2018-06-11	Nat Genet	www.ncbi.nlm.nih.gov/pubmed/29892015	Multi-ethnic genome-wide association study for atrial fibrillation.	Atrial fibrillation	55,114 European ancestry cases, 482,295 European ancestry controls, 8,180 Japanese ancestry cases, 28,612 Japanese ancestry controls, 1,307 African American ancestry cases, 7,660 African American ancestry controls, 845 Hispanic cases, 4,177 Hispanic controls	NA	8q24.13	FBXO32	FBXO32	NA	NA	ENSG00000156804	NA	NA	rs62521286-G	rs62521286	0	62521286	intron_variant	0	0.07	1e-16	16	NA	1.13	[1.1-1.16]	Affymetrix, Illumina [up to 12149979] (imputed)	N	atrial fibrillation	http://www.ebi.ac.uk/efo/EFO_0000275	GCST006061	Genome-wide genotyping array
7	28373568	28373568	2018-08-13	29892015	Roselli C	2018-06-11	Nat Genet	www.ncbi.nlm.nih.gov/pubmed/29892015	Multi-ethnic genome-wide association study for atrial fibrillation.	Atrial fibrillation	55,114 European ancestry cases, 482,295 European ancestry controls, 8,180 Japanese ancestry cases, 28,612 Japanese ancestry controls, 1,307 African American ancestry cases, 7,660 African American ancestry controls, 845 Hispanic cases, 4,177 Hispanic controls	NA	7p15.1	CREB5	CREB5	NA	NA	ENSG00000146592	NA	NA	rs6462078-A	rs6462078	0	6462078	intron_variant	0	0.75	1e-11	11	NA	1.06	[1.04-1.08]	Affymetrix, Illumina [up to 12149979] (imputed)	N	atrial fibrillation	http://www.ebi.ac.uk/efo/EFO_0000275	GCST006061	Genome-wide genotyping array
10	73660356	73660356	2018-08-13	29892015	Roselli C	2018-06-11	Nat Genet	www.ncbi.nlm.nih.gov/pubmed/29892015	Multi-ethnic genome-wide association study for atrial fibrillation.	Atrial fibrillation	55,114 European ancestry cases, 482,295 European ancestry controls, 8,180 Japanese ancestry cases, 28,612 Japanese ancestry controls, 1,307 African American ancestry cases, 7,660 African American ancestry controls, 845 Hispanic cases, 4,177 Hispanic controls	NA	10q22.2	SYNPO2L	SYNPO2L-AS1, SYNPO2L	NA	NA	ENSG00000271848, ENSG00000166317	NA	NA	rs6480708-C	rs6480708	0	6480708	intron_variant	0	0.85	6e-27	26.2218	(EA)	1.12	[1.1-1.15]	Affymetrix, Illumina [up to 12149979] (imputed)	N	atrial fibrillation	http://www.ebi.ac.uk/efo/EFO_0000275	GCST006061	Genome-wide genotyping array
2	69884579	69884579	2018-08-13	29892015	Roselli C	2018-06-11	Nat Genet	www.ncbi.nlm.nih.gov/pubmed/29892015	Multi-ethnic genome-wide association study for atrial fibrillation.	Atrial fibrillation	55,114 European ancestry cases, 482,295 European ancestry controls, 8,180 Japanese ancestry cases, 28,612 Japanese ancestry controls, 1,307 African American ancestry cases, 7,660 African American ancestry controls, 845 Hispanic cases, 4,177 Hispanic controls	NA	2p13.3	GMCL1	GMCL1 - SNRNP27	ENSG00000087338	ENSG00000124380	NA	3195	9377	rs6546553-C	rs6546553	0	6546553	intergenic_variant	1	0.56	1e-17	17	(EA)	1.07	[1.05-1.08]	Affymetrix, Illumina [up to 12149979] (imputed)	N	atrial fibrillation	http://www.ebi.ac.uk/efo/EFO_0000275	GCST006061	Genome-wide genotyping array
2	25937071	25937071	2018-08-13	29892015	Roselli C	2018-06-11	Nat Genet	www.ncbi.nlm.nih.gov/pubmed/29892015	Multi-ethnic genome-wide association study for atrial fibrillation.	Atrial fibrillation	55,114 European ancestry cases, 482,295 European ancestry controls, 8,180 Japanese ancestry cases, 28,612 Japanese ancestry controls, 1,307 African American ancestry cases, 7,660 African American ancestry controls, 845 Hispanic cases, 4,177 Hispanic controls	NA	2p23.3	KIF3C	KIF3C	NA	NA	ENSG00000084731	NA	NA	rs6546620-C	rs6546620	0	6546620	intron_variant	0	0.75	3e-14	13.5229	NA	1.07	[1.05-1.09]	Affymetrix, Illumina [up to 12149979] (imputed)	N	atrial fibrillation	http://www.ebi.ac.uk/efo/EFO_0000275	GCST006061	Genome-wide genotyping array
5	107091908	107091908	2018-08-13	29892015	Roselli C	2018-06-11	Nat Genet	www.ncbi.nlm.nih.gov/pubmed/29892015	Multi-ethnic genome-wide association study for atrial fibrillation.	Atrial fibrillation	55,114 European ancestry cases, 482,295 European ancestry controls, 8,180 Japanese ancestry cases, 28,612 Japanese ancestry controls, 1,307 African American ancestry cases, 7,660 African American ancestry controls, 845 Hispanic cases, 4,177 Hispanic controls	NA	5q21.3	LOC102467213, EFNA5	LINC01950 - PSMC1P5	ENSG00000251027	ENSG00000250273	NA	80856	103248	rs6596717-C	rs6596717	0	6596717	intergenic_variant	1	0.38	3e-06	5.52288	NA	1.03	[1.02-1.05]	Affymetrix, Illumina [up to 12149979] (imputed)	N	atrial fibrillation	http://www.ebi.ac.uk/efo/EFO_0000275	GCST006061	Genome-wide genotyping array
2	61541610	61541610	2018-08-13	29892015	Roselli C	2018-06-11	Nat Genet	www.ncbi.nlm.nih.gov/pubmed/29892015	Multi-ethnic genome-wide association study for atrial fibrillation.	Atrial fibrillation	55,114 European ancestry cases, 482,295 European ancestry controls, 8,180 Japanese ancestry cases, 28,612 Japanese ancestry controls, 1,307 African American ancestry cases, 7,660 African American ancestry controls, 845 Hispanic cases, 4,177 Hispanic controls	NA	2p15	XPO1	XPO1 - RPS29P10	ENSG00000082898	ENSG00000226884	NA	2869	47888	rs6742276-A	rs6742276	0	6742276	intergenic_variant	1	0.61	2e-11	10.699	NA	1.05	[1.03-1.06]	Affymetrix, Illumina [up to 12149979] (imputed)	N	atrial fibrillation	http://www.ebi.ac.uk/efo/EFO_0000275	GCST006061	Genome-wide genotyping array
3	38730434	38730434	2018-08-13	29892015	Roselli C	2018-06-11	Nat Genet	www.ncbi.nlm.nih.gov/pubmed/29892015	Multi-ethnic genome-wide association study for atrial fibrillation.	Atrial fibrillation	55,114 European ancestry cases, 482,295 European ancestry controls, 8,180 Japanese ancestry cases, 28,612 Japanese ancestry controls, 1,307 African American ancestry cases, 7,660 African American ancestry controls, 845 Hispanic cases, 4,177 Hispanic controls	NA	3p22.2	SCN10A	SCN10A	NA	NA	ENSG00000185313	NA	NA	rs6790396-G	rs6790396	0	6790396	intron_variant	0	0.61	4e-18	17.3979	NA	1.07	[1.05-1.08]	Affymetrix, Illumina [up to 12149979] (imputed)	N	atrial fibrillation	http://www.ebi.ac.uk/efo/EFO_0000275	GCST006061	Genome-wide genotyping array
2	145002786	145002786	2018-08-13	29892015	Roselli C	2018-06-11	Nat Genet	www.ncbi.nlm.nih.gov/pubmed/29892015	Multi-ethnic genome-wide association study for atrial fibrillation.	Atrial fibrillation	55,114 European ancestry cases, 482,295 European ancestry controls, 8,180 Japanese ancestry cases, 28,612 Japanese ancestry controls, 1,307 African American ancestry cases, 7,660 African American ancestry controls, 845 Hispanic cases, 4,177 Hispanic controls	NA	2q22.3	TEX41	TEX41	NA	NA	ENSG00000226674	NA	NA	rs67969609-G	rs67969609	0	67969609	intron_variant	0	0.21	5e-06	5.30103	NA	1.06	[1.03-1.09]	Affymetrix, Illumina [up to 12149979] (imputed)	N	atrial fibrillation	http://www.ebi.ac.uk/efo/EFO_0000275	GCST006061	Genome-wide genotyping array
3	12799435	12799435	2018-08-13	29892015	Roselli C	2018-06-11	Nat Genet	www.ncbi.nlm.nih.gov/pubmed/29892015	Multi-ethnic genome-wide association study for atrial fibrillation.	Atrial fibrillation	55,114 European ancestry cases, 482,295 European ancestry controls, 8,180 Japanese ancestry cases, 28,612 Japanese ancestry controls, 1,307 African American ancestry cases, 7,660 African American ancestry controls, 845 Hispanic cases, 4,177 Hispanic controls	NA	3p25.2	CAND2	CAND2	NA	NA	ENSG00000144712	NA	NA	rs6810325-C	rs6810325	0	6810325	intron_variant	0	0.63	5e-23	22.301	NA	1.08	[1.06-1.09]	Affymetrix, Illumina [up to 12149979] (imputed)	N	atrial fibrillation	http://www.ebi.ac.uk/efo/EFO_0000275	GCST006061	Genome-wide genotyping array
4	110775495	110775495	2018-08-13	29892015	Roselli C	2018-06-11	Nat Genet	www.ncbi.nlm.nih.gov/pubmed/29892015	Multi-ethnic genome-wide association study for atrial fibrillation.	Atrial fibrillation	55,114 European ancestry cases, 482,295 European ancestry controls, 8,180 Japanese ancestry cases, 28,612 Japanese ancestry controls, 1,307 African American ancestry cases, 7,660 African American ancestry controls, 845 Hispanic cases, 4,177 Hispanic controls	NA	4q25	PITX2, C4orf32	PITX2 - LINC01438	ENSG00000164093	ENSG00000249519	NA	133372	18908	rs6847935-T	rs6847935	0	6847935	intergenic_variant	1	0.22	2e-307	426.699	(EA)	1.48	[1.45-1.5]	Affymetrix, Illumina [up to 12149979] (imputed)	N	atrial fibrillation	http://www.ebi.ac.uk/efo/EFO_0000275	GCST006061	Genome-wide genotyping array
5	173237160	173237160	2018-08-13	29892015	Roselli C	2018-06-11	Nat Genet	www.ncbi.nlm.nih.gov/pubmed/29892015	Multi-ethnic genome-wide association study for atrial fibrillation.	Atrial fibrillation	55,114 European ancestry cases, 482,295 European ancestry controls, 8,180 Japanese ancestry cases, 28,612 Japanese ancestry controls, 1,307 African American ancestry cases, 7,660 African American ancestry controls, 845 Hispanic cases, 4,177 Hispanic controls	NA	5q35.1	NKX2-5	NKX2-5 - Y_RNA	ENSG00000183072	ENSG00000274754	NA	1849	17030	rs6882776-G	rs6882776	0	6882776	upstream_gene_variant	1	0.67	3e-14	13.5229	NA	1.06	[1.05-1.08]	Affymetrix, Illumina [up to 12149979] (imputed)	N	atrial fibrillation	http://www.ebi.ac.uk/efo/EFO_0000275	GCST006061	Genome-wide genotyping array
5	173243742	173243742	2018-08-13	29892015	Roselli C	2018-06-11	Nat Genet	www.ncbi.nlm.nih.gov/pubmed/29892015	Multi-ethnic genome-wide association study for atrial fibrillation.	Atrial fibrillation	55,114 European ancestry cases, 482,295 European ancestry controls, 8,180 Japanese ancestry cases, 28,612 Japanese ancestry controls, 1,307 African American ancestry cases, 7,660 African American ancestry controls, 845 Hispanic cases, 4,177 Hispanic controls	NA	5q35.1	NKX2-5, STC2	NKX2-5 - Y_RNA	ENSG00000183072	ENSG00000274754	NA	8431	10448	rs6891790-G	rs6891790	0	6891790	non_coding_transcript_exon_variant	1	0.71	1e-14	14	(EA)	1.07	[1.05-1.09]	Affymetrix, Illumina [up to 12149979] (imputed)	N	atrial fibrillation	http://www.ebi.ac.uk/efo/EFO_0000275	GCST006061	Genome-wide genotyping array
6	87146285	87146285	2018-08-13	29892015	Roselli C	2018-06-11	Nat Genet	www.ncbi.nlm.nih.gov/pubmed/29892015	Multi-ethnic genome-wide association study for atrial fibrillation.	Atrial fibrillation	55,114 European ancestry cases, 482,295 European ancestry controls, 8,180 Japanese ancestry cases, 28,612 Japanese ancestry controls, 1,307 African American ancestry cases, 7,660 African American ancestry controls, 845 Hispanic cases, 4,177 Hispanic controls	NA	6q14.3	CGA, ZNF292	RCN1P1 - ZNF292	ENSG00000215477	ENSG00000188994	NA	23597	6548	rs6907805-G	rs6907805	0	6907805	intergenic_variant	1	0.51	1e-08	8	NA	1.04	[1.03-1.06]	Affymetrix, Illumina [up to 12149979] (imputed)	N	atrial fibrillation	http://www.ebi.ac.uk/efo/EFO_0000275	GCST006061	Genome-wide genotyping array
8	140752560	140752560	2018-08-13	29892015	Roselli C	2018-06-11	Nat Genet	www.ncbi.nlm.nih.gov/pubmed/29892015	Multi-ethnic genome-wide association study for atrial fibrillation.	Atrial fibrillation	55,114 European ancestry cases, 482,295 European ancestry controls, 8,180 Japanese ancestry cases, 28,612 Japanese ancestry controls, 1,307 African American ancestry cases, 7,660 African American ancestry controls, 845 Hispanic cases, 4,177 Hispanic controls	NA	8q24.3	PTK2	PTK2	NA	NA	ENSG00000169398	NA	NA	rs6993266-A	rs6993266	0	6993266	intron_variant	0	0.54	1e-09	9	NA	1.05	[1.03-1.06]	Affymetrix, Illumina [up to 12149979] (imputed)	N	atrial fibrillation	http://www.ebi.ac.uk/efo/EFO_0000275	GCST006061	Genome-wide genotyping array
8	21947754	21947754	2018-08-13	29892015	Roselli C	2018-06-11	Nat Genet	www.ncbi.nlm.nih.gov/pubmed/29892015	Multi-ethnic genome-wide association study for atrial fibrillation.	Atrial fibrillation	55,114 European ancestry cases, 482,295 European ancestry controls, 8,180 Japanese ancestry cases, 28,612 Japanese ancestry controls, 1,307 African American ancestry cases, 7,660 African American ancestry controls, 845 Hispanic cases, 4,177 Hispanic controls	NA	8p21.3	XPO7	XPO7	NA	NA	ENSG00000130227	NA	NA	rs6998692-T	rs6998692	0	6998692	intron_variant	0	0.88	4e-13	12.3979	(EA)	1.09	[1.07-1.12]	Affymetrix, Illumina [up to 12149979] (imputed)	N	atrial fibrillation	http://www.ebi.ac.uk/efo/EFO_0000275	GCST006061	Genome-wide genotyping array
9	94730238	94730238	2018-08-13	29892015	Roselli C	2018-06-11	Nat Genet	www.ncbi.nlm.nih.gov/pubmed/29892015	Multi-ethnic genome-wide association study for atrial fibrillation.	Atrial fibrillation	55,114 European ancestry cases, 482,295 European ancestry controls, 8,180 Japanese ancestry cases, 28,612 Japanese ancestry controls, 1,307 African American ancestry cases, 7,660 African American ancestry controls, 845 Hispanic cases, 4,177 Hispanic controls	NA	9q22.32	C9orf3	AOPEP	NA	NA	ENSG00000148120	NA	NA	rs7026071-T	rs7026071	0	7026071	intron_variant	0	0.41	2e-35	34.699	(EA)	1.1	[1.08-1.12]	Affymetrix, Illumina [up to 12149979] (imputed)	N	atrial fibrillation	http://www.ebi.ac.uk/efo/EFO_0000275	GCST006061	Genome-wide genotyping array
5	114400719	114400719	2018-08-13	29892015	Roselli C	2018-06-11	Nat Genet	www.ncbi.nlm.nih.gov/pubmed/29892015	Multi-ethnic genome-wide association study for atrial fibrillation.	Atrial fibrillation	55,114 European ancestry cases, 482,295 European ancestry controls, 8,180 Japanese ancestry cases, 28,612 Japanese ancestry controls, 1,307 African American ancestry cases, 7,660 African American ancestry controls, 845 Hispanic cases, 4,177 Hispanic controls	NA	5q22.3	KCNN2	KCNN2	NA	NA	ENSG00000080709	NA	NA	rs716845-A	rs716845	0	716845	intron_variant	0	0.27	1e-13	13	NA	1.06	[1.04-1.08]	Affymetrix, Illumina [up to 12149979] (imputed)	N	atrial fibrillation	http://www.ebi.ac.uk/efo/EFO_0000275	GCST006061	Genome-wide genotyping array
15	73374914	73374914	2018-08-13	29892015	Roselli C	2018-06-11	Nat Genet	www.ncbi.nlm.nih.gov/pubmed/29892015	Multi-ethnic genome-wide association study for atrial fibrillation.	Atrial fibrillation	55,114 European ancestry cases, 482,295 European ancestry controls, 8,180 Japanese ancestry cases, 28,612 Japanese ancestry controls, 1,307 African American ancestry cases, 7,660 African American ancestry controls, 845 Hispanic cases, 4,177 Hispanic controls	NA	15q24.1	HCN4, REC114	HCN4 - REC114	ENSG00000138622	ENSG00000183324	NA	5956	68250	rs7172038-G	rs7172038	0	7172038	regulatory_region_variant	1	0.17	2e-27	26.699	(EA)	1.11	[1.09-1.14]	Affymetrix, Illumina [up to 12149979] (imputed)	N	atrial fibrillation	http://www.ebi.ac.uk/efo/EFO_0000275	GCST006061	Genome-wide genotyping array
17	70341044	70341044	2018-08-13	29892015	Roselli C	2018-06-11	Nat Genet	www.ncbi.nlm.nih.gov/pubmed/29892015	Multi-ethnic genome-wide association study for atrial fibrillation.	Atrial fibrillation	55,114 European ancestry cases, 482,295 European ancestry controls, 8,180 Japanese ancestry cases, 28,612 Japanese ancestry controls, 1,307 African American ancestry cases, 7,660 African American ancestry controls, 845 Hispanic cases, 4,177 Hispanic controls	NA	17q24.3	KCNJ2, CASC17	CALM2P1 - NA	ENSG00000267170	NA	NA	99283	NA	rs7219869-G	rs7219869	0	7219869	intron_variant	1	0.44	1e-10	10	NA	1.05	[1.03-1.06]	Affymetrix, Illumina [up to 12149979] (imputed)	N	atrial fibrillation	http://www.ebi.ac.uk/efo/EFO_0000275	GCST006061	Genome-wide genotyping array
20	62560732	62560732	2018-08-13	29892015	Roselli C	2018-06-11	Nat Genet	www.ncbi.nlm.nih.gov/pubmed/29892015	Multi-ethnic genome-wide association study for atrial fibrillation.	Atrial fibrillation	55,114 European ancestry cases, 482,295 European ancestry controls, 8,180 Japanese ancestry cases, 28,612 Japanese ancestry controls, 1,307 African American ancestry cases, 7,660 African American ancestry controls, 845 Hispanic cases, 4,177 Hispanic controls	NA	20q13.33	C20orf166	MIR1-1HG	NA	NA	ENSG00000174407	NA	NA	rs7269123-C	rs7269123	0	7269123	intron_variant	0	0.58	6e-09	8.22185	NA	1.05	[1.03-1.06]	Affymetrix, Illumina [up to 12149979] (imputed)	N	atrial fibrillation	http://www.ebi.ac.uk/efo/EFO_0000275	GCST006061	Genome-wide genotyping array
1	115768197	115768197	2018-08-13	29892015	Roselli C	2018-06-11	Nat Genet	www.ncbi.nlm.nih.gov/pubmed/29892015	Multi-ethnic genome-wide association study for atrial fibrillation.	Atrial fibrillation	55,114 European ancestry cases, 482,295 European ancestry controls, 8,180 Japanese ancestry cases, 28,612 Japanese ancestry controls, 1,307 African American ancestry cases, 7,660 African American ancestry controls, 845 Hispanic cases, 4,177 Hispanic controls	NA	1p13.1	CASQ2	CASQ2	NA	NA	ENSG00000118729	NA	NA	rs4484922-G	rs4484922	0	4484922	intron_variant	0	0.68	5e-16	15.301	NA	1.07	[1.05-1.08]	Affymetrix, Illumina [up to 12149979] (imputed)	N	atrial fibrillation	http://www.ebi.ac.uk/efo/EFO_0000275	GCST006061	Genome-wide genotyping array
1	203059583	203059583	2018-08-13	29892015	Roselli C	2018-06-11	Nat Genet	www.ncbi.nlm.nih.gov/pubmed/29892015	Multi-ethnic genome-wide association study for atrial fibrillation.	Atrial fibrillation	55,114 European ancestry cases, 482,295 European ancestry controls, 8,180 Japanese ancestry cases, 28,612 Japanese ancestry controls, 1,307 African American ancestry cases, 7,660 African American ancestry controls, 845 Hispanic cases, 4,177 Hispanic controls	NA	1q32.1	PPFIA4	PPFIA4	NA	NA	ENSG00000143847	NA	NA	rs4590732-C	rs4590732	0	4590732	intron_variant	0	0.45	1e-18	18	(EA)	1.07	[1.05-1.09]	Affymetrix, Illumina [up to 12149979] (imputed)	N	atrial fibrillation	http://www.ebi.ac.uk/efo/EFO_0000275	GCST006061	Genome-wide genotyping array
22	18117816	18117816	2018-08-13	29892015	Roselli C	2018-06-11	Nat Genet	www.ncbi.nlm.nih.gov/pubmed/29892015	Multi-ethnic genome-wide association study for atrial fibrillation.	Atrial fibrillation	55,114 European ancestry cases, 482,295 European ancestry controls, 8,180 Japanese ancestry cases, 28,612 Japanese ancestry controls, 1,307 African American ancestry cases, 7,660 African American ancestry controls, 845 Hispanic cases, 4,177 Hispanic controls	NA	22q11.21	TUBA8	TUBA8	NA	NA	ENSG00000183785	NA	NA	rs465276-G	rs465276	0	465276	non_coding_transcript_exon_variant	0	0.61	2e-11	10.699	NA	1.05	[1.04-1.07]	Affymetrix, Illumina [up to 12149979] (imputed)	N	atrial fibrillation	http://www.ebi.ac.uk/efo/EFO_0000275	GCST006061	Genome-wide genotyping array
9	106870072	106870072	2018-08-13	29892015	Roselli C	2018-06-11	Nat Genet	www.ncbi.nlm.nih.gov/pubmed/29892015	Multi-ethnic genome-wide association study for atrial fibrillation.	Atrial fibrillation	55,114 European ancestry cases, 482,295 European ancestry controls, 8,180 Japanese ancestry cases, 28,612 Japanese ancestry controls, 1,307 African American ancestry cases, 7,660 African American ancestry controls, 845 Hispanic cases, 4,177 Hispanic controls	NA	9q31.2	ZNF462	ZNF462	NA	NA	ENSG00000148143	NA	NA	rs4743034-A	rs4743034	0	4743034	intron_variant	0	0.23	4e-09	8.39794	NA	1.05	[1.03-1.07]	Affymetrix, Illumina [up to 12149979] (imputed)	N	atrial fibrillation	http://www.ebi.ac.uk/efo/EFO_0000275	GCST006061	Genome-wide genotyping array
3	179450674	179450674	2018-08-13	29892015	Roselli C	2018-06-11	Nat Genet	www.ncbi.nlm.nih.gov/pubmed/29892015	Multi-ethnic genome-wide association study for atrial fibrillation.	Atrial fibrillation	55,114 European ancestry cases, 482,295 European ancestry controls, 8,180 Japanese ancestry cases, 28,612 Japanese ancestry controls, 1,307 African American ancestry cases, 7,660 African American ancestry controls, 845 Hispanic cases, 4,177 Hispanic controls	NA	3q26.33	GNB4	GNB4	NA	NA	ENSG00000114450	NA	NA	rs4855074-T	rs4855074	0	4855074	intron_variant	0	0.14	3e-09	8.52288	(EA)	1.07	[1.04-1.09]	Affymetrix, Illumina [up to 12149979] (imputed)	N	atrial fibrillation	http://www.ebi.ac.uk/efo/EFO_0000275	GCST006061	Genome-wide genotyping array
3	179452706	179452706	2018-08-13	29892015	Roselli C	2018-06-11	Nat Genet	www.ncbi.nlm.nih.gov/pubmed/29892015	Multi-ethnic genome-wide association study for atrial fibrillation.	Atrial fibrillation	55,114 European ancestry cases, 482,295 European ancestry controls, 8,180 Japanese ancestry cases, 28,612 Japanese ancestry controls, 1,307 African American ancestry cases, 7,660 African American ancestry controls, 845 Hispanic cases, 4,177 Hispanic controls	NA	3q26.33	GNB4	GNB4 - MTHFD2P7	ENSG00000114450	ENSG00000181260	NA	1230	11640	rs4855075-T	rs4855075	0	4855075	regulatory_region_variant	1	0.14	4e-09	8.39794	NA	1.06	[1.04-1.08]	Affymetrix, Illumina [up to 12149979] (imputed)	N	atrial fibrillation	http://www.ebi.ac.uk/efo/EFO_0000275	GCST006061	Genome-wide genotyping array
8	123622957	123622957	2018-08-13	29892015	Roselli C	2018-06-11	Nat Genet	www.ncbi.nlm.nih.gov/pubmed/29892015	Multi-ethnic genome-wide association study for atrial fibrillation.	Atrial fibrillation	55,114 European ancestry cases, 482,295 European ancestry controls, 8,180 Japanese ancestry cases, 28,612 Japanese ancestry controls, 1,307 African American ancestry cases, 7,660 African American ancestry controls, 845 Hispanic cases, 4,177 Hispanic controls	NA	8q24.13	FBXO32, KLHL38	RN7SKP155 - KLHL38	ENSG00000251840	ENSG00000175946	NA	33911	21485	rs4871397-G	rs4871397	0	4871397	intron_variant	1	0.07	1e-10	10	(EA)	1.11	NA	Affymetrix, Illumina [up to 12149979] (imputed)	N	atrial fibrillation	http://www.ebi.ac.uk/efo/EFO_0000275	GCST006061	Genome-wide genotyping array
1	205748695	205748695	2018-08-13	29892015	Roselli C	2018-06-11	Nat Genet	www.ncbi.nlm.nih.gov/pubmed/29892015	Multi-ethnic genome-wide association study for atrial fibrillation.	Atrial fibrillation	55,114 European ancestry cases, 482,295 European ancestry controls, 8,180 Japanese ancestry cases, 28,612 Japanese ancestry controls, 1,307 African American ancestry cases, 7,660 African American ancestry controls, 845 Hispanic cases, 4,177 Hispanic controls	NA	1q32.1	NUCKS1	NUCKS1	NA	NA	ENSG00000069275	NA	NA	rs4951261-C	rs4951261	0	4951261	intron_variant	0	0.38	1e-09	9	NA	1.05	[1.03-1.06]	Affymetrix, Illumina [up to 12149979] (imputed)	N	atrial fibrillation	http://www.ebi.ac.uk/efo/EFO_0000275	GCST006061	Genome-wide genotyping array
9	20235006	20235006	2018-08-13	29892015	Roselli C	2018-06-11	Nat Genet	www.ncbi.nlm.nih.gov/pubmed/29892015	Multi-ethnic genome-wide association study for atrial fibrillation.	Atrial fibrillation	55,114 European ancestry cases, 482,295 European ancestry controls, 8,180 Japanese ancestry cases, 28,612 Japanese ancestry controls, 1,307 African American ancestry cases, 7,660 African American ancestry controls, 845 Hispanic cases, 4,177 Hispanic controls	NA	9p21.3	SLC24A2, MLLT3	SLC24A2 - MLLT3	ENSG00000155886	ENSG00000171843	NA	445969	106663	rs4977397-A	rs4977397	0	4977397	intergenic_variant	1	0.57	9e-09	8.04576	NA	1.04	[1.03-1.06]	Affymetrix, Illumina [up to 12149979] (imputed)	N	atrial fibrillation	http://www.ebi.ac.uk/efo/EFO_0000275	GCST006061	Genome-wide genotyping array
1	154741530	154741530	2018-08-13	29892015	Roselli C	2018-06-11	Nat Genet	www.ncbi.nlm.nih.gov/pubmed/29892015	Multi-ethnic genome-wide association study for atrial fibrillation.	Atrial fibrillation	55,114 European ancestry cases, 482,295 European ancestry controls, 8,180 Japanese ancestry cases, 28,612 Japanese ancestry controls, 1,307 African American ancestry cases, 7,660 African American ancestry controls, 845 Hispanic cases, 4,177 Hispanic controls	NA	1q21.3	KCNN3	KCNN3	NA	NA	ENSG00000143603	NA	NA	rs4999127-A	rs4999127	0	4999127	intron_variant	0	0.86	6e-16	15.2218	(EA)	1.09	NA	Affymetrix, Illumina [up to 12149979] (imputed)	N	atrial fibrillation	http://www.ebi.ac.uk/efo/EFO_0000275	GCST006061	Genome-wide genotyping array
1	170665943	170665943	2018-08-13	29892015	Roselli C	2018-06-11	Nat Genet	www.ncbi.nlm.nih.gov/pubmed/29892015	Multi-ethnic genome-wide association study for atrial fibrillation.	Atrial fibrillation	55,114 European ancestry cases, 482,295 European ancestry controls, 8,180 Japanese ancestry cases, 28,612 Japanese ancestry controls, 1,307 African American ancestry cases, 7,660 African American ancestry controls, 845 Hispanic cases, 4,177 Hispanic controls	NA	1q24.2	PRRX1	PRRX1	NA	NA	ENSG00000116132	NA	NA	rs503706-T	rs503706	0	503706	intron_variant	0	0.44	2e-39	38.699	(EA)	1.1	[1.09-1.12]	Affymetrix, Illumina [up to 12149979] (imputed)	N	atrial fibrillation	http://www.ebi.ac.uk/efo/EFO_0000275	GCST006061	Genome-wide genotyping array
7	14332384	14332384	2018-08-13	29892015	Roselli C	2018-06-11	Nat Genet	www.ncbi.nlm.nih.gov/pubmed/29892015	Multi-ethnic genome-wide association study for atrial fibrillation.	Atrial fibrillation	55,114 European ancestry cases, 482,295 European ancestry controls, 8,180 Japanese ancestry cases, 28,612 Japanese ancestry controls, 1,307 African American ancestry cases, 7,660 African American ancestry controls, 845 Hispanic cases, 4,177 Hispanic controls	NA	7p21.2	DGKB	DGKB	NA	NA	ENSG00000136267	NA	NA	rs55734480-A	rs55734480	0	55734480	intron_variant	0	0.27	7e-10	9.1549	NA	1.05	[1.03-1.07]	Affymetrix, Illumina [up to 12149979] (imputed)	N	atrial fibrillation	http://www.ebi.ac.uk/efo/EFO_0000275	GCST006061	Genome-wide genotyping array
4	113507558	113507558	2018-08-13	29892015	Roselli C	2018-06-11	Nat Genet	www.ncbi.nlm.nih.gov/pubmed/29892015	Multi-ethnic genome-wide association study for atrial fibrillation.	Atrial fibrillation	55,114 European ancestry cases, 482,295 European ancestry controls, 8,180 Japanese ancestry cases, 28,612 Japanese ancestry controls, 1,307 African American ancestry cases, 7,660 African American ancestry controls, 845 Hispanic cases, 4,177 Hispanic controls	NA	4q26	CAMK2D	CAMK2D	NA	NA	ENSG00000145349	NA	NA	rs55754224-T	rs55754224	0	55754224	intron_variant	0	0.25	9e-09	8.04576	NA	1.05	[1.03-1.07]	Affymetrix, Illumina [up to 12149979] (imputed)	N	atrial fibrillation	http://www.ebi.ac.uk/efo/EFO_0000275	GCST006061	Genome-wide genotyping array
7	128776990	128776990	2018-08-13	29892015	Roselli C	2018-06-11	Nat Genet	www.ncbi.nlm.nih.gov/pubmed/29892015	Multi-ethnic genome-wide association study for atrial fibrillation.	Atrial fibrillation	55,114 European ancestry cases, 482,295 European ancestry controls, 8,180 Japanese ancestry cases, 28,612 Japanese ancestry controls, 1,307 African American ancestry cases, 7,660 African American ancestry controls, 845 Hispanic cases, 4,177 Hispanic controls	NA	7q32.1	OPN1SW	OPN1SW - CCDC136	ENSG00000128617	ENSG00000128596	NA	1196	13767	rs55985730-G	rs55985730	0	55985730	upstream_gene_variant	1	0.06	2e-08	7.69897	NA	1.1	[1.06-1.14]	Affymetrix, Illumina [up to 12149979] (imputed)	N	atrial fibrillation	http://www.ebi.ac.uk/efo/EFO_0000275	GCST006061	Genome-wide genotyping array
2	174690986	174690986	2018-08-13	29892015	Roselli C	2018-06-11	Nat Genet	www.ncbi.nlm.nih.gov/pubmed/29892015	Multi-ethnic genome-wide association study for atrial fibrillation.	Atrial fibrillation	55,114 European ancestry cases, 482,295 European ancestry controls, 8,180 Japanese ancestry cases, 28,612 Japanese ancestry controls, 1,307 African American ancestry cases, 7,660 African American ancestry controls, 845 Hispanic cases, 4,177 Hispanic controls	NA	2q31.1	WIPF1, CHRNA1	WIPF1 - H3P6	ENSG00000115935	ENSG00000235655	NA	8070	28922	rs56181519-C	rs56181519	0	56181519	intron_variant	1	0.74	2e-19	18.699	NA	1.08	[1.06-1.1]	Affymetrix, Illumina [up to 12149979] (imputed)	N	atrial fibrillation	http://www.ebi.ac.uk/efo/EFO_0000275	GCST006061	Genome-wide genotyping array
10	73654586	73654586	2018-08-13	29892015	Roselli C	2018-06-11	Nat Genet	www.ncbi.nlm.nih.gov/pubmed/29892015	Multi-ethnic genome-wide association study for atrial fibrillation.	Atrial fibrillation	55,114 European ancestry cases, 482,295 European ancestry controls, 8,180 Japanese ancestry cases, 28,612 Japanese ancestry controls, 1,307 African American ancestry cases, 7,660 African American ancestry controls, 845 Hispanic cases, 4,177 Hispanic controls	NA	10q22.2	SYNPO2L	SYNPO2L, SYNPO2L-AS1	NA	NA	ENSG00000166317, ENSG00000271848	NA	NA	rs60212594-G	rs60212594	0	60212594	intron_variant	0	0.85	6e-27	26.2218	NA	1.12	[1.09-1.14]	Affymetrix, Illumina [up to 12149979] (imputed)	N	atrial fibrillation	http://www.ebi.ac.uk/efo/EFO_0000275	GCST006061	Genome-wide genotyping array
NA	NA	NA	2018-08-13	29892015	Roselli C	2018-06-11	Nat Genet	www.ncbi.nlm.nih.gov/pubmed/29892015	Multi-ethnic genome-wide association study for atrial fibrillation.	Atrial fibrillation	55,114 European ancestry cases, 482,295 European ancestry controls, 8,180 Japanese ancestry cases, 28,612 Japanese ancestry controls, 1,307 African American ancestry cases, 7,660 African American ancestry controls, 845 Hispanic cases, 4,177 Hispanic controls	NA	NA	GORAB, PRRX1	NA	NA	NA	NA	NA	NA	rs608930-G	rs608930	0	608930	NA	1	0.44	2e-42	41.699	NA	1.1	[1.09-1.12]	Affymetrix, Illumina [up to 12149979] (imputed)	N	atrial fibrillation	http://www.ebi.ac.uk/efo/EFO_0000275	GCST006061	Genome-wide genotyping array
3	195080124	195080124	2018-08-13	29892015	Roselli C	2018-06-11	Nat Genet	www.ncbi.nlm.nih.gov/pubmed/29892015	Multi-ethnic genome-wide association study for atrial fibrillation.	Atrial fibrillation	55,114 European ancestry cases, 482,295 European ancestry controls, 8,180 Japanese ancestry cases, 28,612 Japanese ancestry controls, 1,307 African American ancestry cases, 7,660 African American ancestry controls, 845 Hispanic cases, 4,177 Hispanic controls	NA	3q29	XXYLT1	XXYLT1	NA	NA	ENSG00000173950	NA	NA	rs60902112-T	rs60902112	0	60902112	intron_variant	0	0.27	6e-07	6.22185	NA	1.04	[1.03-1.06]	Affymetrix, Illumina [up to 12149979] (imputed)	N	atrial fibrillation	http://www.ebi.ac.uk/efo/EFO_0000275	GCST006061	Genome-wide genotyping array
15	63507814	63507814	2018-08-13	29892015	Roselli C	2018-06-11	Nat Genet	www.ncbi.nlm.nih.gov/pubmed/29892015	Multi-ethnic genome-wide association study for atrial fibrillation.	Atrial fibrillation	55,114 European ancestry cases, 482,295 European ancestry controls, 8,180 Japanese ancestry cases, 28,612 Japanese ancestry controls, 1,307 African American ancestry cases, 7,660 African American ancestry controls, 845 Hispanic cases, 4,177 Hispanic controls	NA	15q22.31	USP3	USP3	NA	NA	ENSG00000140455	NA	NA	rs62011291-G	rs62011291	0	62011291	intron_variant	0	0.23	6e-09	8.22185	NA	1.05	[1.04-1.07]	Affymetrix, Illumina [up to 12149979] (imputed)	N	atrial fibrillation	http://www.ebi.ac.uk/efo/EFO_0000275	GCST006061	Genome-wide genotyping array
7	107215557	107215557	2018-08-13	29892015	Roselli C	2018-06-11	Nat Genet	www.ncbi.nlm.nih.gov/pubmed/29892015	Multi-ethnic genome-wide association study for atrial fibrillation.	Atrial fibrillation	55,114 European ancestry cases, 482,295 European ancestry controls, 8,180 Japanese ancestry cases, 28,612 Japanese ancestry controls, 1,307 African American ancestry cases, 7,660 African American ancestry controls, 845 Hispanic cases, 4,177 Hispanic controls	NA	7q22.3	COG5	COG5, COG5	NA	NA	ENSG00000164597, ENSG00000284369	NA	NA	rs62483627-A	rs62483627	0	62483627	intron_variant	0	0.24	5e-09	8.30103	NA	1.05	[1.03-1.07]	Affymetrix, Illumina [up to 12149979] (imputed)	N	atrial fibrillation	http://www.ebi.ac.uk/efo/EFO_0000275	GCST006061	Genome-wide genotyping array
17	39874911	39874911	2018-08-13	29892015	Roselli C	2018-06-11	Nat Genet	www.ncbi.nlm.nih.gov/pubmed/29892015	Multi-ethnic genome-wide association study for atrial fibrillation.	Atrial fibrillation	55,114 European ancestry cases, 482,295 European ancestry controls, 8,180 Japanese ancestry cases, 28,612 Japanese ancestry controls, 1,307 African American ancestry cases, 7,660 African American ancestry controls, 845 Hispanic cases, 4,177 Hispanic controls	NA	17q21.1	ZPBP2	ZPBP2	NA	NA	ENSG00000186075	NA	NA	rs11658278-T	rs11658278	0	11658278	intron_variant	0	0.52	3e-06	5.52288	NA	1.03	[1.02-1.05]	Affymetrix, Illumina [up to 12149979] (imputed)	N	atrial fibrillation	http://www.ebi.ac.uk/efo/EFO_0000275	GCST006061	Genome-wide genotyping array
7	836590	836590	2018-08-13	29892015	Roselli C	2018-06-11	Nat Genet	www.ncbi.nlm.nih.gov/pubmed/29892015	Multi-ethnic genome-wide association study for atrial fibrillation.	Atrial fibrillation	55,114 European ancestry cases, 482,295 European ancestry controls, 8,180 Japanese ancestry cases, 28,612 Japanese ancestry controls, 1,307 African American ancestry cases, 7,660 African American ancestry controls, 845 Hispanic cases, 4,177 Hispanic controls	NA	7p22.3	SUN1	SUN1	NA	NA	ENSG00000164828	NA	NA	rs11768850-T	rs11768850	0	11768850	intron_variant	0	0.42	5e-08	7.30103	NA	1.04	[1.03-1.05]	Affymetrix, Illumina [up to 12149979] (imputed)	N	atrial fibrillation	http://www.ebi.ac.uk/efo/EFO_0000275	GCST006061	Genome-wide genotyping array
7	116551247	116551247	2018-08-13	29892015	Roselli C	2018-06-11	Nat Genet	www.ncbi.nlm.nih.gov/pubmed/29892015	Multi-ethnic genome-wide association study for atrial fibrillation.	Atrial fibrillation	55,114 European ancestry cases, 482,295 European ancestry controls, 8,180 Japanese ancestry cases, 28,612 Japanese ancestry controls, 1,307 African American ancestry cases, 7,660 African American ancestry controls, 845 Hispanic cases, 4,177 Hispanic controls	NA	7q31.2	CAV1	CAV1	NA	NA	ENSG00000105974	NA	NA	rs11773845-A	rs11773845	0	11773845	intron_variant	0	0.59	5e-58	57.301	NA	1.12	[1.11-1.14]	Affymetrix, Illumina [up to 12149979] (imputed)	N	atrial fibrillation	http://www.ebi.ac.uk/efo/EFO_0000275	GCST006061	Genome-wide genotyping array
7	92655809	92655809	2018-08-13	29892015	Roselli C	2018-06-11	Nat Genet	www.ncbi.nlm.nih.gov/pubmed/29892015	Multi-ethnic genome-wide association study for atrial fibrillation.	Atrial fibrillation	55,114 European ancestry cases, 482,295 European ancestry controls, 8,180 Japanese ancestry cases, 28,612 Japanese ancestry controls, 1,307 African American ancestry cases, 7,660 African American ancestry controls, 845 Hispanic cases, 4,177 Hispanic controls	NA	7q21.2	CDK6	CDK6	NA	NA	ENSG00000105810	NA	NA	rs11773884-A	rs11773884	0	11773884	intron_variant	0	0.7	5e-09	8.30103	(EA)	1.05	[1.03-1.07]	Affymetrix, Illumina [up to 12149979] (imputed)	N	atrial fibrillation	http://www.ebi.ac.uk/efo/EFO_0000275	GCST006061	Genome-wide genotyping array
6	149077964	149077964	2018-08-13	29892015	Roselli C	2018-06-11	Nat Genet	www.ncbi.nlm.nih.gov/pubmed/29892015	Multi-ethnic genome-wide association study for atrial fibrillation.	Atrial fibrillation	55,114 European ancestry cases, 482,295 European ancestry controls, 8,180 Japanese ancestry cases, 28,612 Japanese ancestry controls, 1,307 African American ancestry cases, 7,660 African American ancestry controls, 845 Hispanic cases, 4,177 Hispanic controls	NA	6q25.1	UST	UST - TAB2	ENSG00000111962	ENSG00000055208	NA	974	140677	rs117984853-T	rs117984853	0	117984853	downstream_gene_variant	1	0.09	8e-17	16.0969	NA	1.12	[1.09-1.15]	Affymetrix, Illumina [up to 12149979] (imputed)	N	atrial fibrillation	http://www.ebi.ac.uk/efo/EFO_0000275	GCST006061	Genome-wide genotyping array
14	34717488	34717488	2018-08-13	29892015	Roselli C	2018-06-11	Nat Genet	www.ncbi.nlm.nih.gov/pubmed/29892015	Multi-ethnic genome-wide association study for atrial fibrillation.	Atrial fibrillation	55,114 European ancestry cases, 482,295 European ancestry controls, 8,180 Japanese ancestry cases, 28,612 Japanese ancestry controls, 1,307 African American ancestry cases, 7,660 African American ancestry controls, 845 Hispanic cases, 4,177 Hispanic controls	NA	14q13.1	CFL2	CFL2 - RPL12P6	ENSG00000165410	ENSG00000243824	NA	2665	22848	rs11846704-T	rs11846704	0	11846704	upstream_gene_variant	1	0.27	9e-13	12.0458	(EA)	1.06	[1.04-1.08]	Affymetrix, Illumina [up to 12149979] (imputed)	N	atrial fibrillation	http://www.ebi.ac.uk/efo/EFO_0000275	GCST006061	Genome-wide genotyping array
1	111849738	111849738	2018-08-13	29892015	Roselli C	2018-06-11	Nat Genet	www.ncbi.nlm.nih.gov/pubmed/29892015	Multi-ethnic genome-wide association study for atrial fibrillation.	Atrial fibrillation	55,114 European ancestry cases, 482,295 European ancestry controls, 8,180 Japanese ancestry cases, 28,612 Japanese ancestry controls, 1,307 African American ancestry cases, 7,660 African American ancestry controls, 845 Hispanic cases, 4,177 Hispanic controls	NA	1p13.2	KCND3	KCND3	NA	NA	ENSG00000171385	NA	NA	rs12044963-T	rs12044963	0	12044963	intron_variant	0	0.18	2e-12	11.699	NA	1.08	[1.06-1.11]	Affymetrix, Illumina [up to 12149979] (imputed)	N	atrial fibrillation	http://www.ebi.ac.uk/efo/EFO_0000275	GCST006061	Genome-wide genotyping array
1	170224718	170224718	2018-08-13	29892015	Roselli C	2018-06-11	Nat Genet	www.ncbi.nlm.nih.gov/pubmed/29892015	Multi-ethnic genome-wide association study for atrial fibrillation.	Atrial fibrillation	55,114 European ancestry cases, 482,295 European ancestry controls, 8,180 Japanese ancestry cases, 28,612 Japanese ancestry controls, 1,307 African American ancestry cases, 7,660 African American ancestry controls, 845 Hispanic cases, 4,177 Hispanic controls	NA	1q24.2	METTL11B, LINC01142	LINC01681	NA	NA	ENSG00000233985	NA	NA	rs12122060-A	rs12122060	0	12122060	intron_variant	0	0.12	8e-34	33.0969	(EA)	1.15	NA	Affymetrix, Illumina [up to 12149979] (imputed)	N	atrial fibrillation	http://www.ebi.ac.uk/efo/EFO_0000275	GCST006061	Genome-wide genotyping array
1	154451288	154451288	2018-08-13	29892015	Roselli C	2018-06-11	Nat Genet	www.ncbi.nlm.nih.gov/pubmed/29892015	Multi-ethnic genome-wide association study for atrial fibrillation.	Atrial fibrillation	55,114 European ancestry cases, 482,295 European ancestry controls, 8,180 Japanese ancestry cases, 28,612 Japanese ancestry controls, 1,307 African American ancestry cases, 7,660 African American ancestry controls, 845 Hispanic cases, 4,177 Hispanic controls	NA	1q21.3	IL6R	IL6R	NA	NA	ENSG00000160712	NA	NA	rs12129500-T	rs12129500	0	12129500	intron_variant	0	0.43	1e-09	9	(EA)	1.05	NA	Affymetrix, Illumina [up to 12149979] (imputed)	N	atrial fibrillation	http://www.ebi.ac.uk/efo/EFO_0000275	GCST006061	Genome-wide genotyping array
1	170724397	170724397	2018-08-13	29892015	Roselli C	2018-06-11	Nat Genet	www.ncbi.nlm.nih.gov/pubmed/29892015	Multi-ethnic genome-wide association study for atrial fibrillation.	Atrial fibrillation	55,114 European ancestry cases, 482,295 European ancestry controls, 8,180 Japanese ancestry cases, 28,612 Japanese ancestry controls, 1,307 African American ancestry cases, 7,660 African American ancestry controls, 845 Hispanic cases, 4,177 Hispanic controls	NA	1q24.2	PRRX1	PRRX1	NA	NA	ENSG00000116132	NA	NA	rs12142379-C	rs12142379	0	12142379	intron_variant	0	0.06	4e-11	10.3979	(EA)	1.11	NA	Affymetrix, Illumina [up to 12149979] (imputed)	N	atrial fibrillation	http://www.ebi.ac.uk/efo/EFO_0000275	GCST006061	Genome-wide genotyping array
6	133153164	133153164	2018-08-13	29892015	Roselli C	2018-06-11	Nat Genet	www.ncbi.nlm.nih.gov/pubmed/29892015	Multi-ethnic genome-wide association study for atrial fibrillation.	Atrial fibrillation	55,114 European ancestry cases, 482,295 European ancestry controls, 8,180 Japanese ancestry cases, 28,612 Japanese ancestry controls, 1,307 African American ancestry cases, 7,660 African American ancestry controls, 845 Hispanic cases, 4,177 Hispanic controls	NA	6q23.2	LINC00326, EYA4	MTCYBP4 - EYA4	ENSG00000220113	ENSG00000112319	NA	2348	87350	rs12208899-A	rs12208899	0	12208899	intergenic_variant	1	0.21	2e-08	7.69897	NA	1.05	[1.03-1.07]	Affymetrix, Illumina [up to 12149979] (imputed)	N	atrial fibrillation	http://www.ebi.ac.uk/efo/EFO_0000275	GCST006061	Genome-wide genotyping array
12	123934127	123934127	2018-08-13	29892015	Roselli C	2018-06-11	Nat Genet	www.ncbi.nlm.nih.gov/pubmed/29892015	Multi-ethnic genome-wide association study for atrial fibrillation.	Atrial fibrillation	55,114 European ancestry cases, 482,295 European ancestry controls, 8,180 Japanese ancestry cases, 28,612 Japanese ancestry controls, 1,307 African American ancestry cases, 7,660 African American ancestry controls, 845 Hispanic cases, 4,177 Hispanic controls	NA	12q24.31	DNAH10	DNAH10OS, CCDC92, DNAH10	NA	NA	ENSG00000250091, ENSG00000119242, ENSG00000197653	NA	NA	rs12298484-C	rs12298484	0	12298484	non_coding_transcript_exon_variant	0	0.67	2e-09	8.69897	NA	1.05	[1.03-1.06]	Affymetrix, Illumina [up to 12149979] (imputed)	N	atrial fibrillation	http://www.ebi.ac.uk/efo/EFO_0000275	GCST006061	Genome-wide genotyping array
15	70161800	70161800	2018-08-13	29892015	Roselli C	2018-06-11	Nat Genet	www.ncbi.nlm.nih.gov/pubmed/29892015	Multi-ethnic genome-wide association study for atrial fibrillation.	Atrial fibrillation	55,114 European ancestry cases, 482,295 European ancestry controls, 8,180 Japanese ancestry cases, 28,612 Japanese ancestry controls, 1,307 African American ancestry cases, 7,660 African American ancestry controls, 845 Hispanic cases, 4,177 Hispanic controls	NA	15q23	TLE3, UACA	TLE3 - RNU6-745P	ENSG00000140332	ENSG00000200216	NA	63624	31436	rs12591736-G	rs12591736	0	12591736	intergenic_variant	1	0.82	2e-09	8.69897	NA	1.06	[1.04-1.08]	Affymetrix, Illumina [up to 12149979] (imputed)	N	atrial fibrillation	http://www.ebi.ac.uk/efo/EFO_0000275	GCST006061	Genome-wide genotyping array
12	32825503	32825503	2018-08-13	29892015	Roselli C	2018-06-11	Nat Genet	www.ncbi.nlm.nih.gov/pubmed/29892015	Multi-ethnic genome-wide association study for atrial fibrillation.	Atrial fibrillation	55,114 European ancestry cases, 482,295 European ancestry controls, 8,180 Japanese ancestry cases, 28,612 Japanese ancestry controls, 1,307 African American ancestry cases, 7,660 African American ancestry controls, 845 Hispanic cases, 4,177 Hispanic controls	NA	12p11.21	PKP2	PKP2	NA	NA	ENSG00000057294	NA	NA	rs12809354-C	rs12809354	0	12809354	intron_variant	0	0.15	5e-16	15.301	NA	1.08	[1.06-1.11]	Affymetrix, Illumina [up to 12149979] (imputed)	N	atrial fibrillation	http://www.ebi.ac.uk/efo/EFO_0000275	GCST006061	Genome-wide genotyping array
12	114653212	114653212	2018-08-13	29892015	Roselli C	2018-06-11	Nat Genet	www.ncbi.nlm.nih.gov/pubmed/29892015	Multi-ethnic genome-wide association study for atrial fibrillation.	Atrial fibrillation	55,114 European ancestry cases, 482,295 European ancestry controls, 8,180 Japanese ancestry cases, 28,612 Japanese ancestry controls, 1,307 African American ancestry cases, 7,660 African American ancestry controls, 845 Hispanic cases, 4,177 Hispanic controls	NA	12q24.21	TBX5-AS1, TBX3	OSTF1P1 - Y_RNA	ENSG00000258244	ENSG00000274754	NA	64410	4737	rs12810346-T	rs12810346	0	12810346	intergenic_variant	1	0.15	9e-09	8.04576	(EA)	1.07	NA	Affymetrix, Illumina [up to 12149979] (imputed)	N	atrial fibrillation	http://www.ebi.ac.uk/efo/EFO_0000275	GCST006061	Genome-wide genotyping array
15	80384583	80384583	2018-08-13	29892015	Roselli C	2018-06-11	Nat Genet	www.ncbi.nlm.nih.gov/pubmed/29892015	Multi-ethnic genome-wide association study for atrial fibrillation.	Atrial fibrillation	55,114 European ancestry cases, 482,295 European ancestry controls, 8,180 Japanese ancestry cases, 28,612 Japanese ancestry controls, 1,307 African American ancestry cases, 7,660 African American ancestry controls, 845 Hispanic cases, 4,177 Hispanic controls	NA	15q25.1	LINC00927, ARNT2	LINC00927 - ARNT2	ENSG00000259361	ENSG00000172379	NA	42778	19767	rs12908004-G	rs12908004	0	12908004	intron_variant	1	0.16	2e-14	13.699	NA	1.08	[1.06-1.1]	Affymetrix, Illumina [up to 12149979] (imputed)	N	atrial fibrillation	http://www.ebi.ac.uk/efo/EFO_0000275	GCST006061	Genome-wide genotyping array
15	98744146	98744146	2018-08-13	29892015	Roselli C	2018-06-11	Nat Genet	www.ncbi.nlm.nih.gov/pubmed/29892015	Multi-ethnic genome-wide association study for atrial fibrillation.	Atrial fibrillation	55,114 European ancestry cases, 482,295 European ancestry controls, 8,180 Japanese ancestry cases, 28,612 Japanese ancestry controls, 1,307 African American ancestry cases, 7,660 African American ancestry controls, 845 Hispanic cases, 4,177 Hispanic controls	NA	15q26.3	IGF1R	IGF1R	NA	NA	ENSG00000140443	NA	NA	rs12908437-T	rs12908437	0	12908437	intron_variant	0	0.39	1e-10	10	NA	1.05	[1.03-1.06]	Affymetrix, Illumina [up to 12149979] (imputed)	N	atrial fibrillation	http://www.ebi.ac.uk/efo/EFO_0000275	GCST006061	Genome-wide genotyping array
2	148035096	148035096	2018-08-13	29892015	Roselli C	2018-06-11	Nat Genet	www.ncbi.nlm.nih.gov/pubmed/29892015	Multi-ethnic genome-wide association study for atrial fibrillation.	Atrial fibrillation	55,114 European ancestry cases, 482,295 European ancestry controls, 8,180 Japanese ancestry cases, 28,612 Japanese ancestry controls, 1,307 African American ancestry cases, 7,660 African American ancestry controls, 845 Hispanic cases, 4,177 Hispanic controls	NA	2q23.1	MBD5	MBD5	NA	NA	ENSG00000204406	NA	NA	rs12992412-T	rs12992412	0	12992412	intron_variant	0	0.38	2e-08	7.69897	NA	1.04	[1.03-1.06]	Affymetrix, Illumina [up to 12149979] (imputed)	N	atrial fibrillation	http://www.ebi.ac.uk/efo/EFO_0000275	GCST006061	Genome-wide genotyping array
4	148025539	148025539	2018-08-13	29892015	Roselli C	2018-06-11	Nat Genet	www.ncbi.nlm.nih.gov/pubmed/29892015	Multi-ethnic genome-wide association study for atrial fibrillation.	Atrial fibrillation	55,114 European ancestry cases, 482,295 European ancestry controls, 8,180 Japanese ancestry cases, 28,612 Japanese ancestry controls, 1,307 African American ancestry cases, 7,660 African American ancestry controls, 845 Hispanic cases, 4,177 Hispanic controls	NA	4q31.23	ARHGAP10	ARHGAP10	NA	NA	ENSG00000071205	NA	NA	rs10027347-T	rs10027347	0	10027347	intron_variant	0	0.06	7e-13	12.1549	(EA)	1.12	[1.08-1.15]	Affymetrix, Illumina [up to 12149979] (imputed)	N	atrial fibrillation	http://www.ebi.ac.uk/efo/EFO_0000275	GCST006061	Genome-wide genotyping array
2	69889883	69889883	2018-08-13	29892015	Roselli C	2018-06-11	Nat Genet	www.ncbi.nlm.nih.gov/pubmed/29892015	Multi-ethnic genome-wide association study for atrial fibrillation.	Atrial fibrillation	55,114 European ancestry cases, 482,295 European ancestry controls, 8,180 Japanese ancestry cases, 28,612 Japanese ancestry controls, 1,307 African American ancestry cases, 7,660 African American ancestry controls, 845 Hispanic cases, 4,177 Hispanic controls	NA	2p13.3	SNRNP27	GMCL1 - SNRNP27	ENSG00000087338	ENSG00000124380	NA	8499	4073	rs10165883-C	rs10165883	0	10165883	intergenic_variant	1	0.54	6e-19	18.2218	NA	1.07	[1.05-1.08]	Affymetrix, Illumina [up to 12149979] (imputed)	N	atrial fibrillation	http://www.ebi.ac.uk/efo/EFO_0000275	GCST006061	Genome-wide genotyping array
4	148016386	148016386	2018-08-13	29892015	Roselli C	2018-06-11	Nat Genet	www.ncbi.nlm.nih.gov/pubmed/29892015	Multi-ethnic genome-wide association study for atrial fibrillation.	Atrial fibrillation	55,114 European ancestry cases, 482,295 European ancestry controls, 8,180 Japanese ancestry cases, 28,612 Japanese ancestry controls, 1,307 African American ancestry cases, 7,660 African American ancestry controls, 845 Hispanic cases, 4,177 Hispanic controls	NA	4q31.23	ARHGAP10	ARHGAP10	NA	NA	ENSG00000071205	NA	NA	rs10213171-G	rs10213171	0	10213171	intron_variant	0	0.08	6e-14	13.2218	NA	1.11	[1.08-1.14]	Affymetrix, Illumina [up to 12149979] (imputed)	N	atrial fibrillation	http://www.ebi.ac.uk/efo/EFO_0000275	GCST006061	Genome-wide genotyping array
10	101845957	101845957	2018-08-13	29892015	Roselli C	2018-06-11	Nat Genet	www.ncbi.nlm.nih.gov/pubmed/29892015	Multi-ethnic genome-wide association study for atrial fibrillation.	Atrial fibrillation	55,114 European ancestry cases, 482,295 European ancestry controls, 8,180 Japanese ancestry cases, 28,612 Japanese ancestry controls, 1,307 African American ancestry cases, 7,660 African American ancestry controls, 845 Hispanic cases, 4,177 Hispanic controls	NA	10q24.32	C10orf76	ARMH3	NA	NA	ENSG00000120029	NA	NA	rs1044258-T	rs1044258	0	1044258	3_prime_UTR_variant	0	0.66	1e-09	9	NA	1.05	[1.03-1.06]	Affymetrix, Illumina [up to 12149979] (imputed)	N	atrial fibrillation	http://www.ebi.ac.uk/efo/EFO_0000275	GCST006061	Genome-wide genotyping array
5	138052751	138052751	2018-08-13	29892015	Roselli C	2018-06-11	Nat Genet	www.ncbi.nlm.nih.gov/pubmed/29892015	Multi-ethnic genome-wide association study for atrial fibrillation.	Atrial fibrillation	55,114 European ancestry cases, 482,295 European ancestry controls, 8,180 Japanese ancestry cases, 28,612 Japanese ancestry controls, 1,307 African American ancestry cases, 7,660 African American ancestry controls, 845 Hispanic cases, 4,177 Hispanic controls	NA	5q31.2	FAM13B	FAM13B - RNU6-1148P	ENSG00000031003	ENSG00000222924	NA	790	16604	rs10479177-G	rs10479177	0	10479177	intergenic_variant	1	0.31	2e-32	31.699	(EA)	1.1	[1.08-1.12]	Affymetrix, Illumina [up to 12149979] (imputed)	N	atrial fibrillation	http://www.ebi.ac.uk/efo/EFO_0000275	GCST006061	Genome-wide genotyping array
4	173526198	173526198	2018-08-13	29892015	Roselli C	2018-06-11	Nat Genet	www.ncbi.nlm.nih.gov/pubmed/29892015	Multi-ethnic genome-wide association study for atrial fibrillation.	Atrial fibrillation	55,114 European ancestry cases, 482,295 European ancestry controls, 8,180 Japanese ancestry cases, 28,612 Japanese ancestry controls, 1,307 African American ancestry cases, 7,660 African American ancestry controls, 845 Hispanic cases, 4,177 Hispanic controls	NA	4q34.1	HAND2	HAND2	NA	NA	ENSG00000164107	NA	NA	rs10520260-A	rs10520260	0	10520260	3_prime_UTR_variant	0	0.69	9e-12	11.0458	NA	1.06	[1.04-1.07]	Affymetrix, Illumina [up to 12149979] (imputed)	N	atrial fibrillation	http://www.ebi.ac.uk/efo/EFO_0000275	GCST006061	Genome-wide genotyping array
10	110816937	110816937	2018-08-13	29892015	Roselli C	2018-06-11	Nat Genet	www.ncbi.nlm.nih.gov/pubmed/29892015	Multi-ethnic genome-wide association study for atrial fibrillation.	Atrial fibrillation	55,114 European ancestry cases, 482,295 European ancestry controls, 8,180 Japanese ancestry cases, 28,612 Japanese ancestry controls, 1,307 African American ancestry cases, 7,660 African American ancestry controls, 845 Hispanic cases, 4,177 Hispanic controls	NA	10q25.2	RBM20	RBM20	NA	NA	ENSG00000203867	NA	NA	rs10749053-T	rs10749053	0	10749053	intron_variant	0	0.15	2e-07	6.69897	NA	1.06	[1.03-1.08]	Affymetrix, Illumina [up to 12149979] (imputed)	N	atrial fibrillation	http://www.ebi.ac.uk/efo/EFO_0000275	GCST006061	Genome-wide genotyping array
1	203057086	203057086	2018-08-13	29892015	Roselli C	2018-06-11	Nat Genet	www.ncbi.nlm.nih.gov/pubmed/29892015	Multi-ethnic genome-wide association study for atrial fibrillation.	Atrial fibrillation	55,114 European ancestry cases, 482,295 European ancestry controls, 8,180 Japanese ancestry cases, 28,612 Japanese ancestry controls, 1,307 African American ancestry cases, 7,660 African American ancestry controls, 845 Hispanic cases, 4,177 Hispanic controls	NA	1q32.1	PPFIA4	PPFIA4	NA	NA	ENSG00000143847	NA	NA	rs10753933-T	rs10753933	0	10753933	intron_variant	0	0.48	6e-25	24.2218	NA	1.08	[1.06-1.09]	Affymetrix, Illumina [up to 12149979] (imputed)	N	atrial fibrillation	http://www.ebi.ac.uk/efo/EFO_0000275	GCST006061	Genome-wide genotyping array
9	124415987	124415987	2018-08-13	29892015	Roselli C	2018-06-11	Nat Genet	www.ncbi.nlm.nih.gov/pubmed/29892015	Multi-ethnic genome-wide association study for atrial fibrillation.	Atrial fibrillation	55,114 European ancestry cases, 482,295 European ancestry controls, 8,180 Japanese ancestry cases, 28,612 Japanese ancestry controls, 1,307 African American ancestry cases, 7,660 African American ancestry controls, 845 Hispanic cases, 4,177 Hispanic controls	NA	9q33.3	PSMB7	PSMB7 - ADGRD2	ENSG00000136930	ENSG00000180264	NA	543	35438	rs10760361-G	rs10760361	0	10760361	regulatory_region_variant	1	0.65	7e-09	8.1549	NA	1.04	[1.03-1.06]	Affymetrix, Illumina [up to 12149979] (imputed)	N	atrial fibrillation	http://www.ebi.ac.uk/efo/EFO_0000275	GCST006061	Genome-wide genotyping array
12	122843353	122843353	2018-08-13	29892015	Roselli C	2018-06-11	Nat Genet	www.ncbi.nlm.nih.gov/pubmed/29892015	Multi-ethnic genome-wide association study for atrial fibrillation.	Atrial fibrillation	55,114 European ancestry cases, 482,295 European ancestry controls, 8,180 Japanese ancestry cases, 28,612 Japanese ancestry controls, 1,307 African American ancestry cases, 7,660 African American ancestry controls, 845 Hispanic cases, 4,177 Hispanic controls	NA	12q24.31	HIP1R	HIP1R	NA	NA	ENSG00000130787	NA	NA	rs10773657-C	rs10773657	0	10773657	intron_variant	0	0.14	4e-07	6.39794	NA	1.06	[1.03-1.08]	Affymetrix, Illumina [up to 12149979] (imputed)	N	atrial fibrillation	http://www.ebi.ac.uk/efo/EFO_0000275	GCST006061	Genome-wide genotyping array
10	102230055	102230055	2018-08-13	29892015	Roselli C	2018-06-11	Nat Genet	www.ncbi.nlm.nih.gov/pubmed/29892015	Multi-ethnic genome-wide association study for atrial fibrillation.	Atrial fibrillation	55,114 European ancestry cases, 482,295 European ancestry controls, 8,180 Japanese ancestry cases, 28,612 Japanese ancestry controls, 1,307 African American ancestry cases, 7,660 African American ancestry controls, 845 Hispanic cases, 4,177 Hispanic controls	NA	10q24.32	PITX3	ELOVL3 - PITX3	ENSG00000119915	ENSG00000107859	NA	466	131	rs10786662-G	rs10786662	0	10786662	downstream_gene_variant	1	0.44	2e-11	10.699	(EA)	1.05	[1.04-1.07]	Affymetrix, Illumina [up to 12149979] (imputed)	N	atrial fibrillation	http://www.ebi.ac.uk/efo/EFO_0000275	GCST006061	Genome-wide genotyping array
12	24619033	24619033	2018-08-13	29892015	Roselli C	2018-06-11	Nat Genet	www.ncbi.nlm.nih.gov/pubmed/29892015	Multi-ethnic genome-wide association study for atrial fibrillation.	Atrial fibrillation	55,114 European ancestry cases, 482,295 European ancestry controls, 8,180 Japanese ancestry cases, 28,612 Japanese ancestry controls, 1,307 African American ancestry cases, 7,660 African American ancestry controls, 845 Hispanic cases, 4,177 Hispanic controls	NA	12p12.1	LINC00477, BCAT1	KNOP1P1 - RN7SL38P	ENSG00000256852	ENSG00000240481	NA	34484	87755	rs10842383-C	rs10842383	0	10842383	intergenic_variant	1	0.86	1e-25	25	NA	1.11	[1.09-1.14]	Affymetrix, Illumina [up to 12149979] (imputed)	N	atrial fibrillation	http://www.ebi.ac.uk/efo/EFO_0000275	GCST006061	Genome-wide genotyping array
14	76960368	76960368	2018-08-13	29892015	Roselli C	2018-06-11	Nat Genet	www.ncbi.nlm.nih.gov/pubmed/29892015	Multi-ethnic genome-wide association study for atrial fibrillation.	Atrial fibrillation	55,114 European ancestry cases, 482,295 European ancestry controls, 8,180 Japanese ancestry cases, 28,612 Japanese ancestry controls, 1,307 African American ancestry cases, 7,660 African American ancestry controls, 845 Hispanic cases, 4,177 Hispanic controls	NA	14q24.3	LRRC74, IRF2BPL	LINC01629	NA	NA	ENSG00000258602	NA	NA	rs10873299-A	rs10873299	0	10873299	non_coding_transcript_exon_variant	0	0.38	1e-10	10	NA	1.05	[1.03-1.07]	Affymetrix, Illumina [up to 12149979] (imputed)	N	atrial fibrillation	http://www.ebi.ac.uk/efo/EFO_0000275	GCST006061	Genome-wide genotyping array
10	76175587	76175587	2018-08-13	29892015	Roselli C	2018-06-11	Nat Genet	www.ncbi.nlm.nih.gov/pubmed/29892015	Multi-ethnic genome-wide association study for atrial fibrillation.	Atrial fibrillation	55,114 European ancestry cases, 482,295 European ancestry controls, 8,180 Japanese ancestry cases, 28,612 Japanese ancestry controls, 1,307 African American ancestry cases, 7,660 African American ancestry controls, 845 Hispanic cases, 4,177 Hispanic controls	NA	10q22.3	C10orf11	LRMDA	NA	NA	ENSG00000148655	NA	NA	rs11001667-G	rs11001667	0	11001667	intron_variant	0	0.22	1e-11	11	NA	1.06	[1.05-1.08]	Affymetrix, Illumina [up to 12149979] (imputed)	N	atrial fibrillation	http://www.ebi.ac.uk/efo/EFO_0000275	GCST006061	Genome-wide genotyping array
12	75830037	75830037	2018-08-13	29892015	Roselli C	2018-06-11	Nat Genet	www.ncbi.nlm.nih.gov/pubmed/29892015	Multi-ethnic genome-wide association study for atrial fibrillation.	Atrial fibrillation	55,114 European ancestry cases, 482,295 European ancestry controls, 8,180 Japanese ancestry cases, 28,612 Japanese ancestry controls, 1,307 African American ancestry cases, 7,660 African American ancestry controls, 845 Hispanic cases, 4,177 Hispanic controls	NA	12q21.2	KRR1, PHLDA1	NA	NA	NA	NA	NA	NA	rs11180703-G	rs11180703	0	11180703	intron_variant	1	0.56	4e-10	9.39794	NA	1.05	[1.03-1.06]	Affymetrix, Illumina [up to 12149979] (imputed)	N	atrial fibrillation	http://www.ebi.ac.uk/efo/EFO_0000275	GCST006061	Genome-wide genotyping array
4	110735436	110735436	2018-08-13	29892015	Roselli C	2018-06-11	Nat Genet	www.ncbi.nlm.nih.gov/pubmed/29892015	Multi-ethnic genome-wide association study for atrial fibrillation.	Atrial fibrillation	55,114 European ancestry cases, 482,295 European ancestry controls, 8,180 Japanese ancestry cases, 28,612 Japanese ancestry controls, 1,307 African American ancestry cases, 7,660 African American ancestry controls, 845 Hispanic cases, 4,177 Hispanic controls	NA	4q25	PITX2, C4orf32	PITX2 - LINC01438	ENSG00000164093	ENSG00000249519	NA	93313	58967	rs112599895-G	rs112599895	0	112599895	intergenic_variant	1	0.01	7e-71	70.1549	(EA)	1.9	NA	Affymetrix, Illumina [up to 12149979] (imputed)	N	atrial fibrillation	http://www.ebi.ac.uk/efo/EFO_0000275	GCST006061	Genome-wide genotyping array
1	154890476	154890476	2018-08-13	29892015	Roselli C	2018-06-11	Nat Genet	www.ncbi.nlm.nih.gov/pubmed/29892015	Multi-ethnic genome-wide association study for atrial fibrillation.	Atrial fibrillation	55,114 European ancestry cases, 482,295 European ancestry controls, 8,180 Japanese ancestry cases, 28,612 Japanese ancestry controls, 1,307 African American ancestry cases, 7,660 African American ancestry controls, 845 Hispanic cases, 4,177 Hispanic controls	NA	1q21.3	KCNN3, PMVK	KCNN3 - PMVK	ENSG00000143603	ENSG00000163344	NA	20195	34264	rs11264280-T	rs11264280	0	11264280	intergenic_variant	1	0.31	5e-59	58.301	NA	1.14	[1.12-1.15]	Affymetrix, Illumina [up to 12149979] (imputed)	N	atrial fibrillation	http://www.ebi.ac.uk/efo/EFO_0000275	GCST006061	Genome-wide genotyping array
12	26195496	26195496	2018-08-13	29892015	Roselli C	2018-06-11	Nat Genet	www.ncbi.nlm.nih.gov/pubmed/29892015	Multi-ethnic genome-wide association study for atrial fibrillation.	Atrial fibrillation	55,114 European ancestry cases, 482,295 European ancestry controls, 8,180 Japanese ancestry cases, 28,612 Japanese ancestry controls, 1,307 African American ancestry cases, 7,660 African American ancestry controls, 845 Hispanic cases, 4,177 Hispanic controls	NA	12p12.1	SSPN	SSPN	NA	NA	ENSG00000123096	NA	NA	rs113819537-C	rs113819537	0	113819537	5_prime_UTR_variant	0	0.74	2e-09	8.69897	NA	1.05	[1.03-1.07]	Affymetrix, Illumina [up to 12149979] (imputed)	N	atrial fibrillation	http://www.ebi.ac.uk/efo/EFO_0000275	GCST006061	Genome-wide genotyping array
10	103582915	103582915	2018-08-13	29892015	Roselli C	2018-06-11	Nat Genet	www.ncbi.nlm.nih.gov/pubmed/29892015	Multi-ethnic genome-wide association study for atrial fibrillation.	Atrial fibrillation	55,114 European ancestry cases, 482,295 European ancestry controls, 8,180 Japanese ancestry cases, 28,612 Japanese ancestry controls, 1,307 African American ancestry cases, 7,660 African American ancestry controls, 845 Hispanic cases, 4,177 Hispanic controls	NA	10q24.33	NEURL	NEURL1	NA	NA	ENSG00000107954	NA	NA	rs11598047-G	rs11598047	0	11598047	non_coding_transcript_exon_variant	0	0.16	5e-58	57.301	NA	1.17	[1.14-1.19]	Affymetrix, Illumina [up to 12149979] (imputed)	N	atrial fibrillation	http://www.ebi.ac.uk/efo/EFO_0000275	GCST006061	Genome-wide genotyping array
1	99584229	99584229	2018-05-02	29511194	Helgadottir A	2018-03-07	Nat Commun	www.ncbi.nlm.nih.gov/pubmed/29511194	Genome-wide analysis yields new loci associating with aortic valve stenosis.	Aortic valve stenosis	2,457 Icelandic ancestry cases, 349,342 Icelandic ancestry controls (including non-array genotyped, whole genome imputed individuals)	4,850 European ancestry cases, 451,731 European ancestry controls	1p21.2	PALMD	LINC01708	NA	NA	ENSG00000224445	NA	NA	rs7543130-A	rs7543130	0	7543130	intron_variant	0	0.512	1e-22	22	NA	1.2	[1.16-1.25]	Illumina [32500000] (imputed)	N	aortic stenosis	http://www.ebi.ac.uk/efo/EFO_0000266	GCST005561	Genome-wide genotyping array, Genome-wide sequencing
2	145067988	145067988	2018-05-02	29511194	Helgadottir A	2018-03-07	Nat Commun	www.ncbi.nlm.nih.gov/pubmed/29511194	Genome-wide analysis yields new loci associating with aortic valve stenosis.	Aortic valve stenosis	2,457 Icelandic ancestry cases, 349,342 Icelandic ancestry controls (including non-array genotyped, whole genome imputed individuals)	4,850 European ancestry cases, 451,731 European ancestry controls	2q22.3	TEX41	TEX41	NA	NA	ENSG00000226674	NA	NA	rs1830321-T	rs1830321	0	1830321	intron_variant	0	0.375	2e-13	12.699	NA	1.15	[1.11-1.20]	Illumina [32500000] (imputed)	N	aortic stenosis	http://www.ebi.ac.uk/efo/EFO_0000266	GCST005561	Genome-wide genotyping array, Genome-wide sequencing
8	11420637	11420637	2018-05-02	29511194	Helgadottir A	2018-03-07	Nat Commun	www.ncbi.nlm.nih.gov/pubmed/29511194	Genome-wide analysis yields new loci associating with aortic valve stenosis.	Aortic valve stenosis	2,457 Icelandic ancestry cases, 349,342 Icelandic ancestry controls (including non-array genotyped, whole genome imputed individuals)	4,850 European ancestry cases, 451,731 European ancestry controls	8p23.1	NR	FAM167A-AS1	NA	NA	ENSG00000285275	NA	NA	rs11250135-T	rs11250135	0	11250135	intron_variant	0	0.349	7e-06	5.1549	NA	1.09	[1.05-1.13]	Illumina [32500000] (imputed)	N	aortic stenosis	http://www.ebi.ac.uk/efo/EFO_0000266	GCST005561	Genome-wide genotyping array, Genome-wide sequencing
19	11230959	11230959	2018-05-02	29511194	Helgadottir A	2018-03-07	Nat Commun	www.ncbi.nlm.nih.gov/pubmed/29511194	Genome-wide analysis yields new loci associating with aortic valve stenosis.	Aortic valve stenosis	2,457 Icelandic ancestry cases, 349,342 Icelandic ancestry controls (including non-array genotyped, whole genome imputed individuals)	4,850 European ancestry cases, 451,731 European ancestry controls	19p13.2	NR	DOCK6	NA	NA	ENSG00000130158	NA	NA	rs10406522-C	rs10406522	0	10406522	intron_variant	0	0.213	4e-07	6.39794	NA	1.11	[1.07-1.16]	Illumina [32500000] (imputed)	N	aortic stenosis	http://www.ebi.ac.uk/efo/EFO_0000266	GCST005561	Genome-wide genotyping array, Genome-wide sequencing
15	40289298	40289298	2020-09-01	30226566	Yamada Y	2018-09-04	Int J Mol Med	www.ncbi.nlm.nih.gov/pubmed/30226566	Identification of 13 novel susceptibility loci for early-onset myocardial infarction, hypertension, or chronic kidney disease.	Myocardial infarction	1,152 Japanese ancestry cases, 5,774 Japanese ancestry controls	NA	15q15.1	PLCB2	PLCB2	NA	NA	ENSG00000137841	NA	NA	rs200787930-C	rs200787930	0	200787930	missense_variant	0	NR	9e-26	25.0458	NA	100	NA	Illumina [31245]	N	myocardial infarction	http://www.ebi.ac.uk/efo/EFO_0000612	GCST010476	Exome genotyping array
4	73741568	73741568	2020-09-01	30226566	Yamada Y	2018-09-04	Int J Mol Med	www.ncbi.nlm.nih.gov/pubmed/30226566	Identification of 13 novel susceptibility loci for early-onset myocardial infarction, hypertension, or chronic kidney disease.	Myocardial infarction	1,152 Japanese ancestry cases, 5,774 Japanese ancestry controls	NA	4q13.3	CXCL8	CXCL8	NA	NA	ENSG00000169429	NA	NA	rs188378669-G	rs188378669	0	188378669	stop_gained	0	NR	1e-25	25	NA	100	NA	Illumina [31245]	N	myocardial infarction	http://www.ebi.ac.uk/efo/EFO_0000612	GCST010476	Exome genotyping array
4	164197303	164197303	2020-09-01	30226566	Yamada Y	2018-09-04	Int J Mol Med	www.ncbi.nlm.nih.gov/pubmed/30226566	Identification of 13 novel susceptibility loci for early-onset myocardial infarction, hypertension, or chronic kidney disease.	Myocardial infarction	1,152 Japanese ancestry cases, 5,774 Japanese ancestry controls	NA	4q32.3	2023-03-01	ANP32C, MARCHF1	NA	NA	ENSG00000248546, ENSG00000145416	NA	NA	rs61734696-G	rs61734696	0	61734696	non_coding_transcript_exon_variant	0	NR	2e-25	24.699	NA	100	NA	Illumina [31245]	N	myocardial infarction	http://www.ebi.ac.uk/efo/EFO_0000612	GCST010476	Exome genotyping array
15	91013841	91013841	2020-09-01	30226566	Yamada Y	2018-09-04	Int J Mol Med	www.ncbi.nlm.nih.gov/pubmed/30226566	Identification of 13 novel susceptibility loci for early-onset myocardial infarction, hypertension, or chronic kidney disease.	Myocardial infarction	1,152 Japanese ancestry cases, 5,774 Japanese ancestry controls	NA	15q26.1	VPS33B	VPS33B	NA	NA	ENSG00000184056	NA	NA	rs199921354-C	rs199921354	0	199921354	missense_variant	0	NR	2e-25	24.699	NA	100	NA	Illumina [31245]	N	myocardial infarction	http://www.ebi.ac.uk/efo/EFO_0000612	GCST010476	Exome genotyping array
1	151170961	151170961	2020-09-01	30226566	Yamada Y	2018-09-04	Int J Mol Med	www.ncbi.nlm.nih.gov/pubmed/30226566	Identification of 13 novel susceptibility loci for early-onset myocardial infarction, hypertension, or chronic kidney disease.	Myocardial infarction	1,152 Japanese ancestry cases, 5,774 Japanese ancestry controls	NA	1q21.3	TMOD4	TMOD4	NA	NA	ENSG00000163157	NA	NA	rs115287176-G	rs115287176	0	115287176	missense_variant	0	NR	9e-25	24.0458	NA	100	NA	Illumina [31245]	N	myocardial infarction	http://www.ebi.ac.uk/efo/EFO_0000612	GCST010476	Exome genotyping array
2	237371861	237371861	2020-09-01	30226566	Yamada Y	2018-09-04	Int J Mol Med	www.ncbi.nlm.nih.gov/pubmed/30226566	Identification of 13 novel susceptibility loci for early-onset myocardial infarction, hypertension, or chronic kidney disease.	Myocardial infarction	1,152 Japanese ancestry cases, 5,774 Japanese ancestry controls	NA	2q37.3	COL6A3	COL6A3	NA	NA	ENSG00000163359	NA	NA	rs146092501-C	rs146092501	0	146092501	missense_variant	0	NR	1e-24	24	NA	50	NA	Illumina [31245]	N	myocardial infarction	http://www.ebi.ac.uk/efo/EFO_0000612	GCST010476	Exome genotyping array
19	2934109	2934109	2020-09-01	30226566	Yamada Y	2018-09-04	Int J Mol Med	www.ncbi.nlm.nih.gov/pubmed/30226566	Identification of 13 novel susceptibility loci for early-onset myocardial infarction, hypertension, or chronic kidney disease.	Myocardial infarction	1,152 Japanese ancestry cases, 5,774 Japanese ancestry controls	NA	19p13.3	ZNF77	ZNF77	NA	NA	ENSG00000175691	NA	NA	rs146879198-G	rs146879198	0	146879198	stop_gained	0	NR	1e-24	24	NA	50	NA	Illumina [31245]	N	myocardial infarction	http://www.ebi.ac.uk/efo/EFO_0000612	GCST010476	Exome genotyping array
4	61909615	61909615	2020-09-01	30226566	Yamada Y	2018-09-04	Int J Mol Med	www.ncbi.nlm.nih.gov/pubmed/30226566	Identification of 13 novel susceptibility loci for early-onset myocardial infarction, hypertension, or chronic kidney disease.	Myocardial infarction	1,152 Japanese ancestry cases, 5,774 Japanese ancestry controls	NA	4q13.1	ADGRL3	ADGRL3	NA	NA	ENSG00000150471	NA	NA	rs192210727-G	rs192210727	0	192210727	missense_variant	0	NR	1e-20	20	NA	14.2857	NA	Illumina [31245]	N	myocardial infarction	http://www.ebi.ac.uk/efo/EFO_0000612	GCST010476	Exome genotyping array
12	111803962	111803962	2020-09-01	30226566	Yamada Y	2018-09-04	Int J Mol Med	www.ncbi.nlm.nih.gov/pubmed/30226566	Identification of 13 novel susceptibility loci for early-onset myocardial infarction, hypertension, or chronic kidney disease.	Myocardial infarction	1,152 Japanese ancestry cases, 5,774 Japanese ancestry controls	NA	12q24.12	ALDH2	ALDH2	NA	NA	ENSG00000111275	NA	NA	rs671-A	rs671	0	671	missense_variant	0	NR	3e-19	18.5229	NA	1.54	NA	Illumina [31245]	N	myocardial infarction	http://www.ebi.ac.uk/efo/EFO_0000612	GCST010476	Exome genotyping array
12	111730205	111730205	2020-09-01	30226566	Yamada Y	2018-09-04	Int J Mol Med	www.ncbi.nlm.nih.gov/pubmed/30226566	Identification of 13 novel susceptibility loci for early-onset myocardial infarction, hypertension, or chronic kidney disease.	Myocardial infarction	1,152 Japanese ancestry cases, 5,774 Japanese ancestry controls	NA	12q24.12	ACAD10	ACAD10	NA	NA	ENSG00000111271	NA	NA	rs11066015-G	rs11066015	0	11066015	intron_variant	0	NR	3e-19	18.5229	NA	1.53846	NA	Illumina [31245]	N	myocardial infarction	http://www.ebi.ac.uk/efo/EFO_0000612	GCST010476	Exome genotyping array
12	112379979	112379979	2020-09-01	30226566	Yamada Y	2018-09-04	Int J Mol Med	www.ncbi.nlm.nih.gov/pubmed/30226566	Identification of 13 novel susceptibility loci for early-onset myocardial infarction, hypertension, or chronic kidney disease.	Myocardial infarction	1,152 Japanese ancestry cases, 5,774 Japanese ancestry controls	NA	12q24.13	HECTD4	HECTD4	NA	NA	ENSG00000173064	NA	NA	rs11066280-A	rs11066280	0	11066280	intron_variant	0	NR	7e-17	16.1549	NA	1.49	NA	Illumina [31245]	N	myocardial infarction	http://www.ebi.ac.uk/efo/EFO_0000612	GCST010476	Exome genotyping array
11	5884973	5884973	2020-09-01	30226566	Yamada Y	2018-09-04	Int J Mol Med	www.ncbi.nlm.nih.gov/pubmed/30226566	Identification of 13 novel susceptibility loci for early-onset myocardial infarction, hypertension, or chronic kidney disease.	Myocardial infarction	1,152 Japanese ancestry cases, 5,774 Japanese ancestry controls	NA	11p15.4	OR52E4	TRIM5, OR52E4	NA	NA	ENSG00000132256, ENSG00000180974	NA	NA	rs11823828-G	rs11823828	0	11823828	missense_variant	0	NR	2e-12	11.699	NA	1.43	NA	Illumina [31245]	N	myocardial infarction	http://www.ebi.ac.uk/efo/EFO_0000612	GCST010476	Exome genotyping array
12	110976657	110976657	2020-09-01	30226566	Yamada Y	2018-09-04	Int J Mol Med	www.ncbi.nlm.nih.gov/pubmed/30226566	Identification of 13 novel susceptibility loci for early-onset myocardial infarction, hypertension, or chronic kidney disease.	Myocardial infarction	1,152 Japanese ancestry cases, 5,774 Japanese ancestry controls	NA	12q24.11	Intergenic	LINC01405 - CUX2	ENSG00000185847	ENSG00000111249	NA	17564	57508	rs12229654-G	rs12229654	0	12229654	intergenic_variant	1	NR	1e-10	10	NA	1.39	NA	Illumina [31245]	N	myocardial infarction	http://www.ebi.ac.uk/efo/EFO_0000612	GCST010476	Exome genotyping array
12	112039251	112039251	2020-09-01	30226566	Yamada Y	2018-09-04	Int J Mol Med	www.ncbi.nlm.nih.gov/pubmed/30226566	Identification of 13 novel susceptibility loci for early-onset myocardial infarction, hypertension, or chronic kidney disease.	Myocardial infarction	1,152 Japanese ancestry cases, 5,774 Japanese ancestry controls	NA	12q24.13	NAA25	NAA25	NA	NA	ENSG00000111300	NA	NA	rs12231744-C	rs12231744	0	12231744	missense_variant	0	NR	1e-09	9	NA	1.35135	NA	Illumina [31245]	N	myocardial infarction	http://www.ebi.ac.uk/efo/EFO_0000612	GCST010476	Exome genotyping array
12	111555908	111555908	2020-09-01	30226566	Yamada Y	2018-09-04	Int J Mol Med	www.ncbi.nlm.nih.gov/pubmed/30226566	Identification of 13 novel susceptibility loci for early-onset myocardial infarction, hypertension, or chronic kidney disease.	Myocardial infarction	1,152 Japanese ancestry cases, 5,774 Japanese ancestry controls	NA	12q24.12	ATXN2	ATXN2	NA	NA	ENSG00000204842	NA	NA	rs7969300-T	rs7969300	0	7969300	missense_variant	0	NR	9e-09	8.04576	NA	1.31579	NA	Illumina [31245]	N	myocardial infarction	http://www.ebi.ac.uk/efo/EFO_0000612	GCST010476	Exome genotyping array
17	46941097	46941097	2020-09-01	30226566	Yamada Y	2018-09-04	Int J Mol Med	www.ncbi.nlm.nih.gov/pubmed/30226566	Identification of 13 novel susceptibility loci for early-onset myocardial infarction, hypertension, or chronic kidney disease.	Myocardial infarction	1,152 Japanese ancestry cases, 5,774 Japanese ancestry controls	NA	17q21.32	GOSR2	GOSR2	NA	NA	ENSG00000108433	NA	NA	rs1052586-T	rs1052586	0	1052586	3_prime_UTR_variant	0	NR	2e-07	6.69897	NA	1.28205	NA	Illumina [31245]	N	myocardial infarction	http://www.ebi.ac.uk/efo/EFO_0000612	GCST010476	Exome genotyping array
12	109904793	109904793	2020-09-01	30226566	Yamada Y	2018-09-04	Int J Mol Med	www.ncbi.nlm.nih.gov/pubmed/30226566	Identification of 13 novel susceptibility loci for early-onset myocardial infarction, hypertension, or chronic kidney disease.	Myocardial infarction	1,152 Japanese ancestry cases, 5,774 Japanese ancestry controls	NA	12q24.11	TCHP	TCHP	NA	NA	ENSG00000139437	NA	NA	rs74416240-A	rs74416240	0	74416240	splice_region_variant	0	NR	2e-07	6.69897	NA	1.37	NA	Illumina [31245]	N	myocardial infarction	http://www.ebi.ac.uk/efo/EFO_0000612	GCST010476	Exome genotyping array
6	31374707	31374707	2020-09-01	30226566	Yamada Y	2018-09-04	Int J Mol Med	www.ncbi.nlm.nih.gov/pubmed/30226566	Identification of 13 novel susceptibility loci for early-onset myocardial infarction, hypertension, or chronic kidney disease.	Myocardial infarction	1,152 Japanese ancestry cases, 5,774 Japanese ancestry controls	NA	6p21.33	Intergenic	RNU6-283P - FGFR3P1	ENSG00000201658	ENSG00000230994	NA	4467	2712	rs2523644-G	rs2523644	0	2523644	intron_variant	1	NR	5e-07	6.30103	NA	1.49	NA	Illumina [31245]	N	myocardial infarction	http://www.ebi.ac.uk/efo/EFO_0000612	GCST010476	Exome genotyping array
12	112971371	112971371	2020-09-01	30226566	Yamada Y	2018-09-04	Int J Mol Med	www.ncbi.nlm.nih.gov/pubmed/30226566	Identification of 13 novel susceptibility loci for early-onset myocardial infarction, hypertension, or chronic kidney disease.	Myocardial infarction	1,152 Japanese ancestry cases, 5,774 Japanese ancestry controls	NA	12q24.13	OAS3	OAS3	NA	NA	ENSG00000111331	NA	NA	rs2072134-T	rs2072134	0	2072134	3_prime_UTR_variant	0	NR	5e-07	6.30103	NA	1.33	NA	Illumina [31245]	N	myocardial infarction	http://www.ebi.ac.uk/efo/EFO_0000612	GCST010476	Exome genotyping array
12	110902439	110902439	2020-09-01	30226566	Yamada Y	2018-09-04	Int J Mol Med	www.ncbi.nlm.nih.gov/pubmed/30226566	Identification of 13 novel susceptibility loci for early-onset myocardial infarction, hypertension, or chronic kidney disease.	Myocardial infarction	1,152 Japanese ancestry cases, 5,774 Japanese ancestry controls	NA	12q24.11	CCDC63	CCDC63	NA	NA	ENSG00000173093	NA	NA	rs10774610-C	rs10774610	0	10774610	intron_variant	0	NR	5e-07	6.30103	NA	1.3	NA	Illumina [31245]	N	myocardial infarction	http://www.ebi.ac.uk/efo/EFO_0000612	GCST010476	Exome genotyping array
1	109275216	109275216	2020-02-05	31919418	Shah S	2020-01-09	Nat Commun	www.ncbi.nlm.nih.gov/pubmed/31919418	Genome-wide association and Mendelian randomisation analysis provide insights into the pathogenesis of heart failure.	Heart failure	47,309 European ancestry cases, 930,014 European ancestry controls	NA	1p13.3	CELSR2	CELSR2	NA	NA	ENSG00000143126	NA	NA	rs660240-C	rs660240	0	660240	3_prime_UTR_variant	0	0.79	3e-10	9.52288	NA	1.06	[1.04-1.08]	Affymetrix, Illumina [8246881] (imputed)	N	heart failure	http://www.ebi.ac.uk/efo/EFO_0003144	GCST009541	Genome-wide genotyping array
4	110747470	110747470	2020-02-05	31919418	Shah S	2020-01-09	Nat Commun	www.ncbi.nlm.nih.gov/pubmed/31919418	Genome-wide association and Mendelian randomisation analysis provide insights into the pathogenesis of heart failure.	Heart failure	47,309 European ancestry cases, 930,014 European ancestry controls	NA	4q25	PITX2, FAM241A	NA - LINC01438	NA	ENSG00000249519	NA	NA	46933	rs17042102-A	rs17042102	0	17042102	intergenic_variant	1	0.12	6e-20	19.2218	NA	1.12	[1.09-1.14]	Affymetrix, Illumina [8246881] (imputed)	N	heart failure	http://www.ebi.ac.uk/efo/EFO_0003144	GCST009541	Genome-wide genotyping array
5	137676482	137676482	2020-02-05	31919418	Shah S	2020-01-09	Nat Commun	www.ncbi.nlm.nih.gov/pubmed/31919418	Genome-wide association and Mendelian randomisation analysis provide insights into the pathogenesis of heart failure.	Heart failure	47,309 European ancestry cases, 930,014 European ancestry controls	NA	5q31.2	KLHL3	KLHL3	NA	NA	ENSG00000146021	NA	NA	rs11745324-G	rs11745324	0	11745324	intron_variant	0	0.77	2e-08	7.69897	NA	1.05	[1.03-1.07]	Affymetrix, Illumina [8246881] (imputed)	N	heart failure	http://www.ebi.ac.uk/efo/EFO_0003144	GCST009541	Genome-wide genotyping array
6	36679903	36679903	2020-02-05	31919418	Shah S	2020-01-09	Nat Commun	www.ncbi.nlm.nih.gov/pubmed/31919418	Genome-wide association and Mendelian randomisation analysis provide insights into the pathogenesis of heart failure.	Heart failure	47,309 European ancestry cases, 930,014 European ancestry controls	NA	6p21.2	CDKN1A	CDKN1A	NA	NA	ENSG00000124762	NA	NA	rs4135240-T	rs4135240	0	4135240	intron_variant	0	0.66	7e-09	8.1549	NA	1.05	[1.03-1.07]	Affymetrix, Illumina [8246881] (imputed)	N	heart failure	http://www.ebi.ac.uk/efo/EFO_0003144	GCST009541	Genome-wide genotyping array
6	160584578	160584578	2020-02-05	31919418	Shah S	2020-01-09	Nat Commun	www.ncbi.nlm.nih.gov/pubmed/31919418	Genome-wide association and Mendelian randomisation analysis provide insights into the pathogenesis of heart failure.	Heart failure	47,309 European ancestry cases, 930,014 European ancestry controls	NA	6q25.3	LPA	LPA	NA	NA	ENSG00000198670	NA	NA	rs55730499-T	rs55730499	0	55730499	intron_variant	0	0.07	2e-11	10.699	NA	1.11	[1.08-1.14]	Affymetrix, Illumina [8246881] (imputed)	N	heart failure	http://www.ebi.ac.uk/efo/EFO_0003144	GCST009541	Genome-wide genotyping array
6	160591981	160591981	2020-02-05	31919418	Shah S	2020-01-09	Nat Commun	www.ncbi.nlm.nih.gov/pubmed/31919418	Genome-wide association and Mendelian randomisation analysis provide insights into the pathogenesis of heart failure.	Heart failure	47,309 European ancestry cases, 930,014 European ancestry controls	NA	6q25.3	LPA	LPA	NA	NA	ENSG00000198670	NA	NA	rs140570886-C	rs140570886	0	140570886	intron_variant	0	0.02	8e-11	10.0969	NA	1.24	[1.16-1.3]	Affymetrix, Illumina [8246881] (imputed)	N	heart failure	http://www.ebi.ac.uk/efo/EFO_0003144	GCST009541	Genome-wide genotyping array
9	22100177	22100177	2020-02-05	31919418	Shah S	2020-01-09	Nat Commun	www.ncbi.nlm.nih.gov/pubmed/31919418	Genome-wide association and Mendelian randomisation analysis provide insights into the pathogenesis of heart failure.	Heart failure	47,309 European ancestry cases, 930,014 European ancestry controls	NA	9p21.3	CDKN2B-AS1	CDKN2B-AS1	NA	NA	ENSG00000240498	NA	NA	rs1556516-C	rs1556516	0	1556516	intron_variant	0	0.48	2e-15	14.699	NA	1.06	[1.05-1.08]	Affymetrix, Illumina [8246881] (imputed)	N	heart failure	http://www.ebi.ac.uk/efo/EFO_0003144	GCST009541	Genome-wide genotyping array
9	133276354	133276354	2020-02-05	31919418	Shah S	2020-01-09	Nat Commun	www.ncbi.nlm.nih.gov/pubmed/31919418	Genome-wide association and Mendelian randomisation analysis provide insights into the pathogenesis of heart failure.	Heart failure	47,309 European ancestry cases, 930,014 European ancestry controls	NA	9q34.2	ABO, SURF1	ABO - Y_RNA	ENSG00000281879	ENSG00000274754	NA	330	26116	rs600038-C	rs600038	0	600038	upstream_gene_variant	1	0.21	4e-09	8.39794	NA	1.06	[1.04-1.08]	Affymetrix, Illumina [8246881] (imputed)	N	heart failure	http://www.ebi.ac.uk/efo/EFO_0003144	GCST009541	Genome-wide genotyping array
10	73657491	73657491	2020-02-05	31919418	Shah S	2020-01-09	Nat Commun	www.ncbi.nlm.nih.gov/pubmed/31919418	Genome-wide association and Mendelian randomisation analysis provide insights into the pathogenesis of heart failure.	Heart failure	47,309 European ancestry cases, 930,014 European ancestry controls	NA	10q22.2	SYNPO2L, AGAP5	SYNPO2L, SYNPO2L-AS1	NA	NA	ENSG00000166317, ENSG00000271848	NA	NA	rs4746140-G	rs4746140	0	4746140	intron_variant	0	0.85	1e-09	9	NA	1.07	[1.05-1.09]	Affymetrix, Illumina [8246881] (imputed)	N	heart failure	http://www.ebi.ac.uk/efo/EFO_0003144	GCST009541	Genome-wide genotyping array
10	119667372	119667372	2020-02-05	31919418	Shah S	2020-01-09	Nat Commun	www.ncbi.nlm.nih.gov/pubmed/31919418	Genome-wide association and Mendelian randomisation analysis provide insights into the pathogenesis of heart failure.	Heart failure	47,309 European ancestry cases, 930,014 European ancestry controls	NA	10q26.11	BAG3	BAG3	NA	NA	ENSG00000151929	NA	NA	rs17617337-C	rs17617337	0	17617337	intron_variant	0	0.78	4e-09	8.39794	NA	1.06	[1.04-1.08]	Affymetrix, Illumina [8246881] (imputed)	N	heart failure	http://www.ebi.ac.uk/efo/EFO_0003144	GCST009541	Genome-wide genotyping array
12	111466567	111466567	2020-02-05	31919418	Shah S	2020-01-09	Nat Commun	www.ncbi.nlm.nih.gov/pubmed/31919418	Genome-wide association and Mendelian randomisation analysis provide insights into the pathogenesis of heart failure.	Heart failure	47,309 European ancestry cases, 930,014 European ancestry controls	NA	12q24.12	ATXN2	ATXN2	NA	NA	ENSG00000204842	NA	NA	rs4766578-T	rs4766578	0	4766578	intron_variant	0	0.47	5e-08	7.30103	NA	1.04	[1.03-1.06]	Affymetrix, Illumina [8246881] (imputed)	N	heart failure	http://www.ebi.ac.uk/efo/EFO_0003144	GCST009541	Genome-wide genotyping array
16	53772541	53772541	2020-02-05	31919418	Shah S	2020-01-09	Nat Commun	www.ncbi.nlm.nih.gov/pubmed/31919418	Genome-wide association and Mendelian randomisation analysis provide insights into the pathogenesis of heart failure.	Heart failure	47,309 European ancestry cases, 930,014 European ancestry controls	NA	16q12.2	FTO	FTO	NA	NA	ENSG00000140718	NA	NA	rs56094641-G	rs56094641	0	56094641	intron_variant	0	0.42	1e-08	8	NA	1.05	[1.03-1.06]	Affymetrix, Illumina [8246881] (imputed)	N	heart failure	http://www.ebi.ac.uk/efo/EFO_0003144	GCST009541	Genome-wide genotyping array
11	61803311	61803311	2020-06-02	32186652	Chen HY	2020-03-18	JAMA Cardiol	www.ncbi.nlm.nih.gov/pubmed/32186652	Association of FADS1/2 Locus Variants and Polyunsaturated Fatty Acids With Aortic Stenosis.	Aortic valve stenosis	3,469 European ancestry cases, 41,234 European ancestry controls	3,751 European ancestry cases, 236,142 European ancestry controls, 2,175 cases, 25,347 controls	11q12.2	FADS1, FADS2	FADS1, FADS2	NA	NA	ENSG00000149485, ENSG00000134824	NA	NA	rs174547-T	rs174547	0	174547	intron_variant	0	NR	3e-08	7.52288	NA	1.1	[1.06-1.14]	Affymetrix [615643]	N	aortic stenosis	http://www.ebi.ac.uk/efo/EFO_0000266	GCST010038	Genome-wide genotyping array
18	69353506	69353506	2020-03-23	31888606	Zhang S	2019-12-30	BMC Med Genomics	www.ncbi.nlm.nih.gov/pubmed/31888606	Region-based interaction detection in genome-wide case-control studies.	Myocardial infarction	2,967 cases, 3075 controls	NA	18q22.2	NR x NR	No mapped genes x N/A - DOK6	NA	NA	NA	NA	NA	rs4678428-? x rs9961565-?	rs4678428 x rs9961565	0	NA	intron_variant x intergenic_variant	NA	NR	3e-11	10.5229	NA	NA	NA	NR [649370]	N	myocardial infarction	http://www.ebi.ac.uk/efo/EFO_0000612	GCST009779	Genome-wide genotyping array
10	99970196	99970196	2020-03-23	31888606	Zhang S	2019-12-30	BMC Med Genomics	www.ncbi.nlm.nih.gov/pubmed/31888606	Region-based interaction detection in genome-wide case-control studies.	Myocardial infarction	2,967 cases, 3075 controls	NA	10q24.2	NR x NR	No mapped genes x DNMBP	NA	NA	NA	NA	NA	rs17626606-? x rs11190346-?	rs17626606 x rs11190346	0	NA	intergenic_variant x intron_variant	NA	NR	3e-11	10.5229	NA	NA	NA	NR [649370]	N	myocardial infarction	http://www.ebi.ac.uk/efo/EFO_0000612	GCST009779	Genome-wide genotyping array
5	157039168	157039168	2020-03-23	31888606	Zhang S	2019-12-30	BMC Med Genomics	www.ncbi.nlm.nih.gov/pubmed/31888606	Region-based interaction detection in genome-wide case-control studies.	Myocardial infarction	2,967 cases, 3075 controls	NA	5q33.3	NR x NR	No mapped genes x HAVCR1	NA	NA	NA	NA	NA	rs11925209-? x rs1501909-?	rs11925209 x rs1501909	0	NA	intron_variant x intron_variant	NA	NR	3e-11	10.5229	NA	NA	NA	NR [649370]	N	myocardial infarction	http://www.ebi.ac.uk/efo/EFO_0000612	GCST009779	Genome-wide genotyping array
6	153462758	153462758	2020-03-23	31888606	Zhang S	2019-12-30	BMC Med Genomics	www.ncbi.nlm.nih.gov/pubmed/31888606	Region-based interaction detection in genome-wide case-control studies.	Myocardial infarction	2,967 cases, 3075 controls	NA	6q25.2	NR x NR	No mapped genes x RNA5SP225 - N/A	NA	NA	NA	NA	NA	rs6930292-? x rs114313-?	rs6930292 x rs114313	0	NA	intron_variant x intergenic_variant	NA	NR	3e-11	10.5229	NA	NA	NA	NR [649370]	N	myocardial infarction	http://www.ebi.ac.uk/efo/EFO_0000612	GCST009779	Genome-wide genotyping array
6	121700736	121700736	2018-07-02	29615537	Kulminski AM	2018-03-01	Aging (Albany NY)	www.ncbi.nlm.nih.gov/pubmed/29615537	Strong impact of natural-selection-free heterogeneity in genetics of age-related phenotypes.	Heart rate	up to 33,431 European ancestry individuals	NA	6q22.31	intergenic	RPL23AP48 - NA	ENSG00000219135	NA	NA	20277	NA	rs9482188-A	rs9482188	0	9482188	regulatory_region_variant	1	0.031	4e-06	5.39794	NA	1.74152	unit increase	Affymetrix, Illumina [~ 2500000] (imputed)	N	heart rate	http://www.ebi.ac.uk/efo/EFO_0004326	GCST005774	Genome-wide genotyping array
2	1322371	1322371	2020-04-17	32141789	Theriault S	2019-10-15	Circ Genom Precis Med	www.ncbi.nlm.nih.gov/pubmed/32141789	Genetic Association Analyses Highlight IL6, ALPL, and NAV1 As 3 New Susceptibility Genes Underlying Calcific Aortic Valve Stenosis.	Calcific aortic valve stenosis	5,115 European ancestry cases, 354,072 European ancestry controls	NA	2p25.3	SNTG2	SNTG2	NA	NA	ENSG00000172554	NA	NA	rs12465180-C	rs12465180	0	12465180	intron_variant	0	0.121	9e-06	5.04576	NA	1.19	[1.12-1.26]	Affymetrix, Illumina [8000000] (imputed)	N	aortic stenosis, aortic valve calcification	http://www.ebi.ac.uk/efo/EFO_0000266, http://www.ebi.ac.uk/efo/EFO_0005239	GCST009870	Genome-wide genotyping array
1	99584092	99584092	2020-04-17	32141789	Theriault S	2019-10-15	Circ Genom Precis Med	www.ncbi.nlm.nih.gov/pubmed/32141789	Genetic Association Analyses Highlight IL6, ALPL, and NAV1 As 3 New Susceptibility Genes Underlying Calcific Aortic Valve Stenosis.	Calcific aortic valve stenosis	5,115 European ancestry cases, 354,072 European ancestry controls	NA	1p21.2	PALMD	LINC01708	NA	NA	ENSG00000224445	NA	NA	rs7543039-T	rs7543039	0	7543039	intron_variant	0	0.514	1e-16	16	NA	1.24	[1.19-1.29]	Affymetrix, Illumina [8000000] (imputed)	N	aortic stenosis, aortic valve calcification	http://www.ebi.ac.uk/efo/EFO_0000266, http://www.ebi.ac.uk/efo/EFO_0005239	GCST009870	Genome-wide genotyping array
7	22727814	22727814	2020-04-17	32141789	Theriault S	2019-10-15	Circ Genom Precis Med	www.ncbi.nlm.nih.gov/pubmed/32141789	Genetic Association Analyses Highlight IL6, ALPL, and NAV1 As 3 New Susceptibility Genes Underlying Calcific Aortic Valve Stenosis.	Calcific aortic valve stenosis	5,115 European ancestry cases, 354,072 European ancestry controls	NA	7p15.3	IL6	IL6	NA	NA	ENSG00000136244	NA	NA	rs2069832-A	rs2069832	0	2069832	intron_variant	0	0.428	1e-08	8	NA	1.16	[1.11-1.21]	Affymetrix, Illumina [8000000] (imputed)	N	aortic stenosis, aortic valve calcification	http://www.ebi.ac.uk/efo/EFO_0000266, http://www.ebi.ac.uk/efo/EFO_0005239	GCST009870	Genome-wide genotyping array
1	21546509	21546509	2020-04-17	32141789	Theriault S	2019-10-15	Circ Genom Precis Med	www.ncbi.nlm.nih.gov/pubmed/32141789	Genetic Association Analyses Highlight IL6, ALPL, and NAV1 As 3 New Susceptibility Genes Underlying Calcific Aortic Valve Stenosis.	Calcific aortic valve stenosis	5,115 European ancestry cases, 354,072 European ancestry controls	NA	1p36.12	ALPL	ALPL	NA	NA	ENSG00000162551	NA	NA	rs12141569-C	rs12141569	0	12141569	intron_variant	0	0.47	4e-08	7.39794	NA	1.15	[1.1-1.2]	Affymetrix, Illumina [8000000] (imputed)	N	aortic stenosis, aortic valve calcification	http://www.ebi.ac.uk/efo/EFO_0000266, http://www.ebi.ac.uk/efo/EFO_0005239	GCST009870	Genome-wide genotyping array
2	150070319	150070319	2020-04-17	32141789	Theriault S	2019-10-15	Circ Genom Precis Med	www.ncbi.nlm.nih.gov/pubmed/32141789	Genetic Association Analyses Highlight IL6, ALPL, and NAV1 As 3 New Susceptibility Genes Underlying Calcific Aortic Valve Stenosis.	Calcific aortic valve stenosis	5,115 European ancestry cases, 354,072 European ancestry controls	NA	2q23.3	MMADHC-RND3	MMADHC-DT - LINC01818	ENSG00000231969	ENSG00000230645	NA	22872	99155	rs114314058-C	rs114314058	0	114314058	intergenic_variant	1	0.018	4e-07	6.39794	NA	1.62	[1.43-1.81]	Affymetrix, Illumina [8000000] (imputed)	N	aortic stenosis, aortic valve calcification	http://www.ebi.ac.uk/efo/EFO_0000266, http://www.ebi.ac.uk/efo/EFO_0005239	GCST009870	Genome-wide genotyping array
9	16350315	16350315	2020-04-17	32141789	Theriault S	2019-10-15	Circ Genom Precis Med	www.ncbi.nlm.nih.gov/pubmed/32141789	Genetic Association Analyses Highlight IL6, ALPL, and NAV1 As 3 New Susceptibility Genes Underlying Calcific Aortic Valve Stenosis.	Calcific aortic valve stenosis	5,115 European ancestry cases, 354,072 European ancestry controls	NA	9p22.3	C9orf92-BNC2	C9orf92	NA	NA	ENSG00000205549	NA	NA	rs113277183-C	rs113277183	0	113277183	intron_variant	0	0.016	9e-07	6.04576	NA	1.71	[1.5-1.92]	Affymetrix, Illumina [8000000] (imputed)	N	aortic stenosis, aortic valve calcification	http://www.ebi.ac.uk/efo/EFO_0000266, http://www.ebi.ac.uk/efo/EFO_0005239	GCST009870	Genome-wide genotyping array
1	170676348	170676348	2020-04-17	32141789	Theriault S	2019-10-15	Circ Genom Precis Med	www.ncbi.nlm.nih.gov/pubmed/32141789	Genetic Association Analyses Highlight IL6, ALPL, and NAV1 As 3 New Susceptibility Genes Underlying Calcific Aortic Valve Stenosis.	Calcific aortic valve stenosis	5,115 European ancestry cases, 354,072 European ancestry controls	NA	1q24.2	PRRX1	PRRX1	NA	NA	ENSG00000116132	NA	NA	rs2150026-C	rs2150026	0	2150026	intron_variant	0	0.29	1e-06	6	NA	1.15	[1.09-1.21]	Affymetrix, Illumina [8000000] (imputed)	N	aortic stenosis, aortic valve calcification	http://www.ebi.ac.uk/efo/EFO_0000266, http://www.ebi.ac.uk/efo/EFO_0005239	GCST009870	Genome-wide genotyping array
2	65259794	65259794	2020-04-17	32141789	Theriault S	2019-10-15	Circ Genom Precis Med	www.ncbi.nlm.nih.gov/pubmed/32141789	Genetic Association Analyses Highlight IL6, ALPL, and NAV1 As 3 New Susceptibility Genes Underlying Calcific Aortic Valve Stenosis.	Calcific aortic valve stenosis	5,115 European ancestry cases, 354,072 European ancestry controls	NA	2p14	ACTR2	ACTR2	NA	NA	ENSG00000138071	NA	NA	rs6715876-C	rs6715876	0	6715876	intron_variant	0	0.361	1e-06	6	NA	1.14	[1.09-1.19]	Affymetrix, Illumina [8000000] (imputed)	N	aortic stenosis, aortic valve calcification	http://www.ebi.ac.uk/efo/EFO_0000266, http://www.ebi.ac.uk/efo/EFO_0005239	GCST009870	Genome-wide genotyping array
1	201778996	201778996	2020-04-17	32141789	Theriault S	2019-10-15	Circ Genom Precis Med	www.ncbi.nlm.nih.gov/pubmed/32141789	Genetic Association Analyses Highlight IL6, ALPL, and NAV1 As 3 New Susceptibility Genes Underlying Calcific Aortic Valve Stenosis.	Calcific aortic valve stenosis	5,115 European ancestry cases, 354,072 European ancestry controls	NA	1q32.1	NAV1	IPO9-AS1, NAV1	NA	NA	ENSG00000231871, ENSG00000134369	NA	NA	rs665770-A	rs665770	0	665770	intron_variant	0	0.398	1e-06	6	NA	1.13	[1.08-1.18]	Affymetrix, Illumina [8000000] (imputed)	N	aortic stenosis, aortic valve calcification	http://www.ebi.ac.uk/efo/EFO_0000266, http://www.ebi.ac.uk/efo/EFO_0005239	GCST009870	Genome-wide genotyping array
4	85801950	85801950	2020-04-17	32141789	Theriault S	2019-10-15	Circ Genom Precis Med	www.ncbi.nlm.nih.gov/pubmed/32141789	Genetic Association Analyses Highlight IL6, ALPL, and NAV1 As 3 New Susceptibility Genes Underlying Calcific Aortic Valve Stenosis.	Calcific aortic valve stenosis	5,115 European ancestry cases, 354,072 European ancestry controls	NA	4q21.23	ARHGAP24	ARHGAP24	NA	NA	ENSG00000138639	NA	NA	rs17010961-A	rs17010961	0	17010961	intron_variant	0	0.141	1e-06	6	NA	1.2	[1.13-1.27]	Affymetrix, Illumina [8000000] (imputed)	N	aortic stenosis, aortic valve calcification	http://www.ebi.ac.uk/efo/EFO_0000266, http://www.ebi.ac.uk/efo/EFO_0005239	GCST009870	Genome-wide genotyping array
12	132510302	132510302	2020-04-17	32141789	Theriault S	2019-10-15	Circ Genom Precis Med	www.ncbi.nlm.nih.gov/pubmed/32141789	Genetic Association Analyses Highlight IL6, ALPL, and NAV1 As 3 New Susceptibility Genes Underlying Calcific Aortic Valve Stenosis.	Calcific aortic valve stenosis	5,115 European ancestry cases, 354,072 European ancestry controls	NA	12q24.33	FBRSL1	FBRSL1	NA	NA	ENSG00000112787	NA	NA	rs117206641-T	rs117206641	0	117206641	synonymous_variant	0	0.108	2e-06	5.69897	NA	1.22	[1.14-1.3]	Affymetrix, Illumina [8000000] (imputed)	N	aortic stenosis, aortic valve calcification	http://www.ebi.ac.uk/efo/EFO_0000266, http://www.ebi.ac.uk/efo/EFO_0005239	GCST009870	Genome-wide genotyping array
12	75646614	75646614	2020-04-17	32141789	Theriault S	2019-10-15	Circ Genom Precis Med	www.ncbi.nlm.nih.gov/pubmed/32141789	Genetic Association Analyses Highlight IL6, ALPL, and NAV1 As 3 New Susceptibility Genes Underlying Calcific Aortic Valve Stenosis.	Calcific aortic valve stenosis	5,115 European ancestry cases, 354,072 European ancestry controls	NA	12q21.2	KRR1-PHLDA1	NA - RPL10P13	NA	ENSG00000258245	NA	NA	42180	rs11180610-T	rs11180610	0	11180610	intron_variant	1	0.189	2e-06	5.69897	NA	1.19	[1.12-1.26]	Affymetrix, Illumina [8000000] (imputed)	N	aortic stenosis, aortic valve calcification	http://www.ebi.ac.uk/efo/EFO_0000266, http://www.ebi.ac.uk/efo/EFO_0005239	GCST009870	Genome-wide genotyping array
15	88688570	88688570	2020-04-17	32141789	Theriault S	2019-10-15	Circ Genom Precis Med	www.ncbi.nlm.nih.gov/pubmed/32141789	Genetic Association Analyses Highlight IL6, ALPL, and NAV1 As 3 New Susceptibility Genes Underlying Calcific Aortic Valve Stenosis.	Calcific aortic valve stenosis	5,115 European ancestry cases, 354,072 European ancestry controls	NA	15q26.1	ISG20-ACAN	ISG20 - NA	ENSG00000172183	NA	NA	32087	NA	rs4932408-A	rs4932408	0	4932408	regulatory_region_variant	1	0.013	3e-06	5.52288	NA	1.85	[1.59-2.11]	Affymetrix, Illumina [8000000] (imputed)	N	aortic stenosis, aortic valve calcification	http://www.ebi.ac.uk/efo/EFO_0000266, http://www.ebi.ac.uk/efo/EFO_0005239	GCST009870	Genome-wide genotyping array
11	86587658	86587658	2020-04-17	32141789	Theriault S	2019-10-15	Circ Genom Precis Med	www.ncbi.nlm.nih.gov/pubmed/32141789	Genetic Association Analyses Highlight IL6, ALPL, and NAV1 As 3 New Susceptibility Genes Underlying Calcific Aortic Valve Stenosis.	Calcific aortic valve stenosis	5,115 European ancestry cases, 354,072 European ancestry controls	NA	11q14.2	ME3	ME3	NA	NA	ENSG00000151376	NA	NA	rs11234705-C	rs11234705	0	11234705	intron_variant	0	0.436	3e-06	5.52288	NA	1.13	[1.08-1.18]	Affymetrix, Illumina [8000000] (imputed)	N	aortic stenosis, aortic valve calcification	http://www.ebi.ac.uk/efo/EFO_0000266, http://www.ebi.ac.uk/efo/EFO_0005239	GCST009870	Genome-wide genotyping array
3	169479545	169479545	2020-04-17	32141789	Theriault S	2019-10-15	Circ Genom Precis Med	www.ncbi.nlm.nih.gov/pubmed/32141789	Genetic Association Analyses Highlight IL6, ALPL, and NAV1 As 3 New Susceptibility Genes Underlying Calcific Aortic Valve Stenosis.	Calcific aortic valve stenosis	5,115 European ancestry cases, 354,072 European ancestry controls	NA	3q26.2	MECOM	MECOM	NA	NA	ENSG00000085276	NA	NA	rs2421649-G	rs2421649	0	2421649	intron_variant	0	0.498	4e-06	5.39794	NA	1.13	[1.08-1.18]	Affymetrix, Illumina [8000000] (imputed)	N	aortic stenosis, aortic valve calcification	http://www.ebi.ac.uk/efo/EFO_0000266, http://www.ebi.ac.uk/efo/EFO_0005239	GCST009870	Genome-wide genotyping array
4	96995385	96995385	2020-04-17	32141789	Theriault S	2019-10-15	Circ Genom Precis Med	www.ncbi.nlm.nih.gov/pubmed/32141789	Genetic Association Analyses Highlight IL6, ALPL, and NAV1 As 3 New Susceptibility Genes Underlying Calcific Aortic Valve Stenosis.	Calcific aortic valve stenosis	5,115 European ancestry cases, 354,072 European ancestry controls	NA	4q22.3	PDHA2-STPG2	COX7A2P2 - NA	ENSG00000236764	NA	NA	92335	NA	rs114795211-A	rs114795211	0	114795211	intergenic_variant	1	0.027	4e-06	5.39794	NA	1.48	[1.31-1.65]	Affymetrix, Illumina [8000000] (imputed)	N	aortic stenosis, aortic valve calcification	http://www.ebi.ac.uk/efo/EFO_0000266, http://www.ebi.ac.uk/efo/EFO_0005239	GCST009870	Genome-wide genotyping array
10	117724358	117724358	2020-04-17	32141789	Theriault S	2019-10-15	Circ Genom Precis Med	www.ncbi.nlm.nih.gov/pubmed/32141789	Genetic Association Analyses Highlight IL6, ALPL, and NAV1 As 3 New Susceptibility Genes Underlying Calcific Aortic Valve Stenosis.	Calcific aortic valve stenosis	5,115 European ancestry cases, 354,072 European ancestry controls	NA	10q26.11	EMX2-RAB11FIP2	CFAP43 - LINC02674	ENSG00000197748	ENSG00000234952	NA	13491994	10152	rs12264978-T	rs12264978	0	12264978	intergenic_variant	1	0.015	4e-06	5.39794	NA	2.54	[2.14-2.94]	Affymetrix, Illumina [8000000] (imputed)	N	aortic stenosis, aortic valve calcification	http://www.ebi.ac.uk/efo/EFO_0000266, http://www.ebi.ac.uk/efo/EFO_0005239	GCST009870	Genome-wide genotyping array
9	19257059	19257059	2020-04-17	32141789	Theriault S	2019-10-15	Circ Genom Precis Med	www.ncbi.nlm.nih.gov/pubmed/32141789	Genetic Association Analyses Highlight IL6, ALPL, and NAV1 As 3 New Susceptibility Genes Underlying Calcific Aortic Valve Stenosis.	Calcific aortic valve stenosis	5,115 European ancestry cases, 354,072 European ancestry controls	NA	9p22.1	DENND4C	DENND4C	NA	NA	ENSG00000137145	NA	NA	rs10124723-G	rs10124723	0	10124723	intron_variant	0	0.429	4e-06	5.39794	NA	1.13	[1.08-1.18]	Affymetrix, Illumina [8000000] (imputed)	N	aortic stenosis, aortic valve calcification	http://www.ebi.ac.uk/efo/EFO_0000266, http://www.ebi.ac.uk/efo/EFO_0005239	GCST009870	Genome-wide genotyping array
2	145078862	145078862	2020-04-17	32141789	Theriault S	2019-10-15	Circ Genom Precis Med	www.ncbi.nlm.nih.gov/pubmed/32141789	Genetic Association Analyses Highlight IL6, ALPL, and NAV1 As 3 New Susceptibility Genes Underlying Calcific Aortic Valve Stenosis.	Calcific aortic valve stenosis	5,115 European ancestry cases, 354,072 European ancestry controls	NA	2q22.3	TEX41	TEX41	NA	NA	ENSG00000226674	NA	NA	rs7593336-G	rs7593336	0	7593336	intron_variant	0	0.387	4e-06	5.39794	NA	1.13	[1.08-1.18]	Affymetrix, Illumina [8000000] (imputed)	N	aortic stenosis, aortic valve calcification	http://www.ebi.ac.uk/efo/EFO_0000266, http://www.ebi.ac.uk/efo/EFO_0005239	GCST009870	Genome-wide genotyping array
3	31254551	31254551	2020-04-17	32141789	Theriault S	2019-10-15	Circ Genom Precis Med	www.ncbi.nlm.nih.gov/pubmed/32141789	Genetic Association Analyses Highlight IL6, ALPL, and NAV1 As 3 New Susceptibility Genes Underlying Calcific Aortic Valve Stenosis.	Calcific aortic valve stenosis	5,115 European ancestry cases, 354,072 European ancestry controls	NA	3p23	MIR466-STT3B	RNA5SP127 - H3P11	ENSG00000222983	ENSG00000230111	NA	25704	14456	rs73056108-A	rs73056108	0	73056108	regulatory_region_variant	1	0.091	5e-06	5.30103	NA	1.26	[1.16-1.36]	Affymetrix, Illumina [8000000] (imputed)	N	aortic stenosis, aortic valve calcification	http://www.ebi.ac.uk/efo/EFO_0000266, http://www.ebi.ac.uk/efo/EFO_0005239	GCST009870	Genome-wide genotyping array
11	42848251	42848251	2020-04-17	32141789	Theriault S	2019-10-15	Circ Genom Precis Med	www.ncbi.nlm.nih.gov/pubmed/32141789	Genetic Association Analyses Highlight IL6, ALPL, and NAV1 As 3 New Susceptibility Genes Underlying Calcific Aortic Valve Stenosis.	Calcific aortic valve stenosis	5,115 European ancestry cases, 354,072 European ancestry controls	NA	11p12	LRRC4C-API5	NA	NA	NA	NA	NA	NA	rs7937669-T	rs7937669	0	7937669	intergenic_variant	1	0.338	5e-06	5.30103	NA	1.13	[1.08-1.18]	Affymetrix, Illumina [8000000] (imputed)	N	aortic stenosis, aortic valve calcification	http://www.ebi.ac.uk/efo/EFO_0000266, http://www.ebi.ac.uk/efo/EFO_0005239	GCST009870	Genome-wide genotyping array
11	115985595	115985595	2020-04-17	32141789	Theriault S	2019-10-15	Circ Genom Precis Med	www.ncbi.nlm.nih.gov/pubmed/32141789	Genetic Association Analyses Highlight IL6, ALPL, and NAV1 As 3 New Susceptibility Genes Underlying Calcific Aortic Valve Stenosis.	Calcific aortic valve stenosis	5,115 European ancestry cases, 354,072 European ancestry controls	NA	11q23.3	CADM1-BUD13	LINC02703 - NA	ENSG00000257067	NA	NA	42414	NA	rs112277963-C	rs112277963	0	112277963	intergenic_variant	1	0.011	5e-06	5.30103	NA	1.7	[1.47-1.93]	Affymetrix, Illumina [8000000] (imputed)	N	aortic stenosis, aortic valve calcification	http://www.ebi.ac.uk/efo/EFO_0000266, http://www.ebi.ac.uk/efo/EFO_0005239	GCST009870	Genome-wide genotyping array
6	41166068	41166068	2020-04-17	32141789	Theriault S	2019-10-15	Circ Genom Precis Med	www.ncbi.nlm.nih.gov/pubmed/32141789	Genetic Association Analyses Highlight IL6, ALPL, and NAV1 As 3 New Susceptibility Genes Underlying Calcific Aortic Valve Stenosis.	Calcific aortic valve stenosis	5,115 European ancestry cases, 354,072 European ancestry controls	NA	6p21.1	TREM2-TREML2	TREM2 - TREML2	ENSG00000095970	ENSG00000112195	NA	2882	23681	rs7748777-A	rs7748777	0	7748777	upstream_gene_variant	1	0.448	6e-06	5.22185	NA	1.13	[1.08-1.18]	Affymetrix, Illumina [8000000] (imputed)	N	aortic stenosis, aortic valve calcification	http://www.ebi.ac.uk/efo/EFO_0000266, http://www.ebi.ac.uk/efo/EFO_0005239	GCST009870	Genome-wide genotyping array
18	13686335	13686335	2020-04-17	32141789	Theriault S	2019-10-15	Circ Genom Precis Med	www.ncbi.nlm.nih.gov/pubmed/32141789	Genetic Association Analyses Highlight IL6, ALPL, and NAV1 As 3 New Susceptibility Genes Underlying Calcific Aortic Valve Stenosis.	Calcific aortic valve stenosis	5,115 European ancestry cases, 354,072 European ancestry controls	NA	18p11.21	FAM210A	FAM210A	NA	NA	ENSG00000177150	NA	NA	rs12605367-T	rs12605367	0	12605367	intron_variant	0	0.709	6e-06	5.22185	NA	1.14	[1.08-1.2]	Affymetrix, Illumina [8000000] (imputed)	N	aortic stenosis, aortic valve calcification	http://www.ebi.ac.uk/efo/EFO_0000266, http://www.ebi.ac.uk/efo/EFO_0005239	GCST009870	Genome-wide genotyping array
1	58635462	58635462	2020-04-17	32141789	Theriault S	2019-10-15	Circ Genom Precis Med	www.ncbi.nlm.nih.gov/pubmed/32141789	Genetic Association Analyses Highlight IL6, ALPL, and NAV1 As 3 New Susceptibility Genes Underlying Calcific Aortic Valve Stenosis.	Calcific aortic valve stenosis	5,115 European ancestry cases, 354,072 European ancestry controls	NA	1p32.1	TACSTD2-MYSM1	TACSTD2 - MYSM1	ENSG00000184292	ENSG00000162601	NA	58210	7978	rs170828-G	rs170828	0	170828	intergenic_variant	1	0.118	7e-06	5.1549	NA	1.19	[1.12-1.26]	Affymetrix, Illumina [8000000] (imputed)	N	aortic stenosis, aortic valve calcification	http://www.ebi.ac.uk/efo/EFO_0000266, http://www.ebi.ac.uk/efo/EFO_0005239	GCST009870	Genome-wide genotyping array
8	18397900	18397900	2021-03-22	33532862	Hartiala JA	2021-02-03	Eur Heart J	www.ncbi.nlm.nih.gov/pubmed/33532862	Genome-wide analysis identifies novel susceptibility loci for myocardial infarction.	Myocardial infarction	14,825 European ancestry cases, 44,000 European and unknown ancestry cases, 2,680 cases, 380,970 European ancestry controls, 123,504 European and unknown ancestry controls, 73,242 controls	NA	8p22	NAT2	NAT2	NA	NA	ENSG00000156006	NA	NA	rs1115784-G	rs1115784	0	1115784	intron_variant	0	0.301148	8e-07	6.09691	NA	1.04	[1.03-1.06]	NR [8126035] (imputed)	N	myocardial infarction	http://www.ebi.ac.uk/efo/EFO_0000612	GCST011365	Genome-wide genotyping array
10	12258791	12258791	2021-03-22	33532862	Hartiala JA	2021-02-03	Eur Heart J	www.ncbi.nlm.nih.gov/pubmed/33532862	Genome-wide analysis identifies novel susceptibility loci for myocardial infarction.	Myocardial infarction	14,825 European ancestry cases, 44,000 European and unknown ancestry cases, 2,680 cases, 380,970 European ancestry controls, 123,504 European and unknown ancestry controls, 73,242 controls	NA	10p13	CDC123	CDC123 - RN7SL198P	ENSG00000151465	ENSG00000264036	NA	8202	69341	rs7916879-A	rs7916879	0	7916879	intergenic_variant	1	0.364901	4e-07	6.39794	NA	1.04	[1.02-1.06]	NR [8126035] (imputed)	N	myocardial infarction	http://www.ebi.ac.uk/efo/EFO_0000612	GCST011365	Genome-wide genotyping array
10	80491758	80491758	2021-03-22	33532862	Hartiala JA	2021-02-03	Eur Heart J	www.ncbi.nlm.nih.gov/pubmed/33532862	Genome-wide analysis identifies novel susceptibility loci for myocardial infarction.	Myocardial infarction	14,825 European ancestry cases, 44,000 European and unknown ancestry cases, 2,680 cases, 380,970 European ancestry controls, 123,504 European and unknown ancestry controls, 73,242 controls	NA	10q23.1	TSPAN14	TSPAN14	NA	NA	ENSG00000108219	NA	NA	rs17680741-T	rs17680741	0	17680741	intron_variant	0	0.721477	1e-07	7	NA	1.04	[1.03-1.06]	NR [8126035] (imputed)	N	myocardial infarction	http://www.ebi.ac.uk/efo/EFO_0000612	GCST011365	Genome-wide genotyping array
11	9751970	9751970	2021-03-22	33532862	Hartiala JA	2021-02-03	Eur Heart J	www.ncbi.nlm.nih.gov/pubmed/33532862	Genome-wide analysis identifies novel susceptibility loci for myocardial infarction.	Myocardial infarction	14,825 European ancestry cases, 44,000 European and unknown ancestry cases, 2,680 cases, 380,970 European ancestry controls, 123,504 European and unknown ancestry controls, 73,242 controls	NA	11p15.4	SWAP70	SWAP70	NA	NA	ENSG00000133789	NA	NA	rs360136-A	rs360136	0	360136	3_prime_UTR_variant	0	0.565367	2e-07	6.69897	NA	1.04	[1.02-1.06]	NR [8126035] (imputed)	N	myocardial infarction	http://www.ebi.ac.uk/efo/EFO_0000612	GCST011365	Genome-wide genotyping array
11	75565133	75565133	2021-03-22	33532862	Hartiala JA	2021-02-03	Eur Heart J	www.ncbi.nlm.nih.gov/pubmed/33532862	Genome-wide analysis identifies novel susceptibility loci for myocardial infarction.	Myocardial infarction	14,825 European ancestry cases, 44,000 European and unknown ancestry cases, 2,680 cases, 380,970 European ancestry controls, 123,504 European and unknown ancestry controls, 73,242 controls	NA	11q13.5	SERPINH1	SERPINH1	NA	NA	ENSG00000149257	NA	NA	rs606452-C	rs606452	0	606452	intron_variant	0	0.817331	1e-07	7	NA	1.06	[1.04-1.08]	NR [8126035] (imputed)	N	myocardial infarction	http://www.ebi.ac.uk/efo/EFO_0000612	GCST011365	Genome-wide genotyping array
11	116778201	116778201	2021-03-22	33532862	Hartiala JA	2021-02-03	Eur Heart J	www.ncbi.nlm.nih.gov/pubmed/33532862	Genome-wide analysis identifies novel susceptibility loci for myocardial infarction.	Myocardial infarction	14,825 European ancestry cases, 44,000 European and unknown ancestry cases, 2,680 cases, 380,970 European ancestry controls, 123,504 European and unknown ancestry controls, 73,242 controls	NA	11q23.3	ZPR1	ZPR1	NA	NA	ENSG00000109917	NA	NA	rs964184-G	rs964184	0	964184	3_prime_UTR_variant	0	0.177211	4e-07	6.39794	NA	1.05	[1.03-1.08]	NR [8126035] (imputed)	N	myocardial infarction	http://www.ebi.ac.uk/efo/EFO_0000612	GCST011365	Genome-wide genotyping array
13	98782556	98782556	2021-03-22	33532862	Hartiala JA	2021-02-03	Eur Heart J	www.ncbi.nlm.nih.gov/pubmed/33532862	Genome-wide analysis identifies novel susceptibility loci for myocardial infarction.	Myocardial infarction	14,825 European ancestry cases, 44,000 European and unknown ancestry cases, 2,680 cases, 380,970 European ancestry controls, 123,504 European and unknown ancestry controls, 73,242 controls	NA	13q32.3	DOCK9	SLC15A1 - DOCK9	ENSG00000088386	ENSG00000088387	NA	29884	10873	rs8000794-G	rs8000794	0	8000794	intergenic_variant	1	0.46582	7e-07	6.1549	NA	1.04	[1.02-1.05]	NR [8126035] (imputed)	N	myocardial infarction	http://www.ebi.ac.uk/efo/EFO_0000612	GCST011365	Genome-wide genotyping array
14	94371805	94371805	2021-03-22	33532862	Hartiala JA	2021-02-03	Eur Heart J	www.ncbi.nlm.nih.gov/pubmed/33532862	Genome-wide analysis identifies novel susceptibility loci for myocardial infarction.	Myocardial infarction	14,825 European ancestry cases, 44,000 European and unknown ancestry cases, 2,680 cases, 380,970 European ancestry controls, 123,504 European and unknown ancestry controls, 73,242 controls	NA	14q32.13	SERPINA1	SERPINA2 - SERPINA1	ENSG00000274821	ENSG00000277377	NA	5107	4942	rs112635299-G	rs112635299	0	112635299	intron_variant	1	0.983201	6e-07	6.22185	NA	1.17	[1.10-1.25]	NR [8126035] (imputed)	N	myocardial infarction	http://www.ebi.ac.uk/efo/EFO_0000612	GCST011365	Genome-wide genotyping array
15	81085376	81085376	2021-03-22	33532862	Hartiala JA	2021-02-03	Eur Heart J	www.ncbi.nlm.nih.gov/pubmed/33532862	Genome-wide analysis identifies novel susceptibility loci for myocardial infarction.	Myocardial infarction	14,825 European ancestry cases, 44,000 European and unknown ancestry cases, 2,680 cases, 380,970 European ancestry controls, 123,504 European and unknown ancestry controls, 73,242 controls	NA	15q25.1	TLNRD1, CFAP161	CFAP161	NA	NA	ENSG00000156206	NA	NA	rs1879454-A	rs1879454	0	1879454	intron_variant	0	0.214405	7e-07	6.1549	NA	1.05	[1.03-1.07]	NR [8126035] (imputed)	N	myocardial infarction	http://www.ebi.ac.uk/efo/EFO_0000612	GCST011365	Genome-wide genotyping array
16	71963890	71963890	2021-03-22	33532862	Hartiala JA	2021-02-03	Eur Heart J	www.ncbi.nlm.nih.gov/pubmed/33532862	Genome-wide analysis identifies novel susceptibility loci for myocardial infarction.	Myocardial infarction	14,825 European ancestry cases, 44,000 European and unknown ancestry cases, 2,680 cases, 380,970 European ancestry controls, 123,504 European and unknown ancestry controls, 73,242 controls	NA	16q22.2	PKD1L3	PKD1L3	NA	NA	ENSG00000277481	NA	NA	rs8053891-C	rs8053891	0	8053891	intron_variant	0	0.261225	1e-07	7	NA	1.05	[1.03-1.06]	NR [8126035] (imputed)	N	myocardial infarction	http://www.ebi.ac.uk/efo/EFO_0000612	GCST011365	Genome-wide genotyping array
17	64315043	64315043	2021-03-22	33532862	Hartiala JA	2021-02-03	Eur Heart J	www.ncbi.nlm.nih.gov/pubmed/33532862	Genome-wide analysis identifies novel susceptibility loci for myocardial infarction.	Myocardial infarction	14,825 European ancestry cases, 44,000 European and unknown ancestry cases, 2,680 cases, 380,970 European ancestry controls, 123,504 European and unknown ancestry controls, 73,242 controls	NA	17q23.3	PECAM1	RPL31P57 - PECAM1	ENSG00000256358	ENSG00000261371	NA	6353	4372	rs11079536-T	rs11079536	0	11079536	downstream_gene_variant	1	0.53356	2e-07	6.69897	NA	1.04	[1.02-1.05]	NR [8126035] (imputed)	N	myocardial infarction	http://www.ebi.ac.uk/efo/EFO_0000612	GCST011365	Genome-wide genotyping array
18	60178844	60178844	2021-03-22	33532862	Hartiala JA	2021-02-03	Eur Heart J	www.ncbi.nlm.nih.gov/pubmed/33532862	Genome-wide analysis identifies novel susceptibility loci for myocardial infarction.	Myocardial infarction	14,825 European ancestry cases, 44,000 European and unknown ancestry cases, 2,680 cases, 380,970 European ancestry controls, 123,504 European and unknown ancestry controls, 73,242 controls	NA	18q21.32	MC4R	RNU4-17P - MC4R	ENSG00000202468	ENSG00000166603	NA	15137	192218	rs663640-T	rs663640	0	663640	intergenic_variant	1	0.214286	2e-07	6.69897	NA	1.05	[1.03-1.07]	NR [8126035] (imputed)	N	myocardial infarction	http://www.ebi.ac.uk/efo/EFO_0000612	GCST011365	Genome-wide genotyping array
20	35196002	35196002	2021-03-22	33532862	Hartiala JA	2021-02-03	Eur Heart J	www.ncbi.nlm.nih.gov/pubmed/33532862	Genome-wide analysis identifies novel susceptibility loci for myocardial infarction.	Myocardial infarction	14,825 European ancestry cases, 44,000 European and unknown ancestry cases, 2,680 cases, 380,970 European ancestry controls, 123,504 European and unknown ancestry controls, 73,242 controls	NA	20q11.22	PROCR, MMP24-AS1-EDEM2	PROCR	NA	NA	ENSG00000101000	NA	NA	rs141932846-G	rs141932846	0	141932846	intron_variant	0	0.904756	3e-07	6.52288	NA	1.06	[1.04-1.09]	NR [8126035] (imputed)	N	myocardial infarction	http://www.ebi.ac.uk/efo/EFO_0000612	GCST011365	Genome-wide genotyping array
20	45980262	45980262	2021-03-22	33532862	Hartiala JA	2021-02-03	Eur Heart J	www.ncbi.nlm.nih.gov/pubmed/33532862	Genome-wide analysis identifies novel susceptibility loci for myocardial infarction.	Myocardial infarction	14,825 European ancestry cases, 44,000 European and unknown ancestry cases, 2,680 cases, 380,970 European ancestry controls, 123,504 European and unknown ancestry controls, 73,242 controls	NA	20q13.12	ZNF335	FTLP1 - MMP9	ENSG00000235525	ENSG00000100985	NA	4187	28646	rs8124182-A	rs8124182	0	8124182	upstream_gene_variant	1	0.154999	6e-07	6.22185	NA	1.05	[1.03-1.07]	NR [8126035] (imputed)	N	myocardial infarction	http://www.ebi.ac.uk/efo/EFO_0000612	GCST011365	Genome-wide genotyping array
22	30271288	30271288	2021-03-22	33532862	Hartiala JA	2021-02-03	Eur Heart J	www.ncbi.nlm.nih.gov/pubmed/33532862	Genome-wide analysis identifies novel susceptibility loci for myocardial infarction.	Myocardial infarction	14,825 European ancestry cases, 44,000 European and unknown ancestry cases, 2,680 cases, 380,970 European ancestry controls, 123,504 European and unknown ancestry controls, 73,242 controls	NA	22q12.2	OSM, CASTOR1, GATSL3	OSM - CASTOR1	ENSG00000099985	ENSG00000239282	NA	4437	13829	rs9608859-T	rs9608859	0	9608859	intergenic_variant	1	0.566483	8e-07	6.09691	NA	1.04	[1.02-1.05]	NR [8126035] (imputed)	N	myocardial infarction	http://www.ebi.ac.uk/efo/EFO_0000612	GCST011365	Genome-wide genotyping array
1	3000908	3000908	2021-03-22	33532862	Hartiala JA	2021-02-03	Eur Heart J	www.ncbi.nlm.nih.gov/pubmed/33532862	Genome-wide analysis identifies novel susceptibility loci for myocardial infarction.	Myocardial infarction	14,825 European ancestry cases, 44,000 European and unknown ancestry cases, 2,680 cases, 380,970 European ancestry controls, 123,504 European and unknown ancestry controls, 73,242 controls	NA	1p36.32	PRDM16	NA - ACTRT2	NA	ENSG00000169717	NA	NA	20559	rs10797376-A	rs10797376	0	10797376	intergenic_variant	1	0.874726	1e-06	6	NA	1.06	[1.03-1.08]	NR [8126035] (imputed)	N	myocardial infarction	http://www.ebi.ac.uk/efo/EFO_0000612	GCST011365	Genome-wide genotyping array
1	169302079	169302079	2021-03-22	33532862	Hartiala JA	2021-02-03	Eur Heart J	www.ncbi.nlm.nih.gov/pubmed/33532862	Genome-wide analysis identifies novel susceptibility loci for myocardial infarction.	Myocardial infarction	14,825 European ancestry cases, 44,000 European and unknown ancestry cases, 2,680 cases, 380,970 European ancestry controls, 123,504 European and unknown ancestry controls, 73,242 controls	NA	1q24.2	NME7	NME7	NA	NA	ENSG00000143156	NA	NA	rs60486111-A	rs60486111	0	60486111	intron_variant	0	0.667302	8e-06	5.09691	NA	1.04	[1.02-1.05]	NR [8126035] (imputed)	N	myocardial infarction	http://www.ebi.ac.uk/efo/EFO_0000612	GCST011365	Genome-wide genotyping array
2	66073227	66073227	2021-03-22	33532862	Hartiala JA	2021-02-03	Eur Heart J	www.ncbi.nlm.nih.gov/pubmed/33532862	Genome-wide analysis identifies novel susceptibility loci for myocardial infarction.	Myocardial infarction	14,825 European ancestry cases, 44,000 European and unknown ancestry cases, 2,680 cases, 380,970 European ancestry controls, 123,504 European and unknown ancestry controls, 73,242 controls	NA	2p14	FLJ16124	NA	NA	NA	NA	NA	NA	rs2627855-A	rs2627855	0	2627855	intron_variant	1	0.465199	4e-06	5.39794	NA	1.03	[1.02-1.05]	NR [8126035] (imputed)	N	myocardial infarction	http://www.ebi.ac.uk/efo/EFO_0000612	GCST011365	Genome-wide genotyping array
2	143463312	143463312	2021-03-22	33532862	Hartiala JA	2021-02-03	Eur Heart J	www.ncbi.nlm.nih.gov/pubmed/33532862	Genome-wide analysis identifies novel susceptibility loci for myocardial infarction.	Myocardial infarction	14,825 European ancestry cases, 44,000 European and unknown ancestry cases, 2,680 cases, 380,970 European ancestry controls, 123,504 European and unknown ancestry controls, 73,242 controls	NA	2q22.3	ARHGAP15	ARHGAP15	NA	NA	ENSG00000075884	NA	NA	rs7349383-T	rs7349383	0	7349383	intron_variant	0	0.838863	1e-06	6	NA	1.05	[1.03-1.07]	NR [8126035] (imputed)	N	myocardial infarction	http://www.ebi.ac.uk/efo/EFO_0000612	GCST011365	Genome-wide genotyping array
2	144513025	144513025	2021-03-22	33532862	Hartiala JA	2021-02-03	Eur Heart J	www.ncbi.nlm.nih.gov/pubmed/33532862	Genome-wide analysis identifies novel susceptibility loci for myocardial infarction.	Myocardial infarction	14,825 European ancestry cases, 44,000 European and unknown ancestry cases, 2,680 cases, 380,970 European ancestry controls, 123,504 European and unknown ancestry controls, 73,242 controls	NA	2q22.3	ZEB2	ZEB2	NA	NA	ENSG00000169554	NA	NA	rs6740731-A	rs6740731	0	6740731	3_prime_UTR_variant	0	0.173067	4e-06	5.39794	NA	1.05	[1.03-1.07]	NR [8126035] (imputed)	N	myocardial infarction	http://www.ebi.ac.uk/efo/EFO_0000612	GCST011365	Genome-wide genotyping array
2	187292940	187292940	2021-03-22	33532862	Hartiala JA	2021-02-03	Eur Heart J	www.ncbi.nlm.nih.gov/pubmed/33532862	Genome-wide analysis identifies novel susceptibility loci for myocardial infarction.	Myocardial infarction	14,825 European ancestry cases, 44,000 European and unknown ancestry cases, 2,680 cases, 380,970 European ancestry controls, 123,504 European and unknown ancestry controls, 73,242 controls	NA	2q32.1	LOC105373786	RNU6-989P - CALCRL	ENSG00000199626	ENSG00000064989	NA	22136	49024	rs858919-C	rs858919	0	858919	intron_variant	1	0.63991	3e-06	5.52288	NA	1.04	[1.02-1.05]	NR [8126035] (imputed)	N	myocardial infarction	http://www.ebi.ac.uk/efo/EFO_0000612	GCST011365	Genome-wide genotyping array
3	46152407	46152407	2021-03-22	33532862	Hartiala JA	2021-02-03	Eur Heart J	www.ncbi.nlm.nih.gov/pubmed/33532862	Genome-wide analysis identifies novel susceptibility loci for myocardial infarction.	Myocardial infarction	14,825 European ancestry cases, 44,000 European and unknown ancestry cases, 2,680 cases, 380,970 European ancestry controls, 123,504 European and unknown ancestry controls, 73,242 controls	NA	3p21.31	CCR1	CCR3	NA	NA	ENSG00000183625	NA	NA	rs112720180-G	rs112720180	0	112720180	intron_variant	0	0.11112	2e-06	5.69897	NA	1.06	[1.04-1.09]	NR [8126035] (imputed)	N	myocardial infarction	http://www.ebi.ac.uk/efo/EFO_0000612	GCST011365	Genome-wide genotyping array
3	69766966	69766966	2021-03-22	33532862	Hartiala JA	2021-02-03	Eur Heart J	www.ncbi.nlm.nih.gov/pubmed/33532862	Genome-wide analysis identifies novel susceptibility loci for myocardial infarction.	Myocardial infarction	14,825 European ancestry cases, 44,000 European and unknown ancestry cases, 2,680 cases, 380,970 European ancestry controls, 123,504 European and unknown ancestry controls, 73,242 controls	NA	3p13	MITF	MITF	NA	NA	ENSG00000187098	NA	NA	rs17006419-C	rs17006419	0	17006419	intron_variant	0	0.773607	8e-06	5.09691	NA	1.04	[1.02-1.06]	NR [8126035] (imputed)	N	myocardial infarction	http://www.ebi.ac.uk/efo/EFO_0000612	GCST011365	Genome-wide genotyping array
4	3056181	3056181	2021-03-22	33532862	Hartiala JA	2021-02-03	Eur Heart J	www.ncbi.nlm.nih.gov/pubmed/33532862	Genome-wide analysis identifies novel susceptibility loci for myocardial infarction.	Myocardial infarction	14,825 European ancestry cases, 44,000 European and unknown ancestry cases, 2,680 cases, 380,970 European ancestry controls, 123,504 European and unknown ancestry controls, 73,242 controls	NA	4p16.3	GRK4, HTT	HTT, HTT-AS	NA	NA	ENSG00000197386, ENSG00000251075	NA	NA	rs1313771-C	rs1313771	0	1313771	intron_variant	0	0.523639	5e-06	5.30103	NA	1.03	[1.02-1.05]	NR [8126035] (imputed)	N	myocardial infarction	http://www.ebi.ac.uk/efo/EFO_0000612	GCST011365	Genome-wide genotyping array
4	56958766	56958766	2021-03-22	33532862	Hartiala JA	2021-02-03	Eur Heart J	www.ncbi.nlm.nih.gov/pubmed/33532862	Genome-wide analysis identifies novel susceptibility loci for myocardial infarction.	Myocardial infarction	14,825 European ancestry cases, 44,000 European and unknown ancestry cases, 2,680 cases, 380,970 European ancestry controls, 123,504 European and unknown ancestry controls, 73,242 controls	NA	4q12	REST	REST	NA	NA	ENSG00000084093	NA	NA	rs7687767-G	rs7687767	0	7687767	intron_variant	0	0.200133	3e-06	5.52288	NA	1.04	[1.03-1.06]	NR [8126035] (imputed)	N	myocardial infarction	http://www.ebi.ac.uk/efo/EFO_0000612	GCST011365	Genome-wide genotyping array
4	95196220	95196220	2021-03-22	33532862	Hartiala JA	2021-02-03	Eur Heart J	www.ncbi.nlm.nih.gov/pubmed/33532862	Genome-wide analysis identifies novel susceptibility loci for myocardial infarction.	Myocardial infarction	14,825 European ancestry cases, 44,000 European and unknown ancestry cases, 2,680 cases, 380,970 European ancestry controls, 123,504 European and unknown ancestry controls, 73,242 controls	NA	4q22.3	UNC5C	UNC5C	NA	NA	ENSG00000182168	NA	NA	rs3775058-A	rs3775058	0	3775058	intron_variant	0	0.249444	5e-06	5.30103	NA	1.04	[1.02-1.06]	NR [8126035] (imputed)	N	myocardial infarction	http://www.ebi.ac.uk/efo/EFO_0000612	GCST011365	Genome-wide genotyping array
5	122026055	122026055	2021-03-22	33532862	Hartiala JA	2021-02-03	Eur Heart J	www.ncbi.nlm.nih.gov/pubmed/33532862	Genome-wide analysis identifies novel susceptibility loci for myocardial infarction.	Myocardial infarction	14,825 European ancestry cases, 44,000 European and unknown ancestry cases, 2,680 cases, 380,970 European ancestry controls, 123,504 European and unknown ancestry controls, 73,242 controls	NA	5q23.1	SRFBP1	SRFBP1	NA	NA	ENSG00000151304	NA	NA	rs113075218-A	rs113075218	0	113075218	intron_variant	0	0.184813	1e-06	6	NA	1.05	[1.03-1.07]	NR [8126035] (imputed)	N	myocardial infarction	http://www.ebi.ac.uk/efo/EFO_0000612	GCST011365	Genome-wide genotyping array
5	132331660	132331660	2021-03-22	33532862	Hartiala JA	2021-02-03	Eur Heart J	www.ncbi.nlm.nih.gov/pubmed/33532862	Genome-wide analysis identifies novel susceptibility loci for myocardial infarction.	Myocardial infarction	14,825 European ancestry cases, 44,000 European and unknown ancestry cases, 2,680 cases, 380,970 European ancestry controls, 123,504 European and unknown ancestry controls, 73,242 controls	NA	5q31.1	SLC22A4, MIR3936HG	MIR3936HG, SLC22A4	NA	NA	ENSG00000233006, ENSG00000197208	NA	NA	rs273909-G	rs273909	0	273909	intron_variant	0	0.112207	9e-06	5.04576	NA	1.05	[1.03-1.08]	NR [8126035] (imputed)	N	myocardial infarction	http://www.ebi.ac.uk/efo/EFO_0000612	GCST011365	Genome-wide genotyping array
5	143114600	143114600	2021-03-22	33532862	Hartiala JA	2021-02-03	Eur Heart J	www.ncbi.nlm.nih.gov/pubmed/33532862	Genome-wide analysis identifies novel susceptibility loci for myocardial infarction.	Myocardial infarction	14,825 European ancestry cases, 44,000 European and unknown ancestry cases, 2,680 cases, 380,970 European ancestry controls, 123,504 European and unknown ancestry controls, 73,242 controls	NA	5q31.3	ARHGAP26	ARHGAP26	NA	NA	ENSG00000145819	NA	NA	rs3776307-G	rs3776307	0	3776307	intron_variant	0	0.428663	1e-06	6	NA	1.04	[1.02-1.05]	NR [8126035] (imputed)	N	myocardial infarction	http://www.ebi.ac.uk/efo/EFO_0000612	GCST011365	Genome-wide genotyping array
6	22609936	22609936	2021-03-22	33532862	Hartiala JA	2021-02-03	Eur Heart J	www.ncbi.nlm.nih.gov/pubmed/33532862	Genome-wide analysis identifies novel susceptibility loci for myocardial infarction.	Myocardial infarction	14,825 European ancestry cases, 44,000 European and unknown ancestry cases, 2,680 cases, 380,970 European ancestry controls, 123,504 European and unknown ancestry controls, 73,242 controls	NA	6p22.3	HDGFL1	CASC15	NA	NA	ENSG00000272168	NA	NA	rs6908574-C	rs6908574	0	6908574	intron_variant	0	0.34734	2e-06	5.69897	NA	1.04	[1.02-1.05]	NR [8126035] (imputed)	N	myocardial infarction	http://www.ebi.ac.uk/efo/EFO_0000612	GCST011365	Genome-wide genotyping array
6	43789345	43789345	2021-03-22	33532862	Hartiala JA	2021-02-03	Eur Heart J	www.ncbi.nlm.nih.gov/pubmed/33532862	Genome-wide analysis identifies novel susceptibility loci for myocardial infarction.	Myocardial infarction	14,825 European ancestry cases, 44,000 European and unknown ancestry cases, 2,680 cases, 380,970 European ancestry controls, 123,504 European and unknown ancestry controls, 73,242 controls	NA	6p21.1	VEGFA	VEGFA - LINC02537	ENSG00000112715	ENSG00000283215	NA	2858	55533	rs4711750-A	rs4711750	0	4711750	downstream_gene_variant	1	0.499289	1e-06	6	NA	1.04	[1.02-1.05]	NR [8126035] (imputed)	N	myocardial infarction	http://www.ebi.ac.uk/efo/EFO_0000612	GCST011365	Genome-wide genotyping array
6	81882851	81882851	2021-03-22	33532862	Hartiala JA	2021-02-03	Eur Heart J	www.ncbi.nlm.nih.gov/pubmed/33532862	Genome-wide analysis identifies novel susceptibility loci for myocardial infarction.	Myocardial infarction	14,825 European ancestry cases, 44,000 European and unknown ancestry cases, 2,680 cases, 380,970 European ancestry controls, 123,504 European and unknown ancestry controls, 73,242 controls	NA	6q14.1	LINC02542	LINC02542	NA	NA	ENSG00000226453	NA	NA	rs9361866-T	rs9361866	0	9361866	intron_variant	0	0.538108	1e-06	6	NA	1.04	[1.02-1.05]	NR [8126035] (imputed)	N	myocardial infarction	http://www.ebi.ac.uk/efo/EFO_0000612	GCST011365	Genome-wide genotyping array
7	1812427	1812427	2021-03-22	33532862	Hartiala JA	2021-02-03	Eur Heart J	www.ncbi.nlm.nih.gov/pubmed/33532862	Genome-wide analysis identifies novel susceptibility loci for myocardial infarction.	Myocardial infarction	14,825 European ancestry cases, 44,000 European and unknown ancestry cases, 2,680 cases, 380,970 European ancestry controls, 123,504 European and unknown ancestry controls, 73,242 controls	NA	7p22.3	MAD1L1	ELFN1 - MAD1L1	ENSG00000225968	ENSG00000002822	NA	64481	3366	rs6955410-G	rs6955410	0	6955410	downstream_gene_variant	1	0.757332	3e-06	5.52288	NA	1.04	[1.03-1.06]	NR [8126035] (imputed)	N	myocardial infarction	http://www.ebi.ac.uk/efo/EFO_0000612	GCST011365	Genome-wide genotyping array
7	12222285	12222285	2021-03-22	33532862	Hartiala JA	2021-02-03	Eur Heart J	www.ncbi.nlm.nih.gov/pubmed/33532862	Genome-wide analysis identifies novel susceptibility loci for myocardial infarction.	Myocardial infarction	14,825 European ancestry cases, 44,000 European and unknown ancestry cases, 2,680 cases, 380,970 European ancestry controls, 123,504 European and unknown ancestry controls, 73,242 controls	NA	7p21.3	TMEM106B	TMEM106B	NA	NA	ENSG00000106460	NA	NA	rs11509880-A	rs11509880	0	11509880	intron_variant	0	0.358069	1e-06	6	NA	1.04	[1.02-1.05]	NR [8126035] (imputed)	N	myocardial infarction	http://www.ebi.ac.uk/efo/EFO_0000612	GCST011365	Genome-wide genotyping array
7	45038379	45038379	2021-03-22	33532862	Hartiala JA	2021-02-03	Eur Heart J	www.ncbi.nlm.nih.gov/pubmed/33532862	Genome-wide analysis identifies novel susceptibility loci for myocardial infarction.	Myocardial infarction	14,825 European ancestry cases, 44,000 European and unknown ancestry cases, 2,680 cases, 380,970 European ancestry controls, 123,504 European and unknown ancestry controls, 73,242 controls	NA	7p13	CCM2	CCM2	NA	NA	ENSG00000136280	NA	NA	rs2107732-G	rs2107732	0	2107732	missense_variant	0	0.914336	2e-06	5.69897	NA	1.07	[1.04-1.10]	NR [8126035] (imputed)	N	myocardial infarction	http://www.ebi.ac.uk/efo/EFO_0000612	GCST011365	Genome-wide genotyping array
7	117945725	117945725	2021-03-22	33532862	Hartiala JA	2021-02-03	Eur Heart J	www.ncbi.nlm.nih.gov/pubmed/33532862	Genome-wide analysis identifies novel susceptibility loci for myocardial infarction.	Myocardial infarction	14,825 European ancestry cases, 44,000 European and unknown ancestry cases, 2,680 cases, 380,970 European ancestry controls, 123,504 European and unknown ancestry controls, 73,242 controls	NA	7q31.31	CTTNBP2	CTTNBP2 - NA	ENSG00000077063	NA	NA	71586	NA	rs7782815-G	rs7782815	0	7782815	intergenic_variant	1	0.306089	2e-06	5.69897	NA	1.04	[1.02-1.06]	NR [8126035] (imputed)	N	myocardial infarction	http://www.ebi.ac.uk/efo/EFO_0000612	GCST011365	Genome-wide genotyping array
8	95016669	95016669	2021-03-22	33532862	Hartiala JA	2021-02-03	Eur Heart J	www.ncbi.nlm.nih.gov/pubmed/33532862	Genome-wide analysis identifies novel susceptibility loci for myocardial infarction.	Myocardial infarction	14,825 European ancestry cases, 44,000 European and unknown ancestry cases, 2,680 cases, 380,970 European ancestry controls, 123,504 European and unknown ancestry controls, 73,242 controls	NA	8q22.1	NDUFAF6	NDUFAF6	NA	NA	ENSG00000156170	NA	NA	rs7842703-C	rs7842703	0	7842703	intron_variant	0	0.128934	4e-06	5.39794	NA	1.05	[1.03-1.08]	NR [8126035] (imputed)	N	myocardial infarction	http://www.ebi.ac.uk/efo/EFO_0000612	GCST011365	Genome-wide genotyping array
8	105542509	105542509	2021-03-22	33532862	Hartiala JA	2021-02-03	Eur Heart J	www.ncbi.nlm.nih.gov/pubmed/33532862	Genome-wide analysis identifies novel susceptibility loci for myocardial infarction.	Myocardial infarction	14,825 European ancestry cases, 44,000 European and unknown ancestry cases, 2,680 cases, 380,970 European ancestry controls, 123,504 European and unknown ancestry controls, 73,242 controls	NA	8q23.1	ZFPM2	ZFPM2	NA	NA	ENSG00000169946	NA	NA	rs4734875-T	rs4734875	0	4734875	intron_variant	0	0.766476	3e-06	5.52288	NA	1.04	[1.02-1.06]	NR [8126035] (imputed)	N	myocardial infarction	http://www.ebi.ac.uk/efo/EFO_0000612	GCST011365	Genome-wide genotyping array
10	103883465	103883465	2021-03-22	33532862	Hartiala JA	2021-02-03	Eur Heart J	www.ncbi.nlm.nih.gov/pubmed/33532862	Genome-wide analysis identifies novel susceptibility loci for myocardial infarction.	Myocardial infarction	14,825 European ancestry cases, 44,000 European and unknown ancestry cases, 2,680 cases, 380,970 European ancestry controls, 123,504 European and unknown ancestry controls, 73,242 controls	NA	10q24.33	STN1	STN1	NA	NA	ENSG00000107960	NA	NA	rs2067831-C	rs2067831	0	2067831	intron_variant	0	0.263444	1e-06	6	NA	1.04	[1.02-1.06]	NR [8126035] (imputed)	N	myocardial infarction	http://www.ebi.ac.uk/efo/EFO_0000612	GCST011365	Genome-wide genotyping array
10	122515278	122515278	2021-03-22	33532862	Hartiala JA	2021-02-03	Eur Heart J	www.ncbi.nlm.nih.gov/pubmed/33532862	Genome-wide analysis identifies novel susceptibility loci for myocardial infarction.	Myocardial infarction	14,825 European ancestry cases, 44,000 European and unknown ancestry cases, 2,680 cases, 380,970 European ancestry controls, 123,504 European and unknown ancestry controls, 73,242 controls	NA	10q26.13	HTRA1	HTRA1 - DMBT1	ENSG00000166033	ENSG00000187908	NA	371	45387	rs28596486-C	rs28596486	0	28596486	regulatory_region_variant	1	0.142078	8e-06	5.09691	NA	1.05	[1.03-1.07]	NR [8126035] (imputed)	N	myocardial infarction	http://www.ebi.ac.uk/efo/EFO_0000612	GCST011365	Genome-wide genotyping array
11	305619	305619	2021-03-22	33532862	Hartiala JA	2021-02-03	Eur Heart J	www.ncbi.nlm.nih.gov/pubmed/33532862	Genome-wide analysis identifies novel susceptibility loci for myocardial infarction.	Myocardial infarction	14,825 European ancestry cases, 44,000 European and unknown ancestry cases, 2,680 cases, 380,970 European ancestry controls, 123,504 European and unknown ancestry controls, 73,242 controls	NA	11p15.5	IFITM5, IFITM2	IFITM2	NA	NA	ENSG00000185201	NA	NA	rs6421984-T	rs6421984	0	6421984	intron_variant	0	0.54328	7e-06	5.1549	NA	1.04	[1.02-1.14]	NR [8126035] (imputed)	N	myocardial infarction	http://www.ebi.ac.uk/efo/EFO_0000612	GCST011365	Genome-wide genotyping array
11	5679844	5679844	2021-03-22	33532862	Hartiala JA	2021-02-03	Eur Heart J	www.ncbi.nlm.nih.gov/pubmed/33532862	Genome-wide analysis identifies novel susceptibility loci for myocardial infarction.	Myocardial infarction	14,825 European ancestry cases, 44,000 European and unknown ancestry cases, 2,680 cases, 380,970 European ancestry controls, 123,504 European and unknown ancestry controls, 73,242 controls	NA	11p15.4	TRIM5	TRIM5	NA	NA	ENSG00000132256	NA	NA	rs11601507-A	rs11601507	0	11601507	missense_variant	0	0.071305	2e-06	5.69897	NA	1.07	[1.04-1.10]	NR [8126035] (imputed)	N	myocardial infarction	http://www.ebi.ac.uk/efo/EFO_0000612	GCST011365	Genome-wide genotyping array
11	65581592	65581592	2021-03-22	33532862	Hartiala JA	2021-02-03	Eur Heart J	www.ncbi.nlm.nih.gov/pubmed/33532862	Genome-wide analysis identifies novel susceptibility loci for myocardial infarction.	Myocardial infarction	14,825 European ancestry cases, 44,000 European and unknown ancestry cases, 2,680 cases, 380,970 European ancestry controls, 123,504 European and unknown ancestry controls, 73,242 controls	NA	11q13.1	EHBP1L1	EHBP1L1	NA	NA	ENSG00000173442	NA	NA	rs3741380-A	rs3741380	0	3741380	missense_variant	0	0.47083	3e-06	5.52288	NA	1.04	[1.02-1.05]	NR [8126035] (imputed)	N	myocardial infarction	http://www.ebi.ac.uk/efo/EFO_0000612	GCST011365	Genome-wide genotyping array
12	94968095	94968095	2021-03-22	33532862	Hartiala JA	2021-02-03	Eur Heart J	www.ncbi.nlm.nih.gov/pubmed/33532862	Genome-wide analysis identifies novel susceptibility loci for myocardial infarction.	Myocardial infarction	14,825 European ancestry cases, 44,000 European and unknown ancestry cases, 2,680 cases, 380,970 European ancestry controls, 123,504 European and unknown ancestry controls, 73,242 controls	NA	12q22	NDUFA12	NDUFA12	NA	NA	ENSG00000184752	NA	NA	rs145031112-A	rs145031112	0	145031112	intron_variant	0	0.028822	2e-06	5.69897	NA	1.11	[1.06-1.16]	NR [8126035] (imputed)	N	myocardial infarction	http://www.ebi.ac.uk/efo/EFO_0000612	GCST011365	Genome-wide genotyping array
13	28384818	28384818	2021-03-22	33532862	Hartiala JA	2021-02-03	Eur Heart J	www.ncbi.nlm.nih.gov/pubmed/33532862	Genome-wide analysis identifies novel susceptibility loci for myocardial infarction.	Myocardial infarction	14,825 European ancestry cases, 44,000 European and unknown ancestry cases, 2,680 cases, 380,970 European ancestry controls, 123,504 European and unknown ancestry controls, 73,242 controls	NA	13q12.3	FLT1	FLT1	NA	NA	ENSG00000102755	NA	NA	rs3751395-C	rs3751395	0	3751395	intron_variant	0	0.526927	1e-06	6	NA	1.04	[1.02-1.06]	NR [8126035] (imputed)	N	myocardial infarction	http://www.ebi.ac.uk/efo/EFO_0000612	GCST011365	Genome-wide genotyping array
15	89022026	89022026	2021-03-22	33532862	Hartiala JA	2021-02-03	Eur Heart J	www.ncbi.nlm.nih.gov/pubmed/33532862	Genome-wide analysis identifies novel susceptibility loci for myocardial infarction.	Myocardial infarction	14,825 European ancestry cases, 44,000 European and unknown ancestry cases, 2,680 cases, 380,970 European ancestry controls, 123,504 European and unknown ancestry controls, 73,242 controls	NA	15q26.1	ABHD2	KRT18P47 - CARMAL	ENSG00000259489	ENSG00000260123	NA	60980	19197	rs1807214-A	rs1807214	0	1807214	regulatory_region_variant	1	0.888744	6e-06	5.22185	NA	1.06	[1.03-1.09]	NR [8126035] (imputed)	N	myocardial infarction	http://www.ebi.ac.uk/efo/EFO_0000612	GCST011365	Genome-wide genotyping array
15	95603185	95603185	2021-03-22	33532862	Hartiala JA	2021-02-03	Eur Heart J	www.ncbi.nlm.nih.gov/pubmed/33532862	Genome-wide analysis identifies novel susceptibility loci for myocardial infarction.	Myocardial infarction	14,825 European ancestry cases, 44,000 European and unknown ancestry cases, 2,680 cases, 380,970 European ancestry controls, 123,504 European and unknown ancestry controls, 73,242 controls	NA	15q26.2	LINC00924	LINC00924 - RNU2-3P	ENSG00000259134	ENSG00000222076	NA	95320	142619	rs17581137-A	rs17581137	0	17581137	intergenic_variant	1	0.757514	1e-06	6	NA	1.04	[1.03-1.06]	NR [8126035] (imputed)	N	myocardial infarction	http://www.ebi.ac.uk/efo/EFO_0000612	GCST011365	Genome-wide genotyping array
16	75269546	75269546	2021-03-22	33532862	Hartiala JA	2021-02-03	Eur Heart J	www.ncbi.nlm.nih.gov/pubmed/33532862	Genome-wide analysis identifies novel susceptibility loci for myocardial infarction.	Myocardial infarction	14,825 European ancestry cases, 44,000 European and unknown ancestry cases, 2,680 cases, 380,970 European ancestry controls, 123,504 European and unknown ancestry controls, 73,242 controls	NA	16q23.1	BCAR1	BCAR1 - RNU6-758P	ENSG00000050820	ENSG00000252101	NA	1493	17166	rs7188857-A	rs7188857	0	7188857	intergenic_variant	1	0.76391	4e-06	5.39794	NA	1.04	[1.03-1.06]	NR [8126035] (imputed)	N	myocardial infarction	http://www.ebi.ac.uk/efo/EFO_0000612	GCST011365	Genome-wide genotyping array
16	81811674	81811674	2021-03-22	33532862	Hartiala JA	2021-02-03	Eur Heart J	www.ncbi.nlm.nih.gov/pubmed/33532862	Genome-wide analysis identifies novel susceptibility loci for myocardial infarction.	Myocardial infarction	14,825 European ancestry cases, 44,000 European and unknown ancestry cases, 2,680 cases, 380,970 European ancestry controls, 123,504 European and unknown ancestry controls, 73,242 controls	NA	16q23.3	PLCG2	PLCG2	NA	NA	ENSG00000197943	NA	NA	rs7405072-G	rs7405072	0	7405072	intron_variant	0	0.928356	4e-06	5.39794	NA	1.1	[1.06-1.14]	NR [8126035] (imputed)	N	myocardial infarction	http://www.ebi.ac.uk/efo/EFO_0000612	GCST011365	Genome-wide genotyping array
16	83012185	83012185	2021-03-22	33532862	Hartiala JA	2021-02-03	Eur Heart J	www.ncbi.nlm.nih.gov/pubmed/33532862	Genome-wide analysis identifies novel susceptibility loci for myocardial infarction.	Myocardial infarction	14,825 European ancestry cases, 44,000 European and unknown ancestry cases, 2,680 cases, 380,970 European ancestry controls, 123,504 European and unknown ancestry controls, 73,242 controls	NA	16q23.3	CDH13	CDH13	NA	NA	ENSG00000140945	NA	NA	rs7500448-A	rs7500448	0	7500448	intron_variant	0	0.763949	5e-06	5.30103	NA	1.04	[1.02-1.06]	NR [8126035] (imputed)	N	myocardial infarction	http://www.ebi.ac.uk/efo/EFO_0000612	GCST011365	Genome-wide genotyping array
11	1659434	1659434	2021-03-22	33532862	Hartiala JA	2021-02-03	Eur Heart J	www.ncbi.nlm.nih.gov/pubmed/33532862	Genome-wide analysis identifies novel susceptibility loci for myocardial infarction.	Myocardial infarction	14,825 European ancestry cases, 2,680 cases, 380,970 European ancestry controls, 73,242 controls	NA	11p15.5	MOB2	KRTAP5-5 - FAM99A	ENSG00000278302	ENSG00000205866	NA	28727	6163	rs1964600-A	rs1964600	0	1964600	regulatory_region_variant	1	0.247629	3e-08	7.52288	NA	1.07	[1.05-1.10]	NR [10903881] (imputed)	N	myocardial infarction	http://www.ebi.ac.uk/efo/EFO_0000612	GCST011364	Genome-wide genotyping array
11	103826123	103826123	2021-03-22	33532862	Hartiala JA	2021-02-03	Eur Heart J	www.ncbi.nlm.nih.gov/pubmed/33532862	Genome-wide analysis identifies novel susceptibility loci for myocardial infarction.	Myocardial infarction	14,825 European ancestry cases, 2,680 cases, 380,970 European ancestry controls, 73,242 controls	NA	11q22.3	PDGFD	DYNC2H1 - MIR4693	ENSG00000187240	ENSG00000264200	NA	346260	23783	rs1384705-C	rs1384705	0	1384705	intron_variant	1	0.293909	3e-11	10.5229	NA	1.08	[1.06-1.11]	NR [10903881] (imputed)	N	myocardial infarction	http://www.ebi.ac.uk/efo/EFO_0000612	GCST011364	Genome-wide genotyping array
12	20067099	20067099	2021-03-22	33532862	Hartiala JA	2021-02-03	Eur Heart J	www.ncbi.nlm.nih.gov/pubmed/33532862	Genome-wide analysis identifies novel susceptibility loci for myocardial infarction.	Myocardial infarction	14,825 European ancestry cases, 2,680 cases, 380,970 European ancestry controls, 73,242 controls	NA	12p12.2	LINC02398	LINC02398	NA	NA	ENSG00000256287	NA	NA	rs10841443-G	rs10841443	0	10841443	intron_variant	0	0.658908	2e-08	7.69897	NA	1.07	[1.04-1.09]	NR [10903881] (imputed)	N	myocardial infarction	http://www.ebi.ac.uk/efo/EFO_0000612	GCST011364	Genome-wide genotyping array
12	54118380	54118380	2021-03-22	33532862	Hartiala JA	2021-02-03	Eur Heart J	www.ncbi.nlm.nih.gov/pubmed/33532862	Genome-wide analysis identifies novel susceptibility loci for myocardial infarction.	Myocardial infarction	14,825 European ancestry cases, 2,680 cases, 380,970 European ancestry controls, 73,242 controls	NA	12q13.13	FLJ12825	FAM242C, FLJ12825	NA	NA	ENSG00000250432, ENSG00000248265	NA	NA	rs7137258-A	rs7137258	0	7137258	intron_variant	0	0.061975	4e-08	7.39794	NA	1.13	[1.08-1.19]	NR [10903881] (imputed)	N	myocardial infarction	http://www.ebi.ac.uk/efo/EFO_0000612	GCST011364	Genome-wide genotyping array
12	111469628	111469628	2021-03-22	33532862	Hartiala JA	2021-02-03	Eur Heart J	www.ncbi.nlm.nih.gov/pubmed/33532862	Genome-wide analysis identifies novel susceptibility loci for myocardial infarction.	Myocardial infarction	14,825 European ancestry cases, 2,680 cases, 380,970 European ancestry controls, 73,242 controls	NA	12q24.12	ATXN2	ATXN2	NA	NA	ENSG00000204842	NA	NA	rs35350651-A	rs35350651	0	35350651	3_prime_UTR_variant	0	0.476407	7e-14	13.1549	NA	1.09	[1.06-1.11]	NR [10903881] (imputed)	N	myocardial infarction	http://www.ebi.ac.uk/efo/EFO_0000612	GCST011364	Genome-wide genotyping array
12	124831101	124831101	2021-03-22	33532862	Hartiala JA	2021-02-03	Eur Heart J	www.ncbi.nlm.nih.gov/pubmed/33532862	Genome-wide analysis identifies novel susceptibility loci for myocardial infarction.	Myocardial infarction	14,825 European ancestry cases, 2,680 cases, 380,970 European ancestry controls, 73,242 controls	NA	12q24.31	SCARB1	SCARB1	NA	NA	ENSG00000073060	NA	NA	rs7485656-G	rs7485656	0	7485656	intron_variant	0	0.151356	3e-08	7.52288	NA	1.09	[1.06-1.12]	NR [10903881] (imputed)	N	myocardial infarction	http://www.ebi.ac.uk/efo/EFO_0000612	GCST011364	Genome-wide genotyping array
15	78840302	78840302	2021-03-22	33532862	Hartiala JA	2021-02-03	Eur Heart J	www.ncbi.nlm.nih.gov/pubmed/33532862	Genome-wide analysis identifies novel susceptibility loci for myocardial infarction.	Myocardial infarction	14,825 European ancestry cases, 2,680 cases, 380,970 European ancestry controls, 73,242 controls	NA	15q25.1	ADAMTS7, MORF4L1	MORF4L1	NA	NA	ENSG00000185787	NA	NA	rs11632963-A	rs11632963	0	11632963	intron_variant	0	0.505476	3e-09	8.52288	NA	1.07	[1.04-1.09]	NR [10903881] (imputed)	N	myocardial infarction	http://www.ebi.ac.uk/efo/EFO_0000612	GCST011364	Genome-wide genotyping array
15	90885291	90885291	2021-03-22	33532862	Hartiala JA	2021-02-03	Eur Heart J	www.ncbi.nlm.nih.gov/pubmed/33532862	Genome-wide analysis identifies novel susceptibility loci for myocardial infarction.	Myocardial infarction	14,825 European ancestry cases, 2,680 cases, 380,970 European ancestry controls, 73,242 controls	NA	15q26.1	FES	FES	NA	NA	ENSG00000182511	NA	NA	rs764429222-C	rs764429222	0	764429222	frameshift_variant	0	0.324007	2e-14	13.699	NA	1.09	[1.07-1.12]	NR [10903881] (imputed)	N	myocardial infarction	http://www.ebi.ac.uk/efo/EFO_0000612	GCST011364	Genome-wide genotyping array
16	69931118	69931118	2021-03-22	33532862	Hartiala JA	2021-02-03	Eur Heart J	www.ncbi.nlm.nih.gov/pubmed/33532862	Genome-wide analysis identifies novel susceptibility loci for myocardial infarction.	Myocardial infarction	14,825 European ancestry cases, 2,680 cases, 380,970 European ancestry controls, 73,242 controls	NA	16q22.1	WWP2	WWP2	NA	NA	ENSG00000198373	NA	NA	rs77870048-C	rs77870048	0	77870048	intron_variant	0	0.949754	2e-08	7.69897	NA	1.15	[1.09-1.20]	NR [10903881] (imputed)	N	myocardial infarction	http://www.ebi.ac.uk/efo/EFO_0000612	GCST011364	Genome-wide genotyping array
17	49263299	49263299	2021-03-22	33532862	Hartiala JA	2021-02-03	Eur Heart J	www.ncbi.nlm.nih.gov/pubmed/33532862	Genome-wide analysis identifies novel susceptibility loci for myocardial infarction.	Myocardial infarction	14,825 European ancestry cases, 2,680 cases, 380,970 European ancestry controls, 73,242 controls	NA	17q21.32	FLJ40194	FLJ40194	NA	NA	ENSG00000177369	NA	NA	rs34338189-T	rs34338189	0	34338189	intron_variant	0	0.530916	8e-09	8.09691	NA	1.06	[1.04-1.09]	NR [10903881] (imputed)	N	myocardial infarction	http://www.ebi.ac.uk/efo/EFO_0000612	GCST011364	Genome-wide genotyping array
19	11085976	11085976	2021-03-22	33532862	Hartiala JA	2021-02-03	Eur Heart J	www.ncbi.nlm.nih.gov/pubmed/33532862	Genome-wide analysis identifies novel susceptibility loci for myocardial infarction.	Myocardial infarction	14,825 European ancestry cases, 2,680 cases, 380,970 European ancestry controls, 73,242 controls	NA	19p13.2	LDLR	SMARCA4 - LDLR	ENSG00000127616	ENSG00000130164	NA	6550	3486	rs368803408-AT	rs368803408	1	58741626	regulatory_region_variant	1	0.851071	6e-11	10.2218	NA	1.11	[1.07-1.14]	NR [10903881] (imputed)	N	myocardial infarction	http://www.ebi.ac.uk/efo/EFO_0000612	GCST011364	Genome-wide genotyping array
19	17747755	17747755	2021-03-22	33532862	Hartiala JA	2021-02-03	Eur Heart J	www.ncbi.nlm.nih.gov/pubmed/33532862	Genome-wide analysis identifies novel susceptibility loci for myocardial infarction.	Myocardial infarction	14,825 European ancestry cases, 2,680 cases, 380,970 European ancestry controls, 73,242 controls	NA	19p13.11	FCHO1	FCHO1	NA	NA	ENSG00000130475	NA	NA	rs12983897-G	rs12983897	0	12983897	5_prime_UTR_variant	0	0.481922	2e-08	7.69897	NA	1.06	[1.04-1.09]	NR [10903881] (imputed)	N	myocardial infarction	http://www.ebi.ac.uk/efo/EFO_0000612	GCST011364	Genome-wide genotyping array
19	44909976	44909976	2021-03-22	33532862	Hartiala JA	2021-02-03	Eur Heart J	www.ncbi.nlm.nih.gov/pubmed/33532862	Genome-wide analysis identifies novel susceptibility loci for myocardial infarction.	Myocardial infarction	14,825 European ancestry cases, 2,680 cases, 380,970 European ancestry controls, 73,242 controls	NA	19q13.32	APOE	APOE - APOC1	ENSG00000130203	ENSG00000130208	NA	583	4271	rs1065853-G	rs1065853	0	1065853	non_coding_transcript_exon_variant	1	0.919748	2e-16	15.699	NA	1.18	[1.13-1.22]	NR [10903881] (imputed)	N	myocardial infarction	http://www.ebi.ac.uk/efo/EFO_0000612	GCST011364	Genome-wide genotyping array
1	162064100	162064100	2020-10-08	32429735	Lahrouchi N	2020-05-20	Circulation	www.ncbi.nlm.nih.gov/pubmed/32429735	Transethnic Genome-Wide Association Study Provides Insights in the Genetic Architecture and Heritability of Long QT Syndrome.	Long QT syndrome	1,238 European ancestry cases, 8,219 European ancestry controls, 418 Japanese cases, 1,617 Japanese controls	NA	1q23.3	NOS1AP	OLFML2B - NOS1AP	ENSG00000162745	ENSG00000198929	NA	40231	5591	rs12143842-T	rs12143842	0	12143842	intergenic_variant	1	NR	1e-11	11	NA	1.32	[1.21-1.42]	Illumina [NR] (imputed)	N	familial long QT syndrome	http://purl.obolibrary.org/obo/MONDO_0019171	GCST010651	Genome-wide genotyping array
1	162212887	162212887	2020-10-08	32429735	Lahrouchi N	2020-05-20	Circulation	www.ncbi.nlm.nih.gov/pubmed/32429735	Transethnic Genome-Wide Association Study Provides Insights in the Genetic Architecture and Heritability of Long QT Syndrome.	Long QT syndrome	1,238 European ancestry cases, 8,219 European ancestry controls, 418 Japanese cases, 1,617 Japanese controls	NA	1q23.3	NOS1AP	NOS1AP	NA	NA	ENSG00000198929	NA	NA	rs3934467-T	rs3934467	0	3934467	intron_variant	0	NR	3e-06	5.52288	NA	1.22	[1.12-1.33]	Illumina [NR] (imputed)	N	familial long QT syndrome	http://purl.obolibrary.org/obo/MONDO_0019171	GCST010651	Genome-wide genotyping array
11	2504165	2504165	2020-10-08	32429735	Lahrouchi N	2020-05-20	Circulation	www.ncbi.nlm.nih.gov/pubmed/32429735	Transethnic Genome-Wide Association Study Provides Insights in the Genetic Architecture and Heritability of Long QT Syndrome.	Long QT syndrome	1,238 European ancestry cases, 8,219 European ancestry controls, 418 Japanese cases, 1,617 Japanese controls	NA	11p15.5	KCNQ1	KCNQ1, KCNQ1	NA	NA	ENSG00000282076, ENSG00000053918	NA	NA	rs179405-?	rs179405	0	179405	intron_variant	0	NR	2e-08	7.69897	NA	1.38	[1.23-1.54]	Illumina [NR] (imputed)	N	familial long QT syndrome	http://purl.obolibrary.org/obo/MONDO_0019171	GCST010651	Genome-wide genotyping array
13	73937854	73937854	2020-10-08	32429735	Lahrouchi N	2020-05-20	Circulation	www.ncbi.nlm.nih.gov/pubmed/32429735	Transethnic Genome-Wide Association Study Provides Insights in the Genetic Architecture and Heritability of Long QT Syndrome.	Long QT syndrome	1,238 European ancestry cases, 8,219 European ancestry controls, 418 Japanese cases, 1,617 Japanese controls	NA	13q22.1	KLF12	KLF12	NA	NA	ENSG00000118922	NA	NA	rs17061696-?	rs17061696	0	17061696	intron_variant	0	NR	4e-08	7.39794	NA	1.25	[1.15-1.35]	Illumina [NR] (imputed)	N	familial long QT syndrome	http://purl.obolibrary.org/obo/MONDO_0019171	GCST010651	Genome-wide genotyping array
21	34449382	34449382	2020-10-08	32429735	Lahrouchi N	2020-05-20	Circulation	www.ncbi.nlm.nih.gov/pubmed/32429735	Transethnic Genome-Wide Association Study Provides Insights in the Genetic Architecture and Heritability of Long QT Syndrome.	Long QT syndrome	1,238 European ancestry cases, 8,219 European ancestry controls, 418 Japanese cases, 1,617 Japanese controls	NA	21q22.12	KCNE1	KCNE1	NA	NA	ENSG00000180509	NA	NA	rs1805128-T	rs1805128	0	1805128	missense_variant	0	NR	5e-07	6.30103	NA	2.79	[1.67-3.9]	Illumina [NR] (imputed)	N	familial long QT syndrome	http://purl.obolibrary.org/obo/MONDO_0019171	GCST010651	Genome-wide genotyping array
1	109274968	109274968	2021-03-22	33532862	Hartiala JA	2021-02-03	Eur Heart J	www.ncbi.nlm.nih.gov/pubmed/33532862	Genome-wide analysis identifies novel susceptibility loci for myocardial infarction.	Myocardial infarction	14,825 European ancestry cases, 44,000 European and unknown ancestry cases, 2,680 cases, 380,970 European ancestry controls, 123,504 European and unknown ancestry controls, 73,242 controls	NA	1p13.3	CELSR2	CELSR2	NA	NA	ENSG00000143126	NA	NA	rs12740374-G	rs12740374	0	12740374	3_prime_UTR_variant	0	0.788431	8e-32	31.0969	NA	1.11	[1.09-1.13]	NR [8126035] (imputed)	N	myocardial infarction	http://www.ebi.ac.uk/efo/EFO_0000612	GCST011365	Genome-wide genotyping array
12	111472415	111472415	2021-03-22	33532862	Hartiala JA	2021-02-03	Eur Heart J	www.ncbi.nlm.nih.gov/pubmed/33532862	Genome-wide analysis identifies novel susceptibility loci for myocardial infarction.	Myocardial infarction	14,825 European ancestry cases, 44,000 European and unknown ancestry cases, 2,680 cases, 380,970 European ancestry controls, 123,504 European and unknown ancestry controls, 73,242 controls	NA	12q24.12	ATXN2	ATXN2	NA	NA	ENSG00000204842	NA	NA	rs10774625-A	rs10774625	0	10774625	intron_variant	0	0.465241	3e-23	22.5229	NA	1.08	[1.07-1.10]	NR [8126035] (imputed)	N	myocardial infarction	http://www.ebi.ac.uk/efo/EFO_0000612	GCST011365	Genome-wide genotyping array
19	44908684	44908684	2021-03-22	33532862	Hartiala JA	2021-02-03	Eur Heart J	www.ncbi.nlm.nih.gov/pubmed/33532862	Genome-wide analysis identifies novel susceptibility loci for myocardial infarction.	Myocardial infarction	14,825 European ancestry cases, 44,000 European and unknown ancestry cases, 2,680 cases, 380,970 European ancestry controls, 123,504 European and unknown ancestry controls, 73,242 controls	NA	19q13.32	APOE	APOE	NA	NA	ENSG00000130203	NA	NA	rs429358-C	rs429358	0	429358	missense_variant	0	0.139064	4e-22	21.3979	NA	1.11	[1.09-1.14]	NR [8126035] (imputed)	N	myocardial infarction	http://www.ebi.ac.uk/efo/EFO_0000612	GCST011365	Genome-wide genotyping array
2	202932091	202932091	2021-03-22	33532862	Hartiala JA	2021-02-03	Eur Heart J	www.ncbi.nlm.nih.gov/pubmed/33532862	Genome-wide analysis identifies novel susceptibility loci for myocardial infarction.	Myocardial infarction	14,825 European ancestry cases, 44,000 European and unknown ancestry cases, 2,680 cases, 380,970 European ancestry controls, 123,504 European and unknown ancestry controls, 73,242 controls	NA	2q33.2	CARF	CARF, WDR12	NA	NA	ENSG00000138380, ENSG00000138442	NA	NA	rs72926767-G	rs72926767	0	72926767	intron_variant	0	0.11543	1e-21	21	NA	1.12	[1.09-1.14]	NR [8126035] (imputed)	N	myocardial infarction	http://www.ebi.ac.uk/efo/EFO_0000612	GCST011365	Genome-wide genotyping array
6	133881552	133881552	2021-03-22	33532862	Hartiala JA	2021-02-03	Eur Heart J	www.ncbi.nlm.nih.gov/pubmed/33532862	Genome-wide analysis identifies novel susceptibility loci for myocardial infarction.	Myocardial infarction	14,825 European ancestry cases, 44,000 European and unknown ancestry cases, 2,680 cases, 380,970 European ancestry controls, 123,504 European and unknown ancestry controls, 73,242 controls	NA	6q23.2	TARID	TARID	NA	NA	ENSG00000227954	NA	NA	rs2327426-T	rs2327426	0	2327426	intron_variant	0	0.69726	3e-20	19.5229	NA	1.08	[1.06-1.09]	NR [8126035] (imputed)	N	myocardial infarction	http://www.ebi.ac.uk/efo/EFO_0000612	GCST011365	Genome-wide genotyping array
10	89243047	89243047	2021-03-22	33532862	Hartiala JA	2021-02-03	Eur Heart J	www.ncbi.nlm.nih.gov/pubmed/33532862	Genome-wide analysis identifies novel susceptibility loci for myocardial infarction.	Myocardial infarction	14,825 European ancestry cases, 44,000 European and unknown ancestry cases, 2,680 cases, 380,970 European ancestry controls, 123,504 European and unknown ancestry controls, 73,242 controls	NA	10q23.31	LIPA	LIPA	NA	NA	ENSG00000107798	NA	NA	rs1412445-T	rs1412445	0	1412445	intron_variant	0	0.34881	1e-20	20	NA	1.08	[1.06-1.09]	NR [8126035] (imputed)	N	myocardial infarction	http://www.ebi.ac.uk/efo/EFO_0000612	GCST011365	Genome-wide genotyping array
9	133266456	133266456	2021-03-22	33532862	Hartiala JA	2021-02-03	Eur Heart J	www.ncbi.nlm.nih.gov/pubmed/33532862	Genome-wide analysis identifies novel susceptibility loci for myocardial infarction.	Myocardial infarction	14,825 European ancestry cases, 44,000 European and unknown ancestry cases, 2,680 cases, 380,970 European ancestry controls, 123,504 European and unknown ancestry controls, 73,242 controls	NA	9q34.2	ABO	ABO, ABO	NA	NA	ENSG00000175164, ENSG00000281879	NA	NA	rs2519093-T	rs2519093	0	2519093	intron_variant	0	0.184082	5e-19	18.301	NA	1.09	[1.07-1.11]	NR [8126035] (imputed)	N	myocardial infarction	http://www.ebi.ac.uk/efo/EFO_0000612	GCST011365	Genome-wide genotyping array
15	90884382	90884382	2021-03-22	33532862	Hartiala JA	2021-02-03	Eur Heart J	www.ncbi.nlm.nih.gov/pubmed/33532862	Genome-wide analysis identifies novel susceptibility loci for myocardial infarction.	Myocardial infarction	14,825 European ancestry cases, 44,000 European and unknown ancestry cases, 2,680 cases, 380,970 European ancestry controls, 123,504 European and unknown ancestry controls, 73,242 controls	NA	15q26.1	FES	FES	NA	NA	ENSG00000182511	NA	NA	rs12906125-A	rs12906125	0	12906125	intron_variant	0	0.307922	7e-19	18.1549	NA	1.08	[1.06-1.10]	NR [8126035] (imputed)	N	myocardial infarction	http://www.ebi.ac.uk/efo/EFO_0000612	GCST011365	Genome-wide genotyping array
10	44249867	44249867	2021-03-22	33532862	Hartiala JA	2021-02-03	Eur Heart J	www.ncbi.nlm.nih.gov/pubmed/33532862	Genome-wide analysis identifies novel susceptibility loci for myocardial infarction.	Myocardial infarction	14,825 European ancestry cases, 44,000 European and unknown ancestry cases, 2,680 cases, 380,970 European ancestry controls, 123,504 European and unknown ancestry controls, 73,242 controls	NA	10q11.21	CXCL12	NA - LINC02881	NA	ENSG00000277288	NA	NA	42702	rs589655-C	rs589655	0	589655	intergenic_variant	1	0.891214	2e-17	16.699	NA	1.1	[1.08-1.13]	NR [8126035] (imputed)	N	myocardial infarction	http://www.ebi.ac.uk/efo/EFO_0000612	GCST011365	Genome-wide genotyping array
15	78849442	78849442	2021-03-22	33532862	Hartiala JA	2021-02-03	Eur Heart J	www.ncbi.nlm.nih.gov/pubmed/33532862	Genome-wide analysis identifies novel susceptibility loci for myocardial infarction.	Myocardial infarction	14,825 European ancestry cases, 44,000 European and unknown ancestry cases, 2,680 cases, 380,970 European ancestry controls, 123,504 European and unknown ancestry controls, 73,242 controls	NA	15q25.1	MORF4L1	MORF4L1	NA	NA	ENSG00000185787	NA	NA	rs7173743-T	rs7173743	0	7173743	intron_variant	0	0.554427	2e-17	16.699	NA	1.07	[1.05-1.08]	NR [8126035] (imputed)	N	myocardial infarction	http://www.ebi.ac.uk/efo/EFO_0000612	GCST011365	Genome-wide genotyping array
19	11078223	11078223	2021-03-22	33532862	Hartiala JA	2021-02-03	Eur Heart J	www.ncbi.nlm.nih.gov/pubmed/33532862	Genome-wide analysis identifies novel susceptibility loci for myocardial infarction.	Myocardial infarction	14,825 European ancestry cases, 44,000 European and unknown ancestry cases, 2,680 cases, 380,970 European ancestry controls, 123,504 European and unknown ancestry controls, 73,242 controls	NA	19p13.2	LDLR	SMARCA4	NA	NA	ENSG00000127616	NA	NA	rs112374545-C	rs112374545	0	112374545	intron_variant	0	0.891235	2e-17	16.699	NA	1.11	[1.08-1.14]	NR [8126035] (imputed)	N	myocardial infarction	http://www.ebi.ac.uk/efo/EFO_0000612	GCST011365	Genome-wide genotyping array
1	55039974	55039974	2021-03-22	33532862	Hartiala JA	2021-02-03	Eur Heart J	www.ncbi.nlm.nih.gov/pubmed/33532862	Genome-wide analysis identifies novel susceptibility loci for myocardial infarction.	Myocardial infarction	14,825 European ancestry cases, 44,000 European and unknown ancestry cases, 2,680 cases, 380,970 European ancestry controls, 123,504 European and unknown ancestry controls, 73,242 controls	NA	1p32.3	PCSK9	PCSK9	NA	NA	ENSG00000169174	NA	NA	rs11591147-G	rs11591147	0	11591147	missense_variant	0	0.984027	2e-16	15.699	NA	1.34	[1.25-1.44]	NR [8126035] (imputed)	N	myocardial infarction	http://www.ebi.ac.uk/efo/EFO_0000612	GCST011365	Genome-wide genotyping array
1	56500678	56500678	2021-03-22	33532862	Hartiala JA	2021-02-03	Eur Heart J	www.ncbi.nlm.nih.gov/pubmed/33532862	Genome-wide analysis identifies novel susceptibility loci for myocardial infarction.	Myocardial infarction	14,825 European ancestry cases, 44,000 European and unknown ancestry cases, 2,680 cases, 380,970 European ancestry controls, 123,504 European and unknown ancestry controls, 73,242 controls	NA	1p32.2	PLPP3	PLPP3	NA	NA	ENSG00000162407	NA	NA	rs17114046-A	rs17114046	0	17114046	intron_variant	0	0.91049	3e-15	14.5229	NA	1.11	[1.08-1.14]	NR [8126035] (imputed)	N	myocardial infarction	http://www.ebi.ac.uk/efo/EFO_0000612	GCST011365	Genome-wide genotyping array
6	39188634	39188634	2021-03-22	33532862	Hartiala JA	2021-02-03	Eur Heart J	www.ncbi.nlm.nih.gov/pubmed/33532862	Genome-wide analysis identifies novel susceptibility loci for myocardial infarction.	Myocardial infarction	14,825 European ancestry cases, 44,000 European and unknown ancestry cases, 2,680 cases, 380,970 European ancestry controls, 123,504 European and unknown ancestry controls, 73,242 controls	NA	6p21.2	KCNK5	SAYSD1 - KCNK5	ENSG00000112167	ENSG00000164626	NA	73448	337	rs10947786-G	rs10947786	0	10947786	downstream_gene_variant	1	0.790758	6e-14	13.2218	NA	1.07	[1.05-1.09]	NR [8126035] (imputed)	N	myocardial infarction	http://www.ebi.ac.uk/efo/EFO_0000612	GCST011365	Genome-wide genotyping array
7	150993088	150993088	2021-03-22	33532862	Hartiala JA	2021-02-03	Eur Heart J	www.ncbi.nlm.nih.gov/pubmed/33532862	Genome-wide analysis identifies novel susceptibility loci for myocardial infarction.	Myocardial infarction	14,825 European ancestry cases, 44,000 European and unknown ancestry cases, 2,680 cases, 380,970 European ancestry controls, 123,504 European and unknown ancestry controls, 73,242 controls	NA	7q36.1	NOS3	NOS3	NA	NA	ENSG00000164867	NA	NA	rs3918226-T	rs3918226	0	3918226	intron_variant	0	0.068905	4e-13	12.3979	NA	1.12	[1.09-1.16]	NR [8126035] (imputed)	N	myocardial infarction	http://www.ebi.ac.uk/efo/EFO_0000612	GCST011365	Genome-wide genotyping array
8	125469835	125469835	2021-03-22	33532862	Hartiala JA	2021-02-03	Eur Heart J	www.ncbi.nlm.nih.gov/pubmed/33532862	Genome-wide analysis identifies novel susceptibility loci for myocardial infarction.	Myocardial infarction	14,825 European ancestry cases, 44,000 European and unknown ancestry cases, 2,680 cases, 380,970 European ancestry controls, 123,504 European and unknown ancestry controls, 73,242 controls	NA	8q24.13	TRIB1	TRIB1 - LINC00861	ENSG00000173334	ENSG00000245164	NA	31432	389886	rs2954021-A	rs2954021	0	2954021	intron_variant	1	0.50042	3e-13	12.5229	NA	1.06	[1.04-1.07]	NR [8126035] (imputed)	N	myocardial infarction	http://www.ebi.ac.uk/efo/EFO_0000612	GCST011365	Genome-wide genotyping array
12	120978847	120978847	2021-03-22	33532862	Hartiala JA	2021-02-03	Eur Heart J	www.ncbi.nlm.nih.gov/pubmed/33532862	Genome-wide analysis identifies novel susceptibility loci for myocardial infarction.	Myocardial infarction	14,825 European ancestry cases, 44,000 European and unknown ancestry cases, 2,680 cases, 380,970 European ancestry controls, 123,504 European and unknown ancestry controls, 73,242 controls	NA	12q24.31	HNF1A	HNF1A-AS1, HNF1A	NA	NA	ENSG00000241388, ENSG00000135100	NA	NA	rs1169288-C	rs1169288	0	1169288	missense_variant	0	0.326652	2e-12	11.699	NA	1.06	[1.04-1.07]	NR [8126035] (imputed)	N	myocardial infarction	http://www.ebi.ac.uk/efo/EFO_0000612	GCST011365	Genome-wide genotyping array
3	48670914	48670914	2021-03-22	33532862	Hartiala JA	2021-02-03	Eur Heart J	www.ncbi.nlm.nih.gov/pubmed/33532862	Genome-wide analysis identifies novel susceptibility loci for myocardial infarction.	Myocardial infarction	14,825 European ancestry cases, 44,000 European and unknown ancestry cases, 2,680 cases, 380,970 European ancestry controls, 123,504 European and unknown ancestry controls, 73,242 controls	NA	3p21.31	NCKIPSD	LINC02585 - NCKIPSD	ENSG00000228350	ENSG00000213672	NA	1740	2930	rs73078367-C	rs73078367	0	73078367	upstream_gene_variant	1	0.889069	5e-11	10.301	NA	1.08	[1.06-1.11]	NR [8126035] (imputed)	N	myocardial infarction	http://www.ebi.ac.uk/efo/EFO_0000612	GCST011365	Genome-wide genotyping array
4	81665896	81665896	2021-03-22	33532862	Hartiala JA	2021-02-03	Eur Heart J	www.ncbi.nlm.nih.gov/pubmed/33532862	Genome-wide analysis identifies novel susceptibility loci for myocardial infarction.	Myocardial infarction	14,825 European ancestry cases, 44,000 European and unknown ancestry cases, 2,680 cases, 380,970 European ancestry controls, 123,504 European and unknown ancestry controls, 73,242 controls	NA	4q21.22	RASGEF1B	RASGEF1B	NA	NA	ENSG00000138670	NA	NA	rs11099493-A	rs11099493	0	11099493	intron_variant	0	0.700502	5e-11	10.301	NA	1.06	[1.04-1.07]	NR [8126035] (imputed)	N	myocardial infarction	http://www.ebi.ac.uk/efo/EFO_0000612	GCST011365	Genome-wide genotyping array
1	154456029	154456029	2021-03-22	33532862	Hartiala JA	2021-02-03	Eur Heart J	www.ncbi.nlm.nih.gov/pubmed/33532862	Genome-wide analysis identifies novel susceptibility loci for myocardial infarction.	Myocardial infarction	14,825 European ancestry cases, 44,000 European and unknown ancestry cases, 2,680 cases, 380,970 European ancestry controls, 123,504 European and unknown ancestry controls, 73,242 controls	NA	1q21.3	IL6R	IL6R	NA	NA	ENSG00000160712	NA	NA	rs6694258-C	rs6694258	0	6694258	intron_variant	0	0.444189	4e-10	9.39794	NA	1.05	[1.03-1.06]	NR [8126035] (imputed)	N	myocardial infarction	http://www.ebi.ac.uk/efo/EFO_0000612	GCST011365	Genome-wide genotyping array
3	49124227	49124227	2021-03-22	33532862	Hartiala JA	2021-02-03	Eur Heart J	www.ncbi.nlm.nih.gov/pubmed/33532862	Genome-wide analysis identifies novel susceptibility loci for myocardial infarction.	Myocardial infarction	14,825 European ancestry cases, 44,000 European and unknown ancestry cases, 2,680 cases, 380,970 European ancestry controls, 123,504 European and unknown ancestry controls, 73,242 controls	NA	3p21.31	LAMB2	LAMB2	NA	NA	ENSG00000172037	NA	NA	rs34290943-T	rs34290943	0	34290943	synonymous_variant	0	0.893367	8e-10	9.09691	NA	1.08	[1.05-1.10]	NR [8126035] (imputed)	N	myocardial infarction	http://www.ebi.ac.uk/efo/EFO_0000612	GCST011365	Genome-wide genotyping array
3	124719739	124719739	2021-03-22	33532862	Hartiala JA	2021-02-03	Eur Heart J	www.ncbi.nlm.nih.gov/pubmed/33532862	Genome-wide analysis identifies novel susceptibility loci for myocardial infarction.	Myocardial infarction	14,825 European ancestry cases, 44,000 European and unknown ancestry cases, 2,680 cases, 380,970 European ancestry controls, 123,504 European and unknown ancestry controls, 73,242 controls	NA	3q21.2	KALRN	KALRN	NA	NA	ENSG00000160145	NA	NA	rs3772800-C	rs3772800	0	3772800	3_prime_UTR_variant	0	0.16274	8e-10	9.09691	NA	1.06	[1.04-1.08]	NR [8126035] (imputed)	N	myocardial infarction	http://www.ebi.ac.uk/efo/EFO_0000612	GCST011365	Genome-wide genotyping array
3	136128069	136128069	2021-03-22	33532862	Hartiala JA	2021-02-03	Eur Heart J	www.ncbi.nlm.nih.gov/pubmed/33532862	Genome-wide analysis identifies novel susceptibility loci for myocardial infarction.	Myocardial infarction	14,825 European ancestry cases, 44,000 European and unknown ancestry cases, 2,680 cases, 380,970 European ancestry controls, 123,504 European and unknown ancestry controls, 73,242 controls	NA	3q22.3	PPP2R3A	PPP2R3A	NA	NA	ENSG00000073711	NA	NA	rs2400727-G	rs2400727	0	2400727	intron_variant	0	0.745715	2e-10	9.69897	NA	1.06	[1.04-1.08]	NR [8126035] (imputed)	N	myocardial infarction	http://www.ebi.ac.uk/efo/EFO_0000612	GCST011365	Genome-wide genotyping array
3	138352059	138352059	2021-03-22	33532862	Hartiala JA	2021-02-03	Eur Heart J	www.ncbi.nlm.nih.gov/pubmed/33532862	Genome-wide analysis identifies novel susceptibility loci for myocardial infarction.	Myocardial infarction	14,825 European ancestry cases, 44,000 European and unknown ancestry cases, 2,680 cases, 380,970 European ancestry controls, 123,504 European and unknown ancestry controls, 73,242 controls	NA	3q22.3	MRAS	MRAS	NA	NA	ENSG00000158186	NA	NA	rs13324341-T	rs13324341	0	13324341	intron_variant	0	0.157949	4e-10	9.39794	NA	1.07	[1.04-1.09]	NR [8126035] (imputed)	N	myocardial infarction	http://www.ebi.ac.uk/efo/EFO_0000612	GCST011365	Genome-wide genotyping array
4	80259918	80259918	2021-03-22	33532862	Hartiala JA	2021-02-03	Eur Heart J	www.ncbi.nlm.nih.gov/pubmed/33532862	Genome-wide analysis identifies novel susceptibility loci for myocardial infarction.	Myocardial infarction	14,825 European ancestry cases, 44,000 European and unknown ancestry cases, 2,680 cases, 380,970 European ancestry controls, 123,504 European and unknown ancestry controls, 73,242 controls	NA	4q21.21	FGF5	PRDM8 - FGF5	ENSG00000152784	ENSG00000138675	NA	55589	6721	rs10857147-T	rs10857147	0	10857147	intergenic_variant	1	0.270595	2e-10	9.69897	NA	1.06	[1.04-1.07]	NR [8126035] (imputed)	N	myocardial infarction	http://www.ebi.ac.uk/efo/EFO_0000612	GCST011365	Genome-wide genotyping array
4	147480038	147480038	2021-03-22	33532862	Hartiala JA	2021-02-03	Eur Heart J	www.ncbi.nlm.nih.gov/pubmed/33532862	Genome-wide analysis identifies novel susceptibility loci for myocardial infarction.	Myocardial infarction	14,825 European ancestry cases, 44,000 European and unknown ancestry cases, 2,680 cases, 380,970 European ancestry controls, 123,504 European and unknown ancestry controls, 73,242 controls	NA	4q31.22	EDNRA	PRMT5P1 - EDNRA	ENSG00000249004	ENSG00000151617	NA	20717	879	rs6841581-A	rs6841581	0	6841581	upstream_gene_variant	1	0.151907	3e-10	9.52288	NA	1.07	[1.05-1.09]	NR [8126035] (imputed)	N	myocardial infarction	http://www.ebi.ac.uk/efo/EFO_0000612	GCST011365	Genome-wide genotyping array
6	96612248	96612248	2021-03-22	33532862	Hartiala JA	2021-02-03	Eur Heart J	www.ncbi.nlm.nih.gov/pubmed/33532862	Genome-wide analysis identifies novel susceptibility loci for myocardial infarction.	Myocardial infarction	14,825 European ancestry cases, 44,000 European and unknown ancestry cases, 2,680 cases, 380,970 European ancestry controls, 123,504 European and unknown ancestry controls, 73,242 controls	NA	6q16.1	FHL5	FHL5	NA	NA	ENSG00000112214	NA	NA	rs9486719-G	rs9486719	0	9486719	intron_variant	0	0.802273	7e-10	9.1549	NA	1.06	[1.04-1.08]	NR [8126035] (imputed)	N	myocardial infarction	http://www.ebi.ac.uk/efo/EFO_0000612	GCST011365	Genome-wide genotyping array
7	140037544	140037544	2021-03-22	33532862	Hartiala JA	2021-02-03	Eur Heart J	www.ncbi.nlm.nih.gov/pubmed/33532862	Genome-wide analysis identifies novel susceptibility loci for myocardial infarction.	Myocardial infarction	14,825 European ancestry cases, 44,000 European and unknown ancestry cases, 2,680 cases, 380,970 European ancestry controls, 123,504 European and unknown ancestry controls, 73,242 controls	NA	7q34	PARP12, TBXAS1	PARP12	NA	NA	ENSG00000059378	NA	NA	rs9640375-C	rs9640375	0	9640375	intron_variant	0	0.779956	2e-10	9.69897	NA	1.06	[1.04-1.08]	NR [8126035] (imputed)	N	myocardial infarction	http://www.ebi.ac.uk/efo/EFO_0000612	GCST011365	Genome-wide genotyping array
8	19928145	19928145	2021-03-22	33532862	Hartiala JA	2021-02-03	Eur Heart J	www.ncbi.nlm.nih.gov/pubmed/33532862	Genome-wide analysis identifies novel susceptibility loci for myocardial infarction.	Myocardial infarction	14,825 European ancestry cases, 44,000 European and unknown ancestry cases, 2,680 cases, 380,970 European ancestry controls, 123,504 European and unknown ancestry controls, 73,242 controls	NA	8p21.3	LPL	LPL	NA	NA	ENSG00000175445	NA	NA	rs7011846-A	rs7011846	0	7011846	intron_variant	0	0.033786	1e-10	10	NA	1.16	[1.11-1.21]	NR [8126035] (imputed)	N	myocardial infarction	http://www.ebi.ac.uk/efo/EFO_0000612	GCST011365	Genome-wide genotyping array
9	107768043	107768043	2021-03-22	33532862	Hartiala JA	2021-02-03	Eur Heart J	www.ncbi.nlm.nih.gov/pubmed/33532862	Genome-wide analysis identifies novel susceptibility loci for myocardial infarction.	Myocardial infarction	14,825 European ancestry cases, 44,000 European and unknown ancestry cases, 2,680 cases, 380,970 European ancestry controls, 123,504 European and unknown ancestry controls, 73,242 controls	NA	9q31.2	KLF4	RNU6-996P - RNU6-1064P	ENSG00000202308	ENSG00000222558	NA	104797	29701	rs1967604-A	rs1967604	0	1967604	regulatory_region_variant	1	0.295137	1e-10	10	NA	1.06	[1.04-1.07]	NR [8126035] (imputed)	N	myocardial infarction	http://www.ebi.ac.uk/efo/EFO_0000612	GCST011365	Genome-wide genotyping array
17	2117695	2117695	2021-03-22	33532862	Hartiala JA	2021-02-03	Eur Heart J	www.ncbi.nlm.nih.gov/pubmed/33532862	Genome-wide analysis identifies novel susceptibility loci for myocardial infarction.	Myocardial infarction	14,825 European ancestry cases, 44,000 European and unknown ancestry cases, 2,680 cases, 380,970 European ancestry controls, 123,504 European and unknown ancestry controls, 73,242 controls	NA	17p13.3	SMG6	SMG6	NA	NA	ENSG00000070366	NA	NA	rs2760740-C	rs2760740	0	2760740	non_coding_transcript_exon_variant	0	0.300578	1e-10	10	NA	1.05	[1.04-1.07]	NR [8126035] (imputed)	N	myocardial infarction	http://www.ebi.ac.uk/efo/EFO_0000612	GCST011365	Genome-wide genotyping array
19	41319286	41319286	2021-03-22	33532862	Hartiala JA	2021-02-03	Eur Heart J	www.ncbi.nlm.nih.gov/pubmed/33532862	Genome-wide analysis identifies novel susceptibility loci for myocardial infarction.	Myocardial infarction	14,825 European ancestry cases, 44,000 European and unknown ancestry cases, 2,680 cases, 380,970 European ancestry controls, 123,504 European and unknown ancestry controls, 73,242 controls	NA	19q13.2	CCDC97	CCDC97, TGFB1	NA	NA	ENSG00000142039, ENSG00000105329	NA	NA	rs73045269-T	rs73045269	0	73045269	intron_variant	0	0.149746	5e-10	9.30103	NA	1.07	[1.05-1.09]	NR [8126035] (imputed)	N	myocardial infarction	http://www.ebi.ac.uk/efo/EFO_0000612	GCST011365	Genome-wide genotyping array
1	151789832	151789832	2021-03-22	33532862	Hartiala JA	2021-02-03	Eur Heart J	www.ncbi.nlm.nih.gov/pubmed/33532862	Genome-wide analysis identifies novel susceptibility loci for myocardial infarction.	Myocardial infarction	14,825 European ancestry cases, 44,000 European and unknown ancestry cases, 2,680 cases, 380,970 European ancestry controls, 123,504 European and unknown ancestry controls, 73,242 controls	NA	1q21.3	TDRKH	TDRKH	NA	NA	ENSG00000182134	NA	NA	rs11810571-G	rs11810571	0	11810571	intron_variant	0	0.795971	1e-09	9	NA	1.06	[1.04-1.08]	NR [8126035] (imputed)	N	myocardial infarction	http://www.ebi.ac.uk/efo/EFO_0000612	GCST011365	Genome-wide genotyping array
16	86664884	86664884	2021-03-22	33532862	Hartiala JA	2021-02-03	Eur Heart J	www.ncbi.nlm.nih.gov/pubmed/33532862	Genome-wide analysis identifies novel susceptibility loci for myocardial infarction.	Myocardial infarction	14,825 European ancestry cases, 44,000 European and unknown ancestry cases, 2,680 cases, 380,970 European ancestry controls, 123,504 European and unknown ancestry controls, 73,242 controls	NA	16q24.1	MTHFSD, LINC02189	FOXL1 - LINC02188	ENSG00000176678	ENSG00000261175	NA	81406	45238	rs62042066-G	rs62042066	0	62042066	intron_variant	1	0.277038	2e-06	5.69897	NA	1.04	[1.02-1.06]	NR [8126035] (imputed)	N	myocardial infarction	http://www.ebi.ac.uk/efo/EFO_0000612	GCST011365	Genome-wide genotyping array
17	31708891	31708891	2021-03-22	33532862	Hartiala JA	2021-02-03	Eur Heart J	www.ncbi.nlm.nih.gov/pubmed/33532862	Genome-wide analysis identifies novel susceptibility loci for myocardial infarction.	Myocardial infarction	14,825 European ancestry cases, 44,000 European and unknown ancestry cases, 2,680 cases, 380,970 European ancestry controls, 123,504 European and unknown ancestry controls, 73,242 controls	NA	17q11.2	COPRS, RAB11FIP4	NA - RNU6-1134P	NA	ENSG00000202026	NA	NA	4862	rs315493-G	rs315493	0	315493	intergenic_variant	1	0.741556	6e-06	5.22185	NA	1.04	[1.02-1.06]	NR [8126035] (imputed)	N	myocardial infarction	http://www.ebi.ac.uk/efo/EFO_0000612	GCST011365	Genome-wide genotyping array
17	42395309	42395309	2021-03-22	33532862	Hartiala JA	2021-02-03	Eur Heart J	www.ncbi.nlm.nih.gov/pubmed/33532862	Genome-wide analysis identifies novel susceptibility loci for myocardial infarction.	Myocardial infarction	14,825 European ancestry cases, 44,000 European and unknown ancestry cases, 2,680 cases, 380,970 European ancestry controls, 123,504 European and unknown ancestry controls, 73,242 controls	NA	17q21.2	STAT3, PTRF	STAT3 - CAVIN1	ENSG00000168610	ENSG00000177469	NA	6769	7140	rs2128786-C	rs2128786	0	2128786	regulatory_region_variant	1	0.353488	3e-06	5.52288	NA	1.04	[1.02-1.05]	NR [8126035] (imputed)	N	myocardial infarction	http://www.ebi.ac.uk/efo/EFO_0000612	GCST011365	Genome-wide genotyping array
17	52226087	52226087	2021-03-22	33532862	Hartiala JA	2021-02-03	Eur Heart J	www.ncbi.nlm.nih.gov/pubmed/33532862	Genome-wide analysis identifies novel susceptibility loci for myocardial infarction.	Myocardial infarction	14,825 European ancestry cases, 44,000 European and unknown ancestry cases, 2,680 cases, 380,970 European ancestry controls, 123,504 European and unknown ancestry controls, 73,242 controls	NA	17q22	CA10, LINC01982	CA10 - NA	ENSG00000154975	NA	NA	66070	NA	rs9902514-G	rs9902514	0	9902514	intergenic_variant	1	0.851234	3e-06	5.52288	NA	1.05	[1.03-1.07]	NR [8126035] (imputed)	N	myocardial infarction	http://www.ebi.ac.uk/efo/EFO_0000612	GCST011365	Genome-wide genotyping array
17	61084285	61084285	2021-03-22	33532862	Hartiala JA	2021-02-03	Eur Heart J	www.ncbi.nlm.nih.gov/pubmed/33532862	Genome-wide analysis identifies novel susceptibility loci for myocardial infarction.	Myocardial infarction	14,825 European ancestry cases, 44,000 European and unknown ancestry cases, 2,680 cases, 380,970 European ancestry controls, 123,504 European and unknown ancestry controls, 73,242 controls	NA	17q23.2	BCAS3	BCAS3	NA	NA	ENSG00000141376	NA	NA	rs2052074-G	rs2052074	0	2052074	intron_variant	0	0.187117	2e-06	5.69897	NA	1.05	[1.03-1.07]	NR [8126035] (imputed)	N	myocardial infarction	http://www.ebi.ac.uk/efo/EFO_0000612	GCST011365	Genome-wide genotyping array
18	22006279	22006279	2021-03-22	33532862	Hartiala JA	2021-02-03	Eur Heart J	www.ncbi.nlm.nih.gov/pubmed/33532862	Genome-wide analysis identifies novel susceptibility loci for myocardial infarction.	Myocardial infarction	14,825 European ancestry cases, 44,000 European and unknown ancestry cases, 2,680 cases, 380,970 European ancestry controls, 123,504 European and unknown ancestry controls, 73,242 controls	NA	18q11.2	MIB1, CTAGE1	LINC01900	NA	NA	ENSG00000265758	NA	NA	rs9960754-T	rs9960754	0	9960754	intron_variant	0	0.064826	5e-06	5.30103	NA	1.07	[1.04-1.10]	NR [8126035] (imputed)	N	myocardial infarction	http://www.ebi.ac.uk/efo/EFO_0000612	GCST011365	Genome-wide genotyping array
19	8364439	8364439	2021-03-22	33532862	Hartiala JA	2021-02-03	Eur Heart J	www.ncbi.nlm.nih.gov/pubmed/33532862	Genome-wide analysis identifies novel susceptibility loci for myocardial infarction.	Myocardial infarction	14,825 European ancestry cases, 44,000 European and unknown ancestry cases, 2,680 cases, 380,970 European ancestry controls, 123,504 European and unknown ancestry controls, 73,242 controls	NA	19p13.2	ANGPTL4	ANGPTL4	NA	NA	ENSG00000167772	NA	NA	rs116843064-G	rs116843064	0	116843064	missense_variant	0	0.979449	3e-06	5.52288	NA	1.15	[1.09-1.23]	NR [8126035] (imputed)	N	myocardial infarction	http://www.ebi.ac.uk/efo/EFO_0000612	GCST011365	Genome-wide genotyping array
6	148444602	148444602	2021-03-22	33532862	Hartiala JA	2021-02-03	Eur Heart J	www.ncbi.nlm.nih.gov/pubmed/33532862	Genome-wide analysis identifies novel susceptibility loci for myocardial infarction.	Myocardial infarction	14,825 European ancestry cases, 44,000 European and unknown ancestry cases, 2,680 cases, 380,970 European ancestry controls, 123,504 European and unknown ancestry controls, 73,242 controls	NA	6q24.3	SASH1	SASH1	NA	NA	ENSG00000111961	NA	NA	rs73013165-A	rs73013165	0	73013165	intron_variant	0	0.211146	1e-05	5	NA	1.04	[1.02-1.06]	NR [8126035] (imputed)	N	myocardial infarction	http://www.ebi.ac.uk/efo/EFO_0000612	GCST011365	Genome-wide genotyping array
14	58282708	58282708	2021-03-22	33532862	Hartiala JA	2021-02-03	Eur Heart J	www.ncbi.nlm.nih.gov/pubmed/33532862	Genome-wide analysis identifies novel susceptibility loci for myocardial infarction.	Myocardial infarction	14,825 European ancestry cases, 44,000 European and unknown ancestry cases, 2,680 cases, 380,970 European ancestry controls, 123,504 European and unknown ancestry controls, 73,242 controls	NA	14q23.1	PSMA3-AS1	ARMH4, PSMA3-AS1	NA	NA	ENSG00000139971, ENSG00000257621	NA	NA	rs10151752-A	rs10151752	0	10151752	intron_variant	0	0.440689	1e-05	5	NA	1.03	[1.02-1.05]	NR [8126035] (imputed)	N	myocardial infarction	http://www.ebi.ac.uk/efo/EFO_0000612	GCST011365	Genome-wide genotyping array
1	222624272	222624272	2021-03-22	33532862	Hartiala JA	2021-02-03	Eur Heart J	www.ncbi.nlm.nih.gov/pubmed/33532862	Genome-wide analysis identifies novel susceptibility loci for myocardial infarction.	Myocardial infarction	14,825 European ancestry cases, 2,680 cases, 380,970 European ancestry controls, 73,242 controls	NA	1q41	MIA3	MIA3	NA	NA	ENSG00000154305	NA	NA	rs4846384-G	rs4846384	0	4846384	intron_variant	0	0.691031	3e-15	14.5229	NA	1.1	[1.07-1.12]	NR [10903881] (imputed)	N	myocardial infarction	http://www.ebi.ac.uk/efo/EFO_0000612	GCST011364	Genome-wide genotyping array
2	85515174	85515174	2021-03-22	33532862	Hartiala JA	2021-02-03	Eur Heart J	www.ncbi.nlm.nih.gov/pubmed/33532862	Genome-wide analysis identifies novel susceptibility loci for myocardial infarction.	Myocardial infarction	14,825 European ancestry cases, 2,680 cases, 380,970 European ancestry controls, 73,242 controls	NA	2p11.2	MAT2A	RPSAP22 - PARTICL	ENSG00000229648	ENSG00000286532	NA	23394	22288	rs2886722-G	rs2886722	0	2886722	intergenic_variant	1	0.40358	1e-09	9	NA	1.07	[1.05-1.09]	NR [10903881] (imputed)	N	myocardial infarction	http://www.ebi.ac.uk/efo/EFO_0000612	GCST011364	Genome-wide genotyping array
2	202964860	202964860	2021-03-22	33532862	Hartiala JA	2021-02-03	Eur Heart J	www.ncbi.nlm.nih.gov/pubmed/33532862	Genome-wide analysis identifies novel susceptibility loci for myocardial infarction.	Myocardial infarction	14,825 European ancestry cases, 2,680 cases, 380,970 European ancestry controls, 73,242 controls	NA	2q33.2	CARF	CARF, WDR12	NA	NA	ENSG00000138380, ENSG00000138442	NA	NA	rs150289443-TTA	rs150289443	0	150289443	intron_variant	0	0.115856	2e-10	9.69897	NA	1.11	[1.08-1.15]	NR [10903881] (imputed)	N	myocardial infarction	http://www.ebi.ac.uk/efo/EFO_0000612	GCST011364	Genome-wide genotyping array
3	136415326	136415326	2021-03-22	33532862	Hartiala JA	2021-02-03	Eur Heart J	www.ncbi.nlm.nih.gov/pubmed/33532862	Genome-wide analysis identifies novel susceptibility loci for myocardial infarction.	Myocardial infarction	14,825 European ancestry cases, 2,680 cases, 380,970 European ancestry controls, 73,242 controls	NA	3q22.3	STAG1	STAG1	NA	NA	ENSG00000118007	NA	NA	rs112995129-AAAAAC	rs112995129	1	57433565	intron_variant	0	0.769474	4e-10	9.39794	NA	1.08	[1.06-1.11]	NR [10903881] (imputed)	N	myocardial infarction	http://www.ebi.ac.uk/efo/EFO_0000612	GCST011364	Genome-wide genotyping array
6	133838484	133838484	2021-03-22	33532862	Hartiala JA	2021-02-03	Eur Heart J	www.ncbi.nlm.nih.gov/pubmed/33532862	Genome-wide analysis identifies novel susceptibility loci for myocardial infarction.	Myocardial infarction	14,825 European ancestry cases, 2,680 cases, 380,970 European ancestry controls, 73,242 controls	NA	6q23.2	TARID	TARID, LINC01312	NA	NA	ENSG00000227954, ENSG00000223586	NA	NA	rs1966248-A	rs1966248	0	1966248	intron_variant	0	0.690619	3e-14	13.5229	NA	1.09	[1.07-1.12]	NR [10903881] (imputed)	N	myocardial infarction	http://www.ebi.ac.uk/efo/EFO_0000612	GCST011364	Genome-wide genotyping array
9	136352136	136352136	2021-03-22	33532862	Hartiala JA	2021-02-03	Eur Heart J	www.ncbi.nlm.nih.gov/pubmed/33532862	Genome-wide analysis identifies novel susceptibility loci for myocardial infarction.	Myocardial infarction	14,825 European ancestry cases, 2,680 cases, 380,970 European ancestry controls, 73,242 controls	NA	9q34.3	GPSM1	GPSM1	NA	NA	ENSG00000160360	NA	NA	rs376993806-G	rs376993806	0	376993806	intron_variant	0	0.716864	2e-08	7.69897	NA	1.07	[1.05-1.10]	NR [10903881] (imputed)	N	myocardial infarction	http://www.ebi.ac.uk/efo/EFO_0000612	GCST011364	Genome-wide genotyping array
10	44215482	44215482	2021-03-22	33532862	Hartiala JA	2021-02-03	Eur Heart J	www.ncbi.nlm.nih.gov/pubmed/33532862	Genome-wide analysis identifies novel susceptibility loci for myocardial infarction.	Myocardial infarction	14,825 European ancestry cases, 2,680 cases, 380,970 European ancestry controls, 73,242 controls	NA	10q11.21	CXCL12	NA - LINC02881	NA	ENSG00000277288	NA	NA	77087	rs1704221-G	rs1704221	0	1704221	regulatory_region_variant	1	0.892878	4e-10	9.39794	NA	1.12	[1.08-1.15]	NR [10903881] (imputed)	N	myocardial infarction	http://www.ebi.ac.uk/efo/EFO_0000612	GCST011364	Genome-wide genotyping array
10	89243170	89243170	2021-03-22	33532862	Hartiala JA	2021-02-03	Eur Heart J	www.ncbi.nlm.nih.gov/pubmed/33532862	Genome-wide analysis identifies novel susceptibility loci for myocardial infarction.	Myocardial infarction	14,825 European ancestry cases, 2,680 cases, 380,970 European ancestry controls, 73,242 controls	NA	10q23.31	LIPA	LIPA	NA	NA	ENSG00000107798	NA	NA	rs1412444-T	rs1412444	0	1412444	intron_variant	0	0.344095	2e-09	8.69897	NA	1.07	[1.05-1.09]	NR [10903881] (imputed)	N	myocardial infarction	http://www.ebi.ac.uk/efo/EFO_0000612	GCST011364	Genome-wide genotyping array
5	135024741	135024741	2019-08-22	29237688	Weng LC	2017-12-01	Circ Cardiovasc Genet	www.ncbi.nlm.nih.gov/pubmed/29237688	Heritability of Atrial Fibrillation.	Atrial fibrillation	2,987 European ancestry cases, 117,299 European ancestry controls	NA	5q31.1	PITX1	CATSPER3 - PITX1	ENSG00000152705	ENSG00000069011	NA	13045	2993	rs31209-A	rs31209	0	31209	downstream_gene_variant	1	0.62	2e-08	7.69897	NA	1.17	[1.11-1.24]	Affymetrix [8325606] (imputed)	N	atrial fibrillation	http://www.ebi.ac.uk/efo/EFO_0000275	GCST008486	Genome-wide genotyping array
12	25905670	25905670	2019-08-22	29237688	Weng LC	2017-12-01	Circ Cardiovasc Genet	www.ncbi.nlm.nih.gov/pubmed/29237688	Heritability of Atrial Fibrillation.	Atrial fibrillation	2,987 European ancestry cases, 117,299 European ancestry controls	NA	12p12.1	RASSF8	MIR4302 - RASSF8-AS1	ENSG00000283603	ENSG00000246695	NA	31591	31013	rs117640426-C	rs117640426	0	117640426	intergenic_variant	1	0.01	9e-09	8.04576	NA	1.7	[1.42-2.03]	Affymetrix [8325606] (imputed)	N	atrial fibrillation	http://www.ebi.ac.uk/efo/EFO_0000275	GCST008486	Genome-wide genotyping array
2	43231472	43231472	2021-03-22	33532862	Hartiala JA	2021-02-03	Eur Heart J	www.ncbi.nlm.nih.gov/pubmed/33532862	Genome-wide analysis identifies novel susceptibility loci for myocardial infarction.	Myocardial infarction	14,825 European ancestry cases, 44,000 European and unknown ancestry cases, 2,680 cases, 380,970 European ancestry controls, 123,504 European and unknown ancestry controls, 73,242 controls	NA	2p21	THADA	THADA	NA	NA	ENSG00000115970	NA	NA	rs13402621-C	rs13402621	0	13402621	intron_variant	0	0.221026	1e-09	9	NA	1.06	[1.04-1.08]	NR [8126035] (imputed)	N	myocardial infarction	http://www.ebi.ac.uk/efo/EFO_0000612	GCST011365	Genome-wide genotyping array
2	182346716	182346716	2021-03-22	33532862	Hartiala JA	2021-02-03	Eur Heart J	www.ncbi.nlm.nih.gov/pubmed/33532862	Genome-wide analysis identifies novel susceptibility loci for myocardial infarction.	Myocardial infarction	14,825 European ancestry cases, 44,000 European and unknown ancestry cases, 2,680 cases, 380,970 European ancestry controls, 123,504 European and unknown ancestry controls, 73,242 controls	NA	2q32.1	PDE1A	PDE1A	NA	NA	ENSG00000115252	NA	NA	rs12693302-G	rs12693302	0	12693302	intron_variant	0	0.386197	3e-09	8.52288	NA	1.05	[1.03-1.06]	NR [8126035] (imputed)	N	myocardial infarction	http://www.ebi.ac.uk/efo/EFO_0000612	GCST011365	Genome-wide genotyping array
4	94574757	94574757	2021-03-22	33532862	Hartiala JA	2021-02-03	Eur Heart J	www.ncbi.nlm.nih.gov/pubmed/33532862	Genome-wide analysis identifies novel susceptibility loci for myocardial infarction.	Myocardial infarction	14,825 European ancestry cases, 44,000 European and unknown ancestry cases, 2,680 cases, 380,970 European ancestry controls, 123,504 European and unknown ancestry controls, 73,242 controls	NA	4q22.3	PDLIM5	PDLIM5	NA	NA	ENSG00000163110	NA	NA	rs2452009-A	rs2452009	0	2452009	intron_variant	0	0.700493	6e-09	8.22185	NA	1.05	[1.03-1.07]	NR [8126035] (imputed)	N	myocardial infarction	http://www.ebi.ac.uk/efo/EFO_0000612	GCST011365	Genome-wide genotyping array
8	22189710	22189710	2021-03-22	33532862	Hartiala JA	2021-02-03	Eur Heart J	www.ncbi.nlm.nih.gov/pubmed/33532862	Genome-wide analysis identifies novel susceptibility loci for myocardial infarction.	Myocardial infarction	14,825 European ancestry cases, 44,000 European and unknown ancestry cases, 2,680 cases, 380,970 European ancestry controls, 123,504 European and unknown ancestry controls, 73,242 controls	NA	8p21.3	BMP1	BMP1	NA	NA	ENSG00000168487	NA	NA	rs73225849-C	rs73225849	0	73225849	intron_variant	0	0.057606	5e-09	8.30103	NA	1.1	[1.07-1.14]	NR [8126035] (imputed)	N	myocardial infarction	http://www.ebi.ac.uk/efo/EFO_0000612	GCST011365	Genome-wide genotyping array
10	102831636	102831636	2021-03-22	33532862	Hartiala JA	2021-02-03	Eur Heart J	www.ncbi.nlm.nih.gov/pubmed/33532862	Genome-wide analysis identifies novel susceptibility loci for myocardial infarction.	Myocardial infarction	14,825 European ancestry cases, 44,000 European and unknown ancestry cases, 2,680 cases, 380,970 European ancestry controls, 123,504 European and unknown ancestry controls, 73,242 controls	NA	10q24.32	CYP17A1	WBP1L, CYP17A1	NA	NA	ENSG00000166272, ENSG00000148795	NA	NA	rs17115100-G	rs17115100	0	17115100	3_prime_UTR_variant	0	0.893936	1e-09	9	NA	1.07	[1.05-1.10]	NR [8126035] (imputed)	N	myocardial infarction	http://www.ebi.ac.uk/efo/EFO_0000612	GCST011365	Genome-wide genotyping array
11	100699329	100699329	2021-03-22	33532862	Hartiala JA	2021-02-03	Eur Heart J	www.ncbi.nlm.nih.gov/pubmed/33532862	Genome-wide analysis identifies novel susceptibility loci for myocardial infarction.	Myocardial infarction	14,825 European ancestry cases, 44,000 European and unknown ancestry cases, 2,680 cases, 380,970 European ancestry controls, 123,504 European and unknown ancestry controls, 73,242 controls	NA	11q22.1	ARHGAP42	ARHGAP42	NA	NA	ENSG00000165895	NA	NA	rs61621482-G	rs61621482	0	61621482	intron_variant	0	0.231189	8e-09	8.09691	NA	1.05	[1.03-1.07]	NR [8126035] (imputed)	N	myocardial infarction	http://www.ebi.ac.uk/efo/EFO_0000612	GCST011365	Genome-wide genotyping array
12	124827174	124827174	2021-03-22	33532862	Hartiala JA	2021-02-03	Eur Heart J	www.ncbi.nlm.nih.gov/pubmed/33532862	Genome-wide analysis identifies novel susceptibility loci for myocardial infarction.	Myocardial infarction	14,825 European ancestry cases, 44,000 European and unknown ancestry cases, 2,680 cases, 380,970 European ancestry controls, 123,504 European and unknown ancestry controls, 73,242 controls	NA	12q24.31	SCARB1	SCARB1	NA	NA	ENSG00000073060	NA	NA	rs11057837-T	rs11057837	0	11057837	intron_variant	0	0.101672	4e-09	8.39794	NA	1.08	[1.05-1.11]	NR [8126035] (imputed)	N	myocardial infarction	http://www.ebi.ac.uk/efo/EFO_0000612	GCST011365	Genome-wide genotyping array
14	99657718	99657718	2021-03-22	33532862	Hartiala JA	2021-02-03	Eur Heart J	www.ncbi.nlm.nih.gov/pubmed/33532862	Genome-wide analysis identifies novel susceptibility loci for myocardial infarction.	Myocardial infarction	14,825 European ancestry cases, 44,000 European and unknown ancestry cases, 2,680 cases, 380,970 European ancestry controls, 123,504 European and unknown ancestry controls, 73,242 controls	NA	14q32.2	HHIPL1	HHIPL1	NA	NA	ENSG00000182218	NA	NA	rs12897285-T	rs12897285	0	12897285	intron_variant	0	0.830532	3e-09	8.52288	NA	1.06	[1.04-1.08]	NR [8126035] (imputed)	N	myocardial infarction	http://www.ebi.ac.uk/efo/EFO_0000612	GCST011365	Genome-wide genotyping array
17	18049125	18049125	2021-03-22	33532862	Hartiala JA	2021-02-03	Eur Heart J	www.ncbi.nlm.nih.gov/pubmed/33532862	Genome-wide analysis identifies novel susceptibility loci for myocardial infarction.	Myocardial infarction	14,825 European ancestry cases, 44,000 European and unknown ancestry cases, 2,680 cases, 380,970 European ancestry controls, 123,504 European and unknown ancestry controls, 73,242 controls	NA	17p11.2	GID4	GID4	NA	NA	ENSG00000141034	NA	NA	rs11652894-C	rs11652894	0	11652894	intron_variant	0	0.437104	5e-09	8.30103	NA	1.05	[1.03-1.06]	NR [8126035] (imputed)	N	myocardial infarction	http://www.ebi.ac.uk/efo/EFO_0000612	GCST011365	Genome-wide genotyping array
17	49327266	49327266	2021-03-22	33532862	Hartiala JA	2021-02-03	Eur Heart J	www.ncbi.nlm.nih.gov/pubmed/33532862	Genome-wide analysis identifies novel susceptibility loci for myocardial infarction.	Myocardial infarction	14,825 European ancestry cases, 44,000 European and unknown ancestry cases, 2,680 cases, 380,970 European ancestry controls, 123,504 European and unknown ancestry controls, 73,242 controls	NA	17q21.33	ZNF652	ZNF652	NA	NA	ENSG00000198740	NA	NA	rs62076439-T	rs62076439	0	62076439	intron_variant	0	0.336995	1e-09	9	NA	1.05	[1.03-1.07]	NR [8126035] (imputed)	N	myocardial infarction	http://www.ebi.ac.uk/efo/EFO_0000612	GCST011365	Genome-wide genotyping array
1	27602129	27602129	2021-03-22	33532862	Hartiala JA	2021-02-03	Eur Heart J	www.ncbi.nlm.nih.gov/pubmed/33532862	Genome-wide analysis identifies novel susceptibility loci for myocardial infarction.	Myocardial infarction	14,825 European ancestry cases, 44,000 European and unknown ancestry cases, 2,680 cases, 380,970 European ancestry controls, 123,504 European and unknown ancestry controls, 73,242 controls	NA	1p35.3	AHDC1	AHDC1	NA	NA	ENSG00000126705	NA	NA	rs113716316-G	rs113716316	0	113716316	intron_variant	0	0.934458	4e-08	7.39794	NA	1.09	[1.06-1.13]	NR [8126035] (imputed)	N	myocardial infarction	http://www.ebi.ac.uk/efo/EFO_0000612	GCST011365	Genome-wide genotyping array
1	94783750	94783750	2021-03-22	33532862	Hartiala JA	2021-02-03	Eur Heart J	www.ncbi.nlm.nih.gov/pubmed/33532862	Genome-wide analysis identifies novel susceptibility loci for myocardial infarction.	Myocardial infarction	14,825 European ancestry cases, 44,000 European and unknown ancestry cases, 2,680 cases, 380,970 European ancestry controls, 123,504 European and unknown ancestry controls, 73,242 controls	NA	1p21.3	SLC44A3	SLC44A3-AS1	NA	NA	ENSG00000224081	NA	NA	rs12743267-C	rs12743267	0	12743267	intron_variant	0	0.765129	1e-08	8	NA	1.05	[1.03-1.07]	NR [8126035] (imputed)	N	myocardial infarction	http://www.ebi.ac.uk/efo/EFO_0000612	GCST011365	Genome-wide genotyping array
1	201865816	201865816	2021-03-22	33532862	Hartiala JA	2021-02-03	Eur Heart J	www.ncbi.nlm.nih.gov/pubmed/33532862	Genome-wide analysis identifies novel susceptibility loci for myocardial infarction.	Myocardial infarction	14,825 European ancestry cases, 44,000 European and unknown ancestry cases, 2,680 cases, 380,970 European ancestry controls, 123,504 European and unknown ancestry controls, 73,242 controls	NA	1q32.1	IPO9	IPO9	NA	NA	ENSG00000198700	NA	NA	rs2820309-G	rs2820309	0	2820309	intron_variant	0	0.320548	4e-08	7.39794	NA	1.04	[1.03-1.06]	NR [8126035] (imputed)	N	myocardial infarction	http://www.ebi.ac.uk/efo/EFO_0000612	GCST011365	Genome-wide genotyping array
2	113074735	113074735	2021-03-22	33532862	Hartiala JA	2021-02-03	Eur Heart J	www.ncbi.nlm.nih.gov/pubmed/33532862	Genome-wide analysis identifies novel susceptibility loci for myocardial infarction.	Myocardial infarction	14,825 European ancestry cases, 44,000 European and unknown ancestry cases, 2,680 cases, 380,970 European ancestry controls, 123,504 European and unknown ancestry controls, 73,242 controls	NA	2q14.1	IL1F10	IL1F10	NA	NA	ENSG00000136697	NA	NA	rs6761276-T	rs6761276	0	6761276	missense_variant	0	0.432632	3e-08	7.52288	NA	1.04	[1.03-1.06]	NR [8126035] (imputed)	N	myocardial infarction	http://www.ebi.ac.uk/efo/EFO_0000612	GCST011365	Genome-wide genotyping array
2	164073872	164073872	2021-03-22	33532862	Hartiala JA	2021-02-03	Eur Heart J	www.ncbi.nlm.nih.gov/pubmed/33532862	Genome-wide analysis identifies novel susceptibility loci for myocardial infarction.	Myocardial infarction	14,825 European ancestry cases, 44,000 European and unknown ancestry cases, 2,680 cases, 380,970 European ancestry controls, 123,504 European and unknown ancestry controls, 73,242 controls	NA	2q24.3	FIGN, GRB14	FIGN - PRPS1P1	ENSG00000182263	ENSG00000226847	NA	337860	139667	rs10930115-A	rs10930115	0	10930115	intron_variant	1	0.78975	6e-08	7.22185	NA	1.05	[1.03-1.07]	NR [8126035] (imputed)	N	myocardial infarction	http://www.ebi.ac.uk/efo/EFO_0000612	GCST011365	Genome-wide genotyping array
2	215422774	215422774	2021-03-22	33532862	Hartiala JA	2021-02-03	Eur Heart J	www.ncbi.nlm.nih.gov/pubmed/33532862	Genome-wide analysis identifies novel susceptibility loci for myocardial infarction.	Myocardial infarction	14,825 European ancestry cases, 44,000 European and unknown ancestry cases, 2,680 cases, 380,970 European ancestry controls, 123,504 European and unknown ancestry controls, 73,242 controls	NA	2q35	FN1	FN1	NA	NA	ENSG00000115414	NA	NA	rs16854041-A	rs16854041	0	16854041	intron_variant	0	0.744632	1e-08	8	NA	1.05	[1.03-1.07]	NR [8126035] (imputed)	N	myocardial infarction	http://www.ebi.ac.uk/efo/EFO_0000612	GCST011365	Genome-wide genotyping array
2	217815806	217815806	2021-03-22	33532862	Hartiala JA	2021-02-03	Eur Heart J	www.ncbi.nlm.nih.gov/pubmed/33532862	Genome-wide analysis identifies novel susceptibility loci for myocardial infarction.	Myocardial infarction	14,825 European ancestry cases, 44,000 European and unknown ancestry cases, 2,680 cases, 380,970 European ancestry controls, 123,504 European and unknown ancestry controls, 73,242 controls	NA	2q35	TNS1	TNS1	NA	NA	ENSG00000079308	NA	NA	rs2161967-T	rs2161967	0	2161967	intron_variant	0	0.463355	2e-08	7.69897	NA	1.04	[1.03-1.06]	NR [8126035] (imputed)	N	myocardial infarction	http://www.ebi.ac.uk/efo/EFO_0000612	GCST011365	Genome-wide genotyping array
2	226227434	226227434	2021-03-22	33532862	Hartiala JA	2021-02-03	Eur Heart J	www.ncbi.nlm.nih.gov/pubmed/33532862	Genome-wide analysis identifies novel susceptibility loci for myocardial infarction.	Myocardial infarction	14,825 European ancestry cases, 44,000 European and unknown ancestry cases, 2,680 cases, 380,970 European ancestry controls, 123,504 European and unknown ancestry controls, 73,242 controls	NA	2q36.3	NYAP2, IRS1	NYAP2 - MIR5702	ENSG00000144460	ENSG00000263363	NA	573416	431276	rs2972149-A	rs2972149	0	2972149	regulatory_region_variant	1	0.47944	2e-08	7.69897	NA	1.04	[1.03-1.06]	NR [8126035] (imputed)	N	myocardial infarction	http://www.ebi.ac.uk/efo/EFO_0000612	GCST011365	Genome-wide genotyping array
3	14886570	14886570	2021-03-22	33532862	Hartiala JA	2021-02-03	Eur Heart J	www.ncbi.nlm.nih.gov/pubmed/33532862	Genome-wide analysis identifies novel susceptibility loci for myocardial infarction.	Myocardial infarction	14,825 European ancestry cases, 44,000 European and unknown ancestry cases, 2,680 cases, 380,970 European ancestry controls, 123,504 European and unknown ancestry controls, 73,242 controls	NA	3p25.1	FGD5	FGD5	NA	NA	ENSG00000154783	NA	NA	rs748431-G	rs748431	0	748431	intron_variant	0	0.398231	4e-08	7.39794	NA	1.04	[1.03-1.06]	NR [8126035] (imputed)	N	myocardial infarction	http://www.ebi.ac.uk/efo/EFO_0000612	GCST011365	Genome-wide genotyping array
3	154262341	154262341	2021-03-22	33532862	Hartiala JA	2021-02-03	Eur Heart J	www.ncbi.nlm.nih.gov/pubmed/33532862	Genome-wide analysis identifies novel susceptibility loci for myocardial infarction.	Myocardial infarction	14,825 European ancestry cases, 44,000 European and unknown ancestry cases, 2,680 cases, 380,970 European ancestry controls, 123,504 European and unknown ancestry controls, 73,242 controls	NA	3q25.2	ARHGEF26	ARHGEF26 - DHX36	ENSG00000277101	ENSG00000174953	NA	4514	10205	rs433903-G	rs433903	0	433903	regulatory_region_variant	1	0.837766	2e-08	7.69897	NA	1.06	[1.04-1.09]	NR [8126035] (imputed)	N	myocardial infarction	http://www.ebi.ac.uk/efo/EFO_0000612	GCST011365	Genome-wide genotyping array
6	1619802	1619802	2021-03-22	33532862	Hartiala JA	2021-02-03	Eur Heart J	www.ncbi.nlm.nih.gov/pubmed/33532862	Genome-wide analysis identifies novel susceptibility loci for myocardial infarction.	Myocardial infarction	14,825 European ancestry cases, 44,000 European and unknown ancestry cases, 2,680 cases, 380,970 European ancestry controls, 123,504 European and unknown ancestry controls, 73,242 controls	NA	6p25.3	GMDS	FOXC1 - GMDS	ENSG00000054598	ENSG00000112699	NA	5905	4004	rs2569881-G	rs2569881	0	2569881	intergenic_variant	1	0.875242	6e-08	7.22185	NA	1.07	[1.04-1.09]	NR [8126035] (imputed)	N	myocardial infarction	http://www.ebi.ac.uk/efo/EFO_0000612	GCST011365	Genome-wide genotyping array
6	31276118	31276118	2021-03-22	33532862	Hartiala JA	2021-02-03	Eur Heart J	www.ncbi.nlm.nih.gov/pubmed/33532862	Genome-wide analysis identifies novel susceptibility loci for myocardial infarction.	Myocardial infarction	14,825 European ancestry cases, 44,000 European and unknown ancestry cases, 2,680 cases, 380,970 European ancestry controls, 123,504 European and unknown ancestry controls, 73,242 controls	NA	6p21.33	HLA	USP8P1, USP8P1, USP8P1, USP8P1, USP8P1	NA	NA	ENSG00000225029, ENSG00000229265, ENSG00000228904, ENSG00000214892, ENSG00000233486	NA	NA	rs3094680-T	rs3094680	0	3094680	non_coding_transcript_exon_variant	0	0.601913	1e-08	8	NA	1.05	[1.03-1.06]	NR [8126035] (imputed)	N	myocardial infarction	http://www.ebi.ac.uk/efo/EFO_0000612	GCST011365	Genome-wide genotyping array
6	57284173	57284173	2021-03-22	33532862	Hartiala JA	2021-02-03	Eur Heart J	www.ncbi.nlm.nih.gov/pubmed/33532862	Genome-wide analysis identifies novel susceptibility loci for myocardial infarction.	Myocardial infarction	14,825 European ancestry cases, 44,000 European and unknown ancestry cases, 2,680 cases, 380,970 European ancestry controls, 123,504 European and unknown ancestry controls, 73,242 controls	NA	6p11.2	PRIM2	RAB23 - PRIM2	ENSG00000112210	ENSG00000146143	NA	61866	30632	rs1330633-G	rs1330633	0	1330633	intergenic_variant	1	0.065918	7e-08	7.1549	NA	1.08	[1.05-1.12]	NR [8126035] (imputed)	N	myocardial infarction	http://www.ebi.ac.uk/efo/EFO_0000612	GCST011365	Genome-wide genotyping array
7	19009765	19009765	2021-03-22	33532862	Hartiala JA	2021-02-03	Eur Heart J	www.ncbi.nlm.nih.gov/pubmed/33532862	Genome-wide analysis identifies novel susceptibility loci for myocardial infarction.	Myocardial infarction	14,825 European ancestry cases, 44,000 European and unknown ancestry cases, 2,680 cases, 380,970 European ancestry controls, 123,504 European and unknown ancestry controls, 73,242 controls	NA	7p21.1	HDAC9	HDAC9 - TWIST1	ENSG00000048052	ENSG00000122691	NA	7349	11226	rs2107595-A	rs2107595	0	2107595	regulatory_region_variant	1	0.176323	1e-08	8	NA	1.06	[1.04-1.08]	NR [8126035] (imputed)	N	myocardial infarction	http://www.ebi.ac.uk/efo/EFO_0000612	GCST011365	Genome-wide genotyping array
9	121660124	121660124	2021-03-22	33532862	Hartiala JA	2021-02-03	Eur Heart J	www.ncbi.nlm.nih.gov/pubmed/33532862	Genome-wide analysis identifies novel susceptibility loci for myocardial infarction.	Myocardial infarction	14,825 European ancestry cases, 44,000 European and unknown ancestry cases, 2,680 cases, 380,970 European ancestry controls, 123,504 European and unknown ancestry controls, 73,242 controls	NA	9q33.2	DAB2IP	DAB2IP	NA	NA	ENSG00000136848	NA	NA	rs7025486-A	rs7025486	0	7025486	intron_variant	0	0.259586	4e-08	7.39794	NA	1.05	[1.03-1.07]	NR [8126035] (imputed)	N	myocardial infarction	http://www.ebi.ac.uk/efo/EFO_0000612	GCST011365	Genome-wide genotyping array
9	136348882	136348882	2021-03-22	33532862	Hartiala JA	2021-02-03	Eur Heart J	www.ncbi.nlm.nih.gov/pubmed/33532862	Genome-wide analysis identifies novel susceptibility loci for myocardial infarction.	Myocardial infarction	14,825 European ancestry cases, 44,000 European and unknown ancestry cases, 2,680 cases, 380,970 European ancestry controls, 123,504 European and unknown ancestry controls, 73,242 controls	NA	9q34.3	GPSM1	GPSM1	NA	NA	ENSG00000160360	NA	NA	rs28429551-A	rs28429551	0	28429551	intron_variant	0	0.757751	2e-08	7.69897	NA	1.06	[1.04-1.08]	NR [8126035] (imputed)	N	myocardial infarction	http://www.ebi.ac.uk/efo/EFO_0000612	GCST011365	Genome-wide genotyping array
13	32484196	32484196	2021-03-22	33532862	Hartiala JA	2021-02-03	Eur Heart J	www.ncbi.nlm.nih.gov/pubmed/33532862	Genome-wide analysis identifies novel susceptibility loci for myocardial infarction.	Myocardial infarction	14,825 European ancestry cases, 44,000 European and unknown ancestry cases, 2,680 cases, 380,970 European ancestry controls, 123,504 European and unknown ancestry controls, 73,242 controls	NA	13q13.1	N4BP2L2	N4BP2L2	NA	NA	ENSG00000244754	NA	NA	rs9591012-G	rs9591012	0	9591012	intron_variant	0	0.663083	4e-08	7.39794	NA	1.04	[1.03-1.06]	NR [8126035] (imputed)	N	myocardial infarction	http://www.ebi.ac.uk/efo/EFO_0000612	GCST011365	Genome-wide genotyping array
15	74787133	74787133	2021-03-22	33532862	Hartiala JA	2021-02-03	Eur Heart J	www.ncbi.nlm.nih.gov/pubmed/33532862	Genome-wide analysis identifies novel susceptibility loci for myocardial infarction.	Myocardial infarction	14,825 European ancestry cases, 44,000 European and unknown ancestry cases, 2,680 cases, 380,970 European ancestry controls, 123,504 European and unknown ancestry controls, 73,242 controls	NA	15q24.1	CSK	CSK	NA	NA	ENSG00000103653	NA	NA	rs34933034-G	rs34933034	0	34933034	intron_variant	0	0.140265	6e-08	7.22185	NA	1.06	[1.04-1.08]	NR [8126035] (imputed)	N	myocardial infarction	http://www.ebi.ac.uk/efo/EFO_0000612	GCST011365	Genome-wide genotyping array
15	74947689	74947689	2021-03-22	33532862	Hartiala JA	2021-02-03	Eur Heart J	www.ncbi.nlm.nih.gov/pubmed/33532862	Genome-wide analysis identifies novel susceptibility loci for myocardial infarction.	Myocardial infarction	14,825 European ancestry cases, 44,000 European and unknown ancestry cases, 2,680 cases, 380,970 European ancestry controls, 123,504 European and unknown ancestry controls, 73,242 controls	NA	15q24.2	COX5A, RPP25	COX5A - RPP25	ENSG00000178741	ENSG00000178718	NA	9606	6729	rs8037798-G	rs8037798	0	8037798	intergenic_variant	1	0.233044	4e-08	7.39794	NA	1.05	[1.03-1.07]	NR [8126035] (imputed)	N	myocardial infarction	http://www.ebi.ac.uk/efo/EFO_0000612	GCST011365	Genome-wide genotyping array
18	48989546	48989546	2021-03-22	33532862	Hartiala JA	2021-02-03	Eur Heart J	www.ncbi.nlm.nih.gov/pubmed/33532862	Genome-wide analysis identifies novel susceptibility loci for myocardial infarction.	Myocardial infarction	14,825 European ancestry cases, 44,000 European and unknown ancestry cases, 2,680 cases, 380,970 European ancestry controls, 123,504 European and unknown ancestry controls, 73,242 controls	NA	18q21.1	SMAD7, DYM	SMAD7 - DYM	ENSG00000101665	ENSG00000141627	NA	38581	46841	rs9945890-T	rs9945890	0	9945890	intergenic_variant	1	0.631427	2e-08	7.69897	NA	1.05	[1.03-1.06]	NR [8126035] (imputed)	N	myocardial infarction	http://www.ebi.ac.uk/efo/EFO_0000612	GCST011365	Genome-wide genotyping array
19	45803461	45803461	2021-03-22	33532862	Hartiala JA	2021-02-03	Eur Heart J	www.ncbi.nlm.nih.gov/pubmed/33532862	Genome-wide analysis identifies novel susceptibility loci for myocardial infarction.	Myocardial infarction	14,825 European ancestry cases, 44,000 European and unknown ancestry cases, 2,680 cases, 380,970 European ancestry controls, 123,504 European and unknown ancestry controls, 73,242 controls	NA	19q13.32	RSPH6A	RSPH6A	NA	NA	ENSG00000104941	NA	NA	rs34633566-C	rs34633566	0	34633566	intron_variant	0	0.345721	3e-08	7.52288	NA	1.04	[1.03-1.06]	NR [8126035] (imputed)	N	myocardial infarction	http://www.ebi.ac.uk/efo/EFO_0000612	GCST011365	Genome-wide genotyping array
20	41295639	41295639	2021-03-22	33532862	Hartiala JA	2021-02-03	Eur Heart J	www.ncbi.nlm.nih.gov/pubmed/33532862	Genome-wide analysis identifies novel susceptibility loci for myocardial infarction.	Myocardial infarction	14,825 European ancestry cases, 44,000 European and unknown ancestry cases, 2,680 cases, 380,970 European ancestry controls, 123,504 European and unknown ancestry controls, 73,242 controls	NA	20q12	ZHX3	ZHX3	NA	NA	ENSG00000174306	NA	NA	rs6102343-A	rs6102343	0	6102343	intron_variant	0	0.24257	2e-08	7.69897	NA	1.05	[1.03-1.07]	NR [8126035] (imputed)	N	myocardial infarction	http://www.ebi.ac.uk/efo/EFO_0000612	GCST011365	Genome-wide genotyping array
20	59175501	59175501	2021-03-22	33532862	Hartiala JA	2021-02-03	Eur Heart J	www.ncbi.nlm.nih.gov/pubmed/33532862	Genome-wide analysis identifies novel susceptibility loci for myocardial infarction.	Myocardial infarction	14,825 European ancestry cases, 44,000 European and unknown ancestry cases, 2,680 cases, 380,970 European ancestry controls, 123,504 European and unknown ancestry controls, 73,242 controls	NA	20q13.32	ZNF831	ZNF831	NA	NA	ENSG00000124203	NA	NA	rs259979-T	rs259979	0	259979	intron_variant	0	0.146134	1e-08	8	NA	1.06	[1.04-1.09]	NR [8126035] (imputed)	N	myocardial infarction	http://www.ebi.ac.uk/efo/EFO_0000612	GCST011365	Genome-wide genotyping array
21	29194964	29194964	2021-03-22	33532862	Hartiala JA	2021-02-03	Eur Heart J	www.ncbi.nlm.nih.gov/pubmed/33532862	Genome-wide analysis identifies novel susceptibility loci for myocardial infarction.	Myocardial infarction	14,825 European ancestry cases, 44,000 European and unknown ancestry cases, 2,680 cases, 380,970 European ancestry controls, 123,504 European and unknown ancestry controls, 73,242 controls	NA	21q21.3	LINC00189	BACH1, LINC00189	NA	NA	ENSG00000156273, ENSG00000215533	NA	NA	rs73354869-C	rs73354869	0	73354869	intron_variant	0	0.17031	8e-08	7.09691	NA	1.05	[1.03-1.07]	NR [8126035] (imputed)	N	myocardial infarction	http://www.ebi.ac.uk/efo/EFO_0000612	GCST011365	Genome-wide genotyping array
1	2315074	2315074	2021-03-22	33532862	Hartiala JA	2021-02-03	Eur Heart J	www.ncbi.nlm.nih.gov/pubmed/33532862	Genome-wide analysis identifies novel susceptibility loci for myocardial infarction.	Myocardial infarction	14,825 European ancestry cases, 44,000 European and unknown ancestry cases, 2,680 cases, 380,970 European ancestry controls, 123,504 European and unknown ancestry controls, 73,242 controls	NA	1p36.32	SKI, MORN1	SKI - MORN1	ENSG00000157933	ENSG00000116151	NA	4861	6179	rs61762079-A	rs61762079	0	61762079	non_coding_transcript_exon_variant	1	0.285479	4e-07	6.39794	NA	1.05	[1.03-1.07]	NR [8126035] (imputed)	N	myocardial infarction	http://www.ebi.ac.uk/efo/EFO_0000612	GCST011365	Genome-wide genotyping array
1	37931697	37931697	2021-03-22	33532862	Hartiala JA	2021-02-03	Eur Heart J	www.ncbi.nlm.nih.gov/pubmed/33532862	Genome-wide analysis identifies novel susceptibility loci for myocardial infarction.	Myocardial infarction	14,825 European ancestry cases, 44,000 European and unknown ancestry cases, 2,680 cases, 380,970 European ancestry controls, 123,504 European and unknown ancestry controls, 73,242 controls	NA	1p34.3	INPP5B, LOC105378651	INPP5B	NA	NA	ENSG00000204084	NA	NA	rs35267671-T	rs35267671	0	35267671	missense_variant	0	0.546006	4e-07	6.39794	NA	1.04	[1.02-1.06]	NR [8126035] (imputed)	N	myocardial infarction	http://www.ebi.ac.uk/efo/EFO_0000612	GCST011365	Genome-wide genotyping array
1	113630788	113630788	2021-03-22	33532862	Hartiala JA	2021-02-03	Eur Heart J	www.ncbi.nlm.nih.gov/pubmed/33532862	Genome-wide analysis identifies novel susceptibility loci for myocardial infarction.	Myocardial infarction	14,825 European ancestry cases, 44,000 European and unknown ancestry cases, 2,680 cases, 380,970 European ancestry controls, 123,504 European and unknown ancestry controls, 73,242 controls	NA	1p13.2	MAGI3	MAGI3	NA	NA	ENSG00000081026	NA	NA	rs1230666-G	rs1230666	0	1230666	intron_variant	0	0.166789	3e-07	6.52288	NA	1.06	[1.04-1.09]	NR [8126035] (imputed)	N	myocardial infarction	http://www.ebi.ac.uk/efo/EFO_0000612	GCST011365	Genome-wide genotyping array
2	21158305	21158305	2021-03-22	33532862	Hartiala JA	2021-02-03	Eur Heart J	www.ncbi.nlm.nih.gov/pubmed/33532862	Genome-wide analysis identifies novel susceptibility loci for myocardial infarction.	Myocardial infarction	14,825 European ancestry cases, 44,000 European and unknown ancestry cases, 2,680 cases, 380,970 European ancestry controls, 123,504 European and unknown ancestry controls, 73,242 controls	NA	2p24.1	TDRD15	TDRD15 - NA	ENSG00000218819	NA	NA	13937	NA	rs12997242-A	rs12997242	0	12997242	intergenic_variant	1	0.401418	4e-07	6.39794	NA	1.04	[1.02-1.05]	NR [8126035] (imputed)	N	myocardial infarction	http://www.ebi.ac.uk/efo/EFO_0000612	GCST011365	Genome-wide genotyping array
2	62728252	62728252	2021-03-22	33532862	Hartiala JA	2021-02-03	Eur Heart J	www.ncbi.nlm.nih.gov/pubmed/33532862	Genome-wide analysis identifies novel susceptibility loci for myocardial infarction.	Myocardial infarction	14,825 European ancestry cases, 44,000 European and unknown ancestry cases, 2,680 cases, 380,970 European ancestry controls, 123,504 European and unknown ancestry controls, 73,242 controls	NA	2p15	EHBP1	EHBP1	NA	NA	ENSG00000115504	NA	NA	rs360801-G	rs360801	0	360801	intron_variant	0	0.649284	8e-07	6.09691	NA	1.04	[2.02-1.06]	NR [8126035] (imputed)	N	myocardial infarction	http://www.ebi.ac.uk/efo/EFO_0000612	GCST011365	Genome-wide genotyping array
2	111911258	111911258	2021-03-22	33532862	Hartiala JA	2021-02-03	Eur Heart J	www.ncbi.nlm.nih.gov/pubmed/33532862	Genome-wide analysis identifies novel susceptibility loci for myocardial infarction.	Myocardial infarction	14,825 European ancestry cases, 44,000 European and unknown ancestry cases, 2,680 cases, 380,970 European ancestry controls, 123,504 European and unknown ancestry controls, 73,242 controls	NA	2q13	MERTK	MERTK	NA	NA	ENSG00000153208	NA	NA	rs4848861-C	rs4848861	0	4848861	intron_variant	0	0.319572	8e-07	6.09691	NA	1.04	[1.02-1.06]	NR [8126035] (imputed)	N	myocardial infarction	http://www.ebi.ac.uk/efo/EFO_0000612	GCST011365	Genome-wide genotyping array
2	232719399	232719399	2021-03-22	33532862	Hartiala JA	2021-02-03	Eur Heart J	www.ncbi.nlm.nih.gov/pubmed/33532862	Genome-wide analysis identifies novel susceptibility loci for myocardial infarction.	Myocardial infarction	14,825 European ancestry cases, 44,000 European and unknown ancestry cases, 2,680 cases, 380,970 European ancestry controls, 123,504 European and unknown ancestry controls, 73,242 controls	NA	2q37.1	GIGYF2	GIGYF2	NA	NA	ENSG00000204120	NA	NA	rs13003675-T	rs13003675	0	13003675	intron_variant	0	0.358242	3e-07	6.52288	NA	1.04	[1.02-1.06]	NR [8126035] (imputed)	N	myocardial infarction	http://www.ebi.ac.uk/efo/EFO_0000612	GCST011365	Genome-wide genotyping array
3	157265953	157265953	2021-03-22	33532862	Hartiala JA	2021-02-03	Eur Heart J	www.ncbi.nlm.nih.gov/pubmed/33532862	Genome-wide analysis identifies novel susceptibility loci for myocardial infarction.	Myocardial infarction	14,825 European ancestry cases, 44,000 European and unknown ancestry cases, 2,680 cases, 380,970 European ancestry controls, 123,504 European and unknown ancestry controls, 73,242 controls	NA	3q25.31	VEPH1, LOC101928236	VEPH1	NA	NA	ENSG00000197415	NA	NA	rs10513507-C	rs10513507	0	10513507	intron_variant	0	0.339608	5e-07	6.30103	NA	1.04	[1.02-1.06]	NR [8126035] (imputed)	N	myocardial infarction	http://www.ebi.ac.uk/efo/EFO_0000612	GCST011365	Genome-wide genotyping array
3	172401342	172401342	2021-03-22	33532862	Hartiala JA	2021-02-03	Eur Heart J	www.ncbi.nlm.nih.gov/pubmed/33532862	Genome-wide analysis identifies novel susceptibility loci for myocardial infarction.	Myocardial infarction	14,825 European ancestry cases, 44,000 European and unknown ancestry cases, 2,680 cases, 380,970 European ancestry controls, 123,504 European and unknown ancestry controls, 73,242 controls	NA	3q26.31	FNDC3B	FNDC3B	NA	NA	ENSG00000075420	NA	NA	rs35263143-T	rs35263143	0	35263143	3_prime_UTR_variant	0	0.417808	5e-07	6.30103	NA	1.04	[1.03-1.06]	NR [8126035] (imputed)	N	myocardial infarction	http://www.ebi.ac.uk/efo/EFO_0000612	GCST011365	Genome-wide genotyping array
4	76496050	76496050	2021-03-22	33532862	Hartiala JA	2021-02-03	Eur Heart J	www.ncbi.nlm.nih.gov/pubmed/33532862	Genome-wide analysis identifies novel susceptibility loci for myocardial infarction.	Myocardial infarction	14,825 European ancestry cases, 44,000 European and unknown ancestry cases, 2,680 cases, 380,970 European ancestry controls, 123,504 European and unknown ancestry controls, 73,242 controls	NA	4q21.1	SHROOM3	SHROOM3	NA	NA	ENSG00000138771	NA	NA	rs2068063-T	rs2068063	0	2068063	intron_variant	0	0.381334	9e-07	6.04576	NA	1.04	[1.02-1.05]	NR [8126035] (imputed)	N	myocardial infarction	http://www.ebi.ac.uk/efo/EFO_0000612	GCST011365	Genome-wide genotyping array
4	119988346	119988346	2021-03-22	33532862	Hartiala JA	2021-02-03	Eur Heart J	www.ncbi.nlm.nih.gov/pubmed/33532862	Genome-wide analysis identifies novel susceptibility loci for myocardial infarction.	Myocardial infarction	14,825 European ancestry cases, 44,000 European and unknown ancestry cases, 2,680 cases, 380,970 European ancestry controls, 123,504 European and unknown ancestry controls, 73,242 controls	NA	4q27	MAD2L1	LINC02502 - MAD2L1	ENSG00000250392	ENSG00000164109	NA	24053	67277	rs7678555-C	rs7678555	0	7678555	intergenic_variant	1	0.280094	2e-07	6.69897	NA	1.04	[1.03-1.06]	NR [8126035] (imputed)	N	myocardial infarction	http://www.ebi.ac.uk/efo/EFO_0000612	GCST011365	Genome-wide genotyping array
6	34741124	34741124	2021-03-22	33532862	Hartiala JA	2021-02-03	Eur Heart J	www.ncbi.nlm.nih.gov/pubmed/33532862	Genome-wide analysis identifies novel susceptibility loci for myocardial infarction.	Myocardial infarction	14,825 European ancestry cases, 44,000 European and unknown ancestry cases, 2,680 cases, 380,970 European ancestry controls, 123,504 European and unknown ancestry controls, 73,242 controls	NA	6p21.31	SNRPC	ILRUN-AS1 - SNRPC	ENSG00000272288	ENSG00000124562	NA	43654	16381	rs2764203-G	rs2764203	0	2764203	regulatory_region_variant	1	0.143956	1e-07	7	NA	1.06	[1.04-1.08]	NR [8126035] (imputed)	N	myocardial infarction	http://www.ebi.ac.uk/efo/EFO_0000612	GCST011365	Genome-wide genotyping array
6	126395918	126395918	2021-03-22	33532862	Hartiala JA	2021-02-03	Eur Heart J	www.ncbi.nlm.nih.gov/pubmed/33532862	Genome-wide analysis identifies novel susceptibility loci for myocardial infarction.	Myocardial infarction	14,825 European ancestry cases, 44,000 European and unknown ancestry cases, 2,680 cases, 380,970 European ancestry controls, 123,504 European and unknown ancestry controls, 73,242 controls	NA	6q22.32	CENPW	CENPW - MIR588	ENSG00000203760	ENSG00000207632	NA	47043	88713	rs1591805-A	rs1591805	0	1591805	intron_variant	1	0.495455	3e-07	6.52288	NA	1.04	[1.02-1.06]	NR [8126035] (imputed)	N	myocardial infarction	http://www.ebi.ac.uk/efo/EFO_0000612	GCST011365	Genome-wide genotyping array
6	150676265	150676265	2021-03-22	33532862	Hartiala JA	2021-02-03	Eur Heart J	www.ncbi.nlm.nih.gov/pubmed/33532862	Genome-wide analysis identifies novel susceptibility loci for myocardial infarction.	Myocardial infarction	14,825 European ancestry cases, 44,000 European and unknown ancestry cases, 2,680 cases, 380,970 European ancestry controls, 123,504 European and unknown ancestry controls, 73,242 controls	NA	6q25.1	PLEKHG1	PLEKHG1	NA	NA	ENSG00000120278	NA	NA	rs17080091-C	rs17080091	0	17080091	intron_variant	0	0.923489	3e-07	6.52288	NA	1.07	[1.04-1.10]	NR [8126035] (imputed)	N	myocardial infarction	http://www.ebi.ac.uk/efo/EFO_0000612	GCST011365	Genome-wide genotyping array
7	35237455	35237455	2021-03-22	33532862	Hartiala JA	2021-02-03	Eur Heart J	www.ncbi.nlm.nih.gov/pubmed/33532862	Genome-wide analysis identifies novel susceptibility loci for myocardial infarction.	Myocardial infarction	14,825 European ancestry cases, 44,000 European and unknown ancestry cases, 2,680 cases, 380,970 European ancestry controls, 123,504 European and unknown ancestry controls, 73,242 controls	NA	7p14.2	TBX20	TBX20	NA	NA	ENSG00000164532	NA	NA	rs79215950-A	rs79215950	0	79215950	intron_variant	0	0.67473	6e-07	6.22185	NA	1.04	[1.03-1.06]	NR [8126035] (imputed)	N	myocardial infarction	http://www.ebi.ac.uk/efo/EFO_0000612	GCST011365	Genome-wide genotyping array
2	178921341	178921341	2019-04-02	30166351	Galvan-Femenia I	2018-08-30	J Med Genet	www.ncbi.nlm.nih.gov/pubmed/30166351	Multitrait genome association analysis identifies new susceptibility genes for human anthropometric variation in the GCAT cohort.	Heart rate	4,988 Spanish ancestry individuals	NA	2q31.2	CCDC141, LOC105373766	CCDC141	NA	NA	ENSG00000163492	NA	NA	rs79146658-?	rs79146658	0	79146658	intron_variant	0	NR	3e-10	9.52288	(Heart rate)	2.359	[1.62-3.09] unit increase	Illumina [9499600] (imputed)	N	heart rate	http://www.ebi.ac.uk/efo/EFO_0004326	GCST007481	Genome-wide genotyping array
6	121824746	121824746	2019-02-26	30679814	van Setten J	2019-01-24	Eur J Hum Genet	www.ncbi.nlm.nih.gov/pubmed/30679814	Genome-wide association meta-analysis of 30,000 samples identifies seven novel loci for quantitative ECG traits.	RR interval (heart rate)	2,006 Erasmus Rucphen Family (founder/genetic isolate) individuals, 26,692 European ancestry individuals	NA	6q22.31	GJA1	NA - HMGB3P18	NA	ENSG00000220184	NA	NA	33433	rs9372667-G	rs9372667	0	9372667	intergenic_variant	1	0.106	1e-13	13	NA	12.924	[9.52-16.33] unit decrease	Affymetrix, Illumina [at least 19000000] (imputed)	N	RR interval	http://www.ebi.ac.uk/efo/EFO_0004831	GCST007217	Genome-wide genotyping array
7	100885099	100885099	2019-02-26	30679814	van Setten J	2019-01-24	Eur J Hum Genet	www.ncbi.nlm.nih.gov/pubmed/30679814	Genome-wide association meta-analysis of 30,000 samples identifies seven novel loci for quantitative ECG traits.	RR interval (heart rate)	2,006 Erasmus Rucphen Family (founder/genetic isolate) individuals, 26,692 European ancestry individuals	NA	7q22.1	SRRT	SRRT	NA	NA	ENSG00000087087	NA	NA	rs3757868-A	rs3757868	0	3757868	intron_variant	0	0.191	7e-11	10.1549	NA	8.956	[6.26-11.65] unit decrease	Affymetrix, Illumina [at least 19000000] (imputed)	N	RR interval	http://www.ebi.ac.uk/efo/EFO_0004831	GCST007217	Genome-wide genotyping array
14	23401543	23401543	2019-02-26	30679814	van Setten J	2019-01-24	Eur J Hum Genet	www.ncbi.nlm.nih.gov/pubmed/30679814	Genome-wide association meta-analysis of 30,000 samples identifies seven novel loci for quantitative ECG traits.	RR interval (heart rate)	2,006 Erasmus Rucphen Family (founder/genetic isolate) individuals, 26,692 European ancestry individuals	NA	14q11.2	MYH6	MYH6	NA	NA	ENSG00000197616	NA	NA	rs432256-A	rs432256	0	432256	intron_variant	0	0.25	7e-11	10.1549	NA	8.122	[5.68-10.56] unit decrease	Affymetrix, Illumina [at least 19000000] (imputed)	N	RR interval	http://www.ebi.ac.uk/efo/EFO_0004831	GCST007217	Genome-wide genotyping array
6	118688750	118688750	2019-02-26	30679814	van Setten J	2019-01-24	Eur J Hum Genet	www.ncbi.nlm.nih.gov/pubmed/30679814	Genome-wide association meta-analysis of 30,000 samples identifies seven novel loci for quantitative ECG traits.	RR interval (heart rate)	2,006 Erasmus Rucphen Family (founder/genetic isolate) individuals, 26,692 European ancestry individuals	NA	6q22.31	CEP85L	CEP85L	NA	NA	ENSG00000111860	NA	NA	rs6911599-G	rs6911599	0	6911599	intron_variant	0	0.495	3e-10	9.52288	NA	6.727	[4.63-8.82] unit decrease	Affymetrix, Illumina [at least 19000000] (imputed)	N	RR interval	http://www.ebi.ac.uk/efo/EFO_0004831	GCST007217	Genome-wide genotyping array
1	207920374	207920374	2019-02-26	30679814	van Setten J	2019-01-24	Eur J Hum Genet	www.ncbi.nlm.nih.gov/pubmed/30679814	Genome-wide association meta-analysis of 30,000 samples identifies seven novel loci for quantitative ECG traits.	RR interval (heart rate)	2,006 Erasmus Rucphen Family (founder/genetic isolate) individuals, 26,692 European ancestry individuals	NA	1q32.2	CD34	CD34 - LINC02767	ENSG00000174059	ENSG00000284237	NA	8972	38918	rs2785638-G	rs2785638	0	2785638	regulatory_region_variant	1	0.474	4e-09	8.39794	NA	6.429	[4.28-8.57] unit decrease	Affymetrix, Illumina [at least 19000000] (imputed)	N	RR interval	http://www.ebi.ac.uk/efo/EFO_0004831	GCST007217	Genome-wide genotyping array
20	38215590	38215590	2019-02-26	30679814	van Setten J	2019-01-24	Eur J Hum Genet	www.ncbi.nlm.nih.gov/pubmed/30679814	Genome-wide association meta-analysis of 30,000 samples identifies seven novel loci for quantitative ECG traits.	RR interval (heart rate)	2,006 Erasmus Rucphen Family (founder/genetic isolate) individuals, 26,692 European ancestry individuals	NA	20q11.23	KIAA1755	KIAA1755	NA	NA	ENSG00000149633	NA	NA	rs6069234-G	rs6069234	0	6069234	intron_variant	0	0.481	9e-09	8.04576	NA	6.553	[4.32-8.78] unit increase	Affymetrix, Illumina [at least 19000000] (imputed)	N	RR interval	http://www.ebi.ac.uk/efo/EFO_0004831	GCST007217	Genome-wide genotyping array
12	33376353	33376353	2019-02-26	30679814	van Setten J	2019-01-24	Eur J Hum Genet	www.ncbi.nlm.nih.gov/pubmed/30679814	Genome-wide association meta-analysis of 30,000 samples identifies seven novel loci for quantitative ECG traits.	RR interval (heart rate)	2,006 Erasmus Rucphen Family (founder/genetic isolate) individuals, 26,692 European ancestry individuals	NA	12p11.1	SYT10	SYT10	NA	NA	ENSG00000110975	NA	NA	rs9888363-C	rs9888363	0	9888363	3_prime_UTR_variant	0	0.614	6e-09	8.22185	NA	6.601	[4.38-8.82] unit increase	Affymetrix, Illumina [at least 19000000] (imputed)	N	RR interval	http://www.ebi.ac.uk/efo/EFO_0004831	GCST007217	Genome-wide genotyping array
6	121516168	121516168	2019-02-26	30679814	van Setten J	2019-01-24	Eur J Hum Genet	www.ncbi.nlm.nih.gov/pubmed/30679814	Genome-wide association meta-analysis of 30,000 samples identifies seven novel loci for quantitative ECG traits.	RR interval (heart rate)	2,006 Erasmus Rucphen Family (founder/genetic isolate) individuals, 26,692 European ancestry individuals	NA	6q22.31	GJA1	RNU4-35P - RNU4-76P	ENSG00000199458	ENSG00000201379	NA	62047	26318	rs9385199-G	rs9385199	0	9385199	regulatory_region_variant	1	0.584	3e-09	8.52288	NA	6.672	[4.46-8.89] unit increase	Affymetrix, Illumina [at least 19000000] (imputed)	N	RR interval	http://www.ebi.ac.uk/efo/EFO_0004831	GCST007217	Genome-wide genotyping array
16	2215270	2215270	2018-10-17	30061737	Nielsen JB	2018-07-30	Nat Genet	www.ncbi.nlm.nih.gov/pubmed/30061737	Biobank-driven genomic discovery yields new insight into atrial fibrillation biology.	Atrial fibrillation	60,620 European ancestry cases, 970,216 European ancestry controls	NA	16p13.3	RPL3L	PGP - E4F1	ENSG00000184207	ENSG00000167967	NA	430	8310	rs77316573-T	rs77316573	0	77316573	upstream_gene_variant	1	0.199	2e-08	7.69897	NA	1.05	[1.03-1.07]	Illumina [34740186] (imputed)	N	atrial fibrillation	http://www.ebi.ac.uk/efo/EFO_0000275	GCST006414	Genome-wide genotyping array
1	154423470	154423470	2018-10-17	30061737	Nielsen JB	2018-07-30	Nat Genet	www.ncbi.nlm.nih.gov/pubmed/30061737	Biobank-driven genomic discovery yields new insight into atrial fibrillation biology.	Atrial fibrillation	60,620 European ancestry cases, 970,216 European ancestry controls	NA	1q21.3	KCNN3	IL6R	NA	NA	ENSG00000160712	NA	NA	rs6689306-A	rs6689306	0	6689306	intron_variant	0	0.413	1e-18	18	NA	1.06	[1.05-1.08]	Illumina [34740186] (imputed)	N	atrial fibrillation	http://www.ebi.ac.uk/efo/EFO_0000275	GCST006414	Genome-wide genotyping array
18	51153152	51153152	2018-10-17	30061737	Nielsen JB	2018-07-30	Nat Genet	www.ncbi.nlm.nih.gov/pubmed/30061737	Biobank-driven genomic discovery yields new insight into atrial fibrillation biology.	Atrial fibrillation	60,620 European ancestry cases, 970,216 European ancestry controls	NA	18q21.2	MEX3C	SMAD4 - SRSF10P1	ENSG00000141646	ENSG00000267717	NA	68107	5130	rs9963878-C	rs9963878	0	9963878	intergenic_variant	1	0.085	2e-08	7.69897	NA	1.07	[1.04-1.09]	Illumina [34740186] (imputed)	N	atrial fibrillation	http://www.ebi.ac.uk/efo/EFO_0000275	GCST006414	Genome-wide genotyping array
1	170618199	170618199	2018-10-17	30061737	Nielsen JB	2018-07-30	Nat Genet	www.ncbi.nlm.nih.gov/pubmed/30061737	Biobank-driven genomic discovery yields new insight into atrial fibrillation biology.	Atrial fibrillation	60,620 European ancestry cases, 970,216 European ancestry controls	NA	1q24.2	LINC01142	GORAB - PRRX1	ENSG00000120370	ENSG00000116132	NA	64365	44529	rs577676-C	rs577676	0	577676	intron_variant	1	0.562	2e-20	19.699	NA	1.07	[1.05-1.08]	Illumina [34740186] (imputed)	N	atrial fibrillation	http://www.ebi.ac.uk/efo/EFO_0000275	GCST006414	Genome-wide genotyping array
3	38668824	38668824	2018-10-17	30061737	Nielsen JB	2018-07-30	Nat Genet	www.ncbi.nlm.nih.gov/pubmed/30061737	Biobank-driven genomic discovery yields new insight into atrial fibrillation biology.	Atrial fibrillation	60,620 European ancestry cases, 970,216 European ancestry controls	NA	3p22.2	SCN10A, SCN5A	SCN5A - SCN10A	ENSG00000183873	ENSG00000185313	NA	19137	27978	rs7373065-T	rs7373065	0	7373065	intergenic_variant	1	0.049	3e-16	15.5229	NA	1.23	[1.17-1.29]	Illumina [34740186] (imputed)	N	atrial fibrillation	http://www.ebi.ac.uk/efo/EFO_0000275	GCST006414	Genome-wide genotyping array
4	110334761	110334761	2018-10-17	30061737	Nielsen JB	2018-07-30	Nat Genet	www.ncbi.nlm.nih.gov/pubmed/30061737	Biobank-driven genomic discovery yields new insight into atrial fibrillation biology.	Atrial fibrillation	60,620 European ancestry cases, 970,216 European ancestry controls	NA	4q25	PITX2	ZBED1P1 - ENPEP	ENSG00000250304	ENSG00000138792	NA	41188	30972	rs244017-T	rs244017	0	244017	intergenic_variant	1	0.776	8e-11	10.0969	NA	1.06	[1.04-1.08]	Illumina [34740186] (imputed)	N	atrial fibrillation	http://www.ebi.ac.uk/efo/EFO_0000275	GCST006414	Genome-wide genotyping array
4	110603473	110603473	2018-10-17	30061737	Nielsen JB	2018-07-30	Nat Genet	www.ncbi.nlm.nih.gov/pubmed/30061737	Biobank-driven genomic discovery yields new insight into atrial fibrillation biology.	Atrial fibrillation	60,620 European ancestry cases, 970,216 European ancestry controls	NA	4q25	PITX2	PANCR	NA	NA	ENSG00000250103	NA	NA	rs61501369-T	rs61501369	0	61501369	intron_variant	0	0.234	1e-28	28	NA	1.1	[1.09-1.12]	Illumina [34740186] (imputed)	N	atrial fibrillation	http://www.ebi.ac.uk/efo/EFO_0000275	GCST006414	Genome-wide genotyping array
4	110675204	110675204	2018-10-17	30061737	Nielsen JB	2018-07-30	Nat Genet	www.ncbi.nlm.nih.gov/pubmed/30061737	Biobank-driven genomic discovery yields new insight into atrial fibrillation biology.	Atrial fibrillation	60,620 European ancestry cases, 970,216 European ancestry controls	NA	4q25	PITX2	PITX2 - ANAPC10	ENSG00000164093	ENSG00000164162	NA	33081	34156704	rs6850025-A	rs6850025	0	6850025	intergenic_variant	1	0.049	9e-11	10.0458	NA	1.12	[1.08-1.16]	Illumina [34740186] (imputed)	N	atrial fibrillation	http://www.ebi.ac.uk/efo/EFO_0000275	GCST006414	Genome-wide genotyping array
4	111004500	111004500	2018-10-17	30061737	Nielsen JB	2018-07-30	Nat Genet	www.ncbi.nlm.nih.gov/pubmed/30061737	Biobank-driven genomic discovery yields new insight into atrial fibrillation biology.	Atrial fibrillation	60,620 European ancestry cases, 970,216 European ancestry controls	NA	4q25	PITX2	LYPLA1P2 - NA	ENSG00000251483	NA	NA	58701	NA	rs79399769-C	rs79399769	0	79399769	intron_variant	1	0.966	2e-18	17.699	NA	1.24	[1.18-1.30]	Illumina [34740186] (imputed)	N	atrial fibrillation	http://www.ebi.ac.uk/efo/EFO_0000275	GCST006414	Genome-wide genotyping array
4	111244056	111244056	2018-10-17	30061737	Nielsen JB	2018-07-30	Nat Genet	www.ncbi.nlm.nih.gov/pubmed/30061737	Biobank-driven genomic discovery yields new insight into atrial fibrillation biology.	Atrial fibrillation	60,620 European ancestry cases, 970,216 European ancestry controls	NA	4q25	PITX2	NA - RNU6-289P	NA	ENSG00000200963	NA	NA	87356	rs1532170-G	rs1532170	0	1532170	intron_variant	1	0.451	8e-18	17.0969	NA	1.07	[1.05-1.08]	Illumina [34740186] (imputed)	N	atrial fibrillation	http://www.ebi.ac.uk/efo/EFO_0000275	GCST006414	Genome-wide genotyping array
4	111533139	111533139	2018-10-17	30061737	Nielsen JB	2018-07-30	Nat Genet	www.ncbi.nlm.nih.gov/pubmed/30061737	Biobank-driven genomic discovery yields new insight into atrial fibrillation biology.	Atrial fibrillation	60,620 European ancestry cases, 970,216 European ancestry controls	NA	4q25	PITX2	NA	NA	NA	NA	NA	NA	rs138311480-C	rs138311480	0	138311480	intron_variant	1	0.978	3e-09	8.52288	NA	1.18	[1.12-1.25]	Illumina [34740186] (imputed)	N	atrial fibrillation	http://www.ebi.ac.uk/efo/EFO_0000275	GCST006414	Genome-wide genotyping array
4	111683665	111683665	2018-10-17	30061737	Nielsen JB	2018-07-30	Nat Genet	www.ncbi.nlm.nih.gov/pubmed/30061737	Biobank-driven genomic discovery yields new insight into atrial fibrillation biology.	Atrial fibrillation	60,620 European ancestry cases, 970,216 European ancestry controls	NA	4q25	PITX2	NA	NA	NA	NA	NA	NA	rs114904067-G	rs114904067	0	114904067	intron_variant	1	0.972	9e-09	8.04576	NA	1.13	[1.09-1.18]	Illumina [34740186] (imputed)	N	atrial fibrillation	http://www.ebi.ac.uk/efo/EFO_0000275	GCST006414	Genome-wide genotyping array
1	147783720	147783720	2018-10-17	30061737	Nielsen JB	2018-07-30	Nat Genet	www.ncbi.nlm.nih.gov/pubmed/30061737	Biobank-driven genomic discovery yields new insight into atrial fibrillation biology.	Atrial fibrillation	60,620 European ancestry cases, 970,216 European ancestry controls	NA	1q21.2	GJA5	GJA5 - GJA8	ENSG00000265107	ENSG00000121634	NA	10358	119075	rs79187193-G	rs79187193	0	79187193	intron_variant	1	0.943	3e-14	13.5229	NA	1.12	[1.09-1.16]	Illumina [34740186] (imputed)	N	atrial fibrillation	http://www.ebi.ac.uk/efo/EFO_0000275	GCST006414	Genome-wide genotyping array
1	170224684	170224684	2018-10-17	30061737	Nielsen JB	2018-07-30	Nat Genet	www.ncbi.nlm.nih.gov/pubmed/30061737	Biobank-driven genomic discovery yields new insight into atrial fibrillation biology.	Atrial fibrillation	60,620 European ancestry cases, 970,216 European ancestry controls	NA	1q24.2	LINC01142	LINC01681	NA	NA	ENSG00000233985	NA	NA	rs72700114-C	rs72700114	0	72700114	intron_variant	0	0.076	3e-54	53.5229	NA	1.22	[1.19-1.26]	Illumina [34740186] (imputed)	N	atrial fibrillation	http://www.ebi.ac.uk/efo/EFO_0000275	GCST006414	Genome-wide genotyping array
1	205722188	205722188	2018-10-17	30061737	Nielsen JB	2018-07-30	Nat Genet	www.ncbi.nlm.nih.gov/pubmed/30061737	Biobank-driven genomic discovery yields new insight into atrial fibrillation biology.	Atrial fibrillation	60,620 European ancestry cases, 970,216 European ancestry controls	NA	1q32.1	NUCKS1, SLC41A1	NUCKS1	NA	NA	ENSG00000069275	NA	NA	rs4951258-A	rs4951258	0	4951258	intron_variant	0	0.416	2e-08	7.69897	NA	1.04	[1.02-1.05]	Illumina [34740186] (imputed)	N	atrial fibrillation	http://www.ebi.ac.uk/efo/EFO_0000275	GCST006414	Genome-wide genotyping array
10	103517717	103517717	2018-10-17	30061737	Nielsen JB	2018-07-30	Nat Genet	www.ncbi.nlm.nih.gov/pubmed/30061737	Biobank-driven genomic discovery yields new insight into atrial fibrillation biology.	Atrial fibrillation	60,620 European ancestry cases, 970,216 European ancestry controls	NA	10q24.33	NEURL1	NEURL1	NA	NA	ENSG00000107954	NA	NA	rs55693294-T	rs55693294	0	55693294	intron_variant	0	0.061	4e-09	8.39794	NA	1.09	[1.06-1.12]	Illumina [34740186] (imputed)	N	atrial fibrillation	http://www.ebi.ac.uk/efo/EFO_0000275	GCST006414	Genome-wide genotyping array
12	24562114	24562114	2018-10-17	30061737	Nielsen JB	2018-07-30	Nat Genet	www.ncbi.nlm.nih.gov/pubmed/30061737	Biobank-driven genomic discovery yields new insight into atrial fibrillation biology.	Atrial fibrillation	60,620 European ancestry cases, 970,216 European ancestry controls	NA	12p12.1	LINC00477	SOX5	NA	NA	ENSG00000134532	NA	NA	rs2291437-G	rs2291437	0	2291437	intron_variant	0	0.105	2e-17	16.699	NA	1.09	[1.07-1.12]	Illumina [34740186] (imputed)	N	atrial fibrillation	http://www.ebi.ac.uk/efo/EFO_0000275	GCST006414	Genome-wide genotyping array
12	55662031	55662031	2018-10-17	30061737	Nielsen JB	2018-07-30	Nat Genet	www.ncbi.nlm.nih.gov/pubmed/30061737	Biobank-driven genomic discovery yields new insight into atrial fibrillation biology.	Atrial fibrillation	60,620 European ancestry cases, 970,216 European ancestry controls	NA	12q13.2	NACA	PSMB3P1 - METTL7B	ENSG00000258907	ENSG00000170439	NA	6863	19647	rs11614818-C	rs11614818	0	11614818	intergenic_variant	1	0.363	2e-08	7.69897	NA	1.04	[1.03-1.05]	Illumina [34740186] (imputed)	N	atrial fibrillation	http://www.ebi.ac.uk/efo/EFO_0000275	GCST006414	Genome-wide genotyping array
2	69879700	69879700	2018-10-17	30061737	Nielsen JB	2018-07-30	Nat Genet	www.ncbi.nlm.nih.gov/pubmed/30061737	Biobank-driven genomic discovery yields new insight into atrial fibrillation biology.	Atrial fibrillation	60,620 European ancestry cases, 970,216 European ancestry controls	NA	2p13.3	GMCL1, ANXA4	GMCL1	NA	NA	ENSG00000087338	NA	NA	rs6747542-T	rs6747542	0	6747542	3_prime_UTR_variant	0	0.536	1e-16	16	NA	1.06	[1.04-1.07]	Illumina [34740186] (imputed)	N	atrial fibrillation	http://www.ebi.ac.uk/efo/EFO_0000275	GCST006414	Genome-wide genotyping array
16	1626803	1626803	2018-10-17	30061737	Nielsen JB	2018-07-30	Nat Genet	www.ncbi.nlm.nih.gov/pubmed/30061737	Biobank-driven genomic discovery yields new insight into atrial fibrillation biology.	Atrial fibrillation	60,620 European ancestry cases, 970,216 European ancestry controls	NA	16p13.3	RPL3L	CRAMP1	NA	NA	ENSG00000007545	NA	NA	rs118159104-G	rs118159104	0	118159104	intron_variant	0	0.014	2e-08	7.69897	NA	1.2	[1.13-1.28]	Illumina [34740186] (imputed)	N	atrial fibrillation	http://www.ebi.ac.uk/efo/EFO_0000275	GCST006414	Genome-wide genotyping array
1	147760632	147760632	2018-10-17	30061737	Nielsen JB	2018-07-30	Nat Genet	www.ncbi.nlm.nih.gov/pubmed/30061737	Biobank-driven genomic discovery yields new insight into atrial fibrillation biology.	Atrial fibrillation	60,620 European ancestry cases, 970,216 European ancestry controls	NA	1q21.2	GJA5	GJA5	NA	NA	ENSG00000265107	NA	NA	rs10465885-C	rs10465885	0	10465885	intron_variant	0	0.472	1e-10	10	NA	1.04	[1.03-1.06]	Illumina [34740186] (imputed)	N	atrial fibrillation	http://www.ebi.ac.uk/efo/EFO_0000275	GCST006414	Genome-wide genotyping array
16	73033862	73033862	2018-10-17	30061737	Nielsen JB	2018-07-30	Nat Genet	www.ncbi.nlm.nih.gov/pubmed/30061737	Biobank-driven genomic discovery yields new insight into atrial fibrillation biology.	Atrial fibrillation	60,620 European ancestry cases, 970,216 European ancestry controls	NA	16q22.3	ZFHX3	ZFHX3	NA	NA	ENSG00000140836	NA	NA	rs876727-T	rs876727	0	876727	intron_variant	0	0.791	7e-09	8.1549	NA	1.05	[1.03-1.07]	Illumina [34740186] (imputed)	N	atrial fibrillation	http://www.ebi.ac.uk/efo/EFO_0000275	GCST006414	Genome-wide genotyping array
1	170225682	170225682	2018-10-17	30061737	Nielsen JB	2018-07-30	Nat Genet	www.ncbi.nlm.nih.gov/pubmed/30061737	Biobank-driven genomic discovery yields new insight into atrial fibrillation biology.	Atrial fibrillation	60,620 European ancestry cases, 970,216 European ancestry controls	NA	1q24.2	LINC01142	LINC01681	NA	NA	ENSG00000233985	NA	NA	rs72700118-A	rs72700118	0	72700118	intron_variant	0	0.127	2e-36	35.699	NA	1.14	[1.12-1.16]	Illumina [34740186] (imputed)	N	atrial fibrillation	http://www.ebi.ac.uk/efo/EFO_0000275	GCST006414	Genome-wide genotyping array
3	38592651	38592651	2018-10-17	30061737	Nielsen JB	2018-07-30	Nat Genet	www.ncbi.nlm.nih.gov/pubmed/30061737	Biobank-driven genomic discovery yields new insight into atrial fibrillation biology.	Atrial fibrillation	60,620 European ancestry cases, 970,216 European ancestry controls	NA	3p22.2	SCN10A, SCN5A	SCN5A	NA	NA	ENSG00000183873	NA	NA	rs7374540-A	rs7374540	0	7374540	intron_variant	0	0.607	7e-12	11.1549	NA	1.05	[1.03-1.06]	Illumina [34740186] (imputed)	N	atrial fibrillation	http://www.ebi.ac.uk/efo/EFO_0000275	GCST006414	Genome-wide genotyping array
1	10730740	10730740	2018-10-17	30061737	Nielsen JB	2018-07-30	Nat Genet	www.ncbi.nlm.nih.gov/pubmed/30061737	Biobank-driven genomic discovery yields new insight into atrial fibrillation biology.	Atrial fibrillation	60,620 European ancestry cases, 970,216 European ancestry controls	NA	1p36.22	CASZ1	CASZ1	NA	NA	ENSG00000130940	NA	NA	rs284277-C	rs284277	0	284277	intron_variant	0	0.383	1e-09	9	NA	1.04	[1.03-1.06]	Illumina [34740186] (imputed)	N	atrial fibrillation	http://www.ebi.ac.uk/efo/EFO_0000275	GCST006414	Genome-wide genotyping array
1	21956126	21956126	2018-10-17	30061737	Nielsen JB	2018-07-30	Nat Genet	www.ncbi.nlm.nih.gov/pubmed/30061737	Biobank-driven genomic discovery yields new insight into atrial fibrillation biology.	Atrial fibrillation	60,620 European ancestry cases, 970,216 European ancestry controls	NA	1p36.12	HSPG2	HSPG2 - CELA3B	ENSG00000142798	ENSG00000219073	NA	18816	20896	rs7529220-C	rs7529220	0	7529220	intron_variant	1	0.847	2e-10	9.69897	NA	1.06	[1.04-1.08]	Illumina [34740186] (imputed)	N	atrial fibrillation	http://www.ebi.ac.uk/efo/EFO_0000275	GCST006414	Genome-wide genotyping array
1	48844092	48844092	2018-10-17	30061737	Nielsen JB	2018-07-30	Nat Genet	www.ncbi.nlm.nih.gov/pubmed/30061737	Biobank-driven genomic discovery yields new insight into atrial fibrillation biology.	Atrial fibrillation	60,620 European ancestry cases, 970,216 European ancestry controls	NA	1p33	AGBL4	AGBL4	NA	NA	ENSG00000186094	NA	NA	rs11590635-A	rs11590635	0	11590635	intron_variant	0	0.024	4e-09	8.39794	NA	1.16	[1.10-1.21]	Illumina [34740186] (imputed)	N	atrial fibrillation	http://www.ebi.ac.uk/efo/EFO_0000275	GCST006414	Genome-wide genotyping array
1	111921382	111921382	2018-10-17	30061737	Nielsen JB	2018-07-30	Nat Genet	www.ncbi.nlm.nih.gov/pubmed/30061737	Biobank-driven genomic discovery yields new insight into atrial fibrillation biology.	Atrial fibrillation	60,620 European ancestry cases, 970,216 European ancestry controls	NA	1p13.2	KCND3	KCND3	NA	NA	ENSG00000171385	NA	NA	rs1545300-C	rs1545300	0	1545300	intron_variant	0	0.691	1e-14	14	NA	1.06	[1.04-1.07]	Illumina [34740186] (imputed)	N	atrial fibrillation	http://www.ebi.ac.uk/efo/EFO_0000275	GCST006414	Genome-wide genotyping array
1	115755137	115755137	2018-10-17	30061737	Nielsen JB	2018-07-30	Nat Genet	www.ncbi.nlm.nih.gov/pubmed/30061737	Biobank-driven genomic discovery yields new insight into atrial fibrillation biology.	Atrial fibrillation	60,620 European ancestry cases, 970,216 European ancestry controls	NA	1p13.1	CASQ2	CASQ2	NA	NA	ENSG00000118729	NA	NA	rs4073778-A	rs4073778	0	4073778	intron_variant	0	0.564	5e-13	12.301	NA	1.05	[1.04-1.06]	Illumina [34740186] (imputed)	N	atrial fibrillation	http://www.ebi.ac.uk/efo/EFO_0000275	GCST006414	Genome-wide genotyping array
4	112408189	112408189	2018-10-17	30061737	Nielsen JB	2018-07-30	Nat Genet	www.ncbi.nlm.nih.gov/pubmed/30061737	Biobank-driven genomic discovery yields new insight into atrial fibrillation biology.	Atrial fibrillation	60,620 European ancestry cases, 970,216 European ancestry controls	NA	4q25	PITX2	ALPK1	NA	NA	ENSG00000073331	NA	NA	rs7687819-A	rs7687819	0	7687819	intron_variant	0	0.771	9e-09	8.04576	NA	1.05	[1.03-1.06]	Illumina [34740186] (imputed)	N	atrial fibrillation	http://www.ebi.ac.uk/efo/EFO_0000275	GCST006414	Genome-wide genotyping array
5	173966108	173966108	2018-10-17	30061737	Nielsen JB	2018-07-30	Nat Genet	www.ncbi.nlm.nih.gov/pubmed/30061737	Biobank-driven genomic discovery yields new insight into atrial fibrillation biology.	Atrial fibrillation	60,620 European ancestry cases, 970,216 European ancestry controls	NA	5q35.2	NKX2-5	CPEB4 - C5orf47	ENSG00000113742	ENSG00000185056	NA	4128	7671	rs28439930-G	rs28439930	0	28439930	intergenic_variant	1	0.517	2e-11	10.699	NA	1.05	[1.03-1.06]	Illumina [34740186] (imputed)	N	atrial fibrillation	http://www.ebi.ac.uk/efo/EFO_0000275	GCST006414	Genome-wide genotyping array
6	121778006	121778006	2018-10-17	30061737	Nielsen JB	2018-07-30	Nat Genet	www.ncbi.nlm.nih.gov/pubmed/30061737	Biobank-driven genomic discovery yields new insight into atrial fibrillation biology.	Atrial fibrillation	60,620 European ancestry cases, 970,216 European ancestry controls	NA	6q22.31	HSF2	RPL23AP48 - HMGB3P18	ENSG00000219135	ENSG00000220184	NA	97547	80173	rs9401451-G	rs9401451	0	9401451	intergenic_variant	1	0.9	3e-11	10.5229	NA	1.08	[1.05-1.10]	Illumina [34740186] (imputed)	N	atrial fibrillation	http://www.ebi.ac.uk/efo/EFO_0000275	GCST006414	Genome-wide genotyping array
2	25942659	25942659	2018-10-17	30061737	Nielsen JB	2018-07-30	Nat Genet	www.ncbi.nlm.nih.gov/pubmed/30061737	Biobank-driven genomic discovery yields new insight into atrial fibrillation biology.	Atrial fibrillation	60,620 European ancestry cases, 970,216 European ancestry controls	NA	2p23.3	KIF3C	KIF3C	NA	NA	ENSG00000084731	NA	NA	rs7578393-T	rs7578393	0	7578393	intron_variant	0	0.796	2e-12	11.699	NA	1.06	[1.05-1.08]	Illumina [34740186] (imputed)	N	atrial fibrillation	http://www.ebi.ac.uk/efo/EFO_0000275	GCST006414	Genome-wide genotyping array
2	61242991	61242991	2018-10-17	30061737	Nielsen JB	2018-07-30	Nat Genet	www.ncbi.nlm.nih.gov/pubmed/30061737	Biobank-driven genomic discovery yields new insight into atrial fibrillation biology.	Atrial fibrillation	60,620 European ancestry cases, 970,216 European ancestry controls	NA	2p15	USP34	USP34	NA	NA	ENSG00000115464	NA	NA	rs11125871-C	rs11125871	0	11125871	intron_variant	0	0.605	6e-09	8.22185	NA	1.04	[1.03-1.05]	Illumina [34740186] (imputed)	N	atrial fibrillation	http://www.ebi.ac.uk/efo/EFO_0000275	GCST006414	Genome-wide genotyping array
12	69677733	69677733	2018-10-17	30061737	Nielsen JB	2018-07-30	Nat Genet	www.ncbi.nlm.nih.gov/pubmed/30061737	Biobank-driven genomic discovery yields new insight into atrial fibrillation biology.	Atrial fibrillation	60,620 European ancestry cases, 970,216 European ancestry controls	NA	12q15	LRRC10	BEST3	NA	NA	ENSG00000127325	NA	NA	rs775498-G	rs775498	0	775498	intron_variant	0	0.28	9e-09	8.04576	NA	1.04	[1.03-1.06]	Illumina [34740186] (imputed)	N	atrial fibrillation	http://www.ebi.ac.uk/efo/EFO_0000275	GCST006414	Genome-wide genotyping array
2	86367364	86367364	2018-10-17	30061737	Nielsen JB	2018-07-30	Nat Genet	www.ncbi.nlm.nih.gov/pubmed/30061737	Biobank-driven genomic discovery yields new insight into atrial fibrillation biology.	Atrial fibrillation	60,620 European ancestry cases, 970,216 European ancestry controls	NA	2p11.2	REEP1	U8 - KDM3A	ENSG00000212581	ENSG00000115548	NA	20169	73283	rs72926475-G	rs72926475	0	72926475	downstream_gene_variant	1	0.877	2e-11	10.699	NA	1.07	[1.05-1.09]	Illumina [34740186] (imputed)	N	atrial fibrillation	http://www.ebi.ac.uk/efo/EFO_0000275	GCST006414	Genome-wide genotyping array
15	80701947	80701947	2018-10-17	30061737	Nielsen JB	2018-07-30	Nat Genet	www.ncbi.nlm.nih.gov/pubmed/30061737	Biobank-driven genomic discovery yields new insight into atrial fibrillation biology.	Atrial fibrillation	60,620 European ancestry cases, 970,216 European ancestry controls	NA	15q25.1	ARNT2	ABHD17C	NA	NA	ENSG00000136379	NA	NA	rs2759301-A	rs2759301	0	2759301	intron_variant	0	0.454	9e-09	8.04576	NA	1.04	[1.03-1.05]	Illumina [34740186] (imputed)	N	atrial fibrillation	http://www.ebi.ac.uk/efo/EFO_0000275	GCST006414	Genome-wide genotyping array
17	12715363	12715363	2018-08-13	29892015	Roselli C	2018-06-11	Nat Genet	www.ncbi.nlm.nih.gov/pubmed/29892015	Multi-ethnic genome-wide association study for atrial fibrillation.	Atrial fibrillation	55,114 European ancestry cases, 482,295 European ancestry controls, 8,180 Japanese ancestry cases, 28,612 Japanese ancestry controls, 1,307 African American ancestry cases, 7,660 African American ancestry controls, 845 Hispanic cases, 4,177 Hispanic controls	NA	17p12	MYOCD	MYOCD	NA	NA	ENSG00000141052	NA	NA	rs72811294-G	rs72811294	0	72811294	intron_variant	0	0.89	7e-09	8.1549	NA	1.07	[1.05-1.09]	Affymetrix, Illumina [up to 12149979] (imputed)	N	atrial fibrillation	http://www.ebi.ac.uk/efo/EFO_0000275	GCST006061	Genome-wide genotyping array
3	24431375	24431375	2018-08-13	29892015	Roselli C	2018-06-11	Nat Genet	www.ncbi.nlm.nih.gov/pubmed/29892015	Multi-ethnic genome-wide association study for atrial fibrillation.	Atrial fibrillation	55,114 European ancestry cases, 482,295 European ancestry controls, 8,180 Japanese ancestry cases, 28,612 Japanese ancestry controls, 1,307 African American ancestry cases, 7,660 African American ancestry controls, 845 Hispanic cases, 4,177 Hispanic controls	NA	3p24.2	THRB	THRB	NA	NA	ENSG00000151090	NA	NA	rs73032363-A	rs73032363	0	73032363	intron_variant	0	0.7	4e-08	7.39794	NA	1.04	[1.03-1.06]	Affymetrix, Illumina [up to 12149979] (imputed)	N	atrial fibrillation	http://www.ebi.ac.uk/efo/EFO_0000275	GCST006061	Genome-wide genotyping array
3	111873991	111873991	2018-08-13	29892015	Roselli C	2018-06-11	Nat Genet	www.ncbi.nlm.nih.gov/pubmed/29892015	Multi-ethnic genome-wide association study for atrial fibrillation.	Atrial fibrillation	55,114 European ancestry cases, 482,295 European ancestry controls, 8,180 Japanese ancestry cases, 28,612 Japanese ancestry controls, 1,307 African American ancestry cases, 7,660 African American ancestry controls, 845 Hispanic cases, 4,177 Hispanic controls	NA	3q13.2	PHLDB2	PHLDB2	NA	NA	ENSG00000144824	NA	NA	rs73228543-G	rs73228543	0	73228543	intron_variant	0	0.85	3e-11	10.5229	(EA)	1.07	[1.05-1.1]	Affymetrix, Illumina [up to 12149979] (imputed)	N	atrial fibrillation	http://www.ebi.ac.uk/efo/EFO_0000275	GCST006061	Genome-wide genotyping array
14	34704569	34704569	2018-08-13	29892015	Roselli C	2018-06-11	Nat Genet	www.ncbi.nlm.nih.gov/pubmed/29892015	Multi-ethnic genome-wide association study for atrial fibrillation.	Atrial fibrillation	55,114 European ancestry cases, 482,295 European ancestry controls, 8,180 Japanese ancestry cases, 28,612 Japanese ancestry controls, 1,307 African American ancestry cases, 7,660 African American ancestry controls, 845 Hispanic cases, 4,177 Hispanic controls	NA	14q13.1	SNX6, CFL2	RPL23AP8 - CFL2	ENSG00000241582	ENSG00000165410	NA	9925	4544	rs73241997-T	rs73241997	0	73241997	downstream_gene_variant	1	0.16	1e-13	13	NA	1.07	[1.05-1.1]	Affymetrix, Illumina [up to 12149979] (imputed)	N	atrial fibrillation	http://www.ebi.ac.uk/efo/EFO_0000275	GCST006061	Genome-wide genotyping array
6	16415520	16415520	2018-08-13	29892015	Roselli C	2018-06-11	Nat Genet	www.ncbi.nlm.nih.gov/pubmed/29892015	Multi-ethnic genome-wide association study for atrial fibrillation.	Atrial fibrillation	55,114 European ancestry cases, 482,295 European ancestry controls, 8,180 Japanese ancestry cases, 28,612 Japanese ancestry controls, 1,307 African American ancestry cases, 7,660 African American ancestry controls, 845 Hispanic cases, 4,177 Hispanic controls	NA	6p22.3	ATXN1	ATXN1	NA	NA	ENSG00000124788	NA	NA	rs73366713-G	rs73366713	0	73366713	intron_variant	0	0.86	6e-21	20.2218	NA	1.11	[1.09-1.14]	Affymetrix, Illumina [up to 12149979] (imputed)	N	atrial fibrillation	http://www.ebi.ac.uk/efo/EFO_0000275	GCST006061	Genome-wide genotyping array
15	73384923	73384923	2018-08-13	29892015	Roselli C	2018-06-11	Nat Genet	www.ncbi.nlm.nih.gov/pubmed/29892015	Multi-ethnic genome-wide association study for atrial fibrillation.	Atrial fibrillation	55,114 European ancestry cases, 482,295 European ancestry controls, 8,180 Japanese ancestry cases, 28,612 Japanese ancestry controls, 1,307 African American ancestry cases, 7,660 African American ancestry controls, 845 Hispanic cases, 4,177 Hispanic controls	NA	15q24.1	HCN4, REC114	HCN4 - REC114	ENSG00000138622	ENSG00000183324	NA	15965	58241	rs74022964-T	rs74022964	0	74022964	intergenic_variant	1	0.16	1e-27	27	NA	1.11	[1.09-1.13]	Affymetrix, Illumina [up to 12149979] (imputed)	N	atrial fibrillation	http://www.ebi.ac.uk/efo/EFO_0000275	GCST006061	Genome-wide genotyping array
8	134800173	134800173	2018-08-13	29892015	Roselli C	2018-06-11	Nat Genet	www.ncbi.nlm.nih.gov/pubmed/29892015	Multi-ethnic genome-wide association study for atrial fibrillation.	Atrial fibrillation	55,114 European ancestry cases, 482,295 European ancestry controls, 8,180 Japanese ancestry cases, 28,612 Japanese ancestry controls, 1,307 African American ancestry cases, 7,660 African American ancestry controls, 845 Hispanic cases, 4,177 Hispanic controls	NA	8q24.22	MIR30B	ZFAT - MIR30B	ENSG00000066827	ENSG00000207582	NA	87124	347	rs7460121-A	rs7460121	0	7460121	upstream_gene_variant	1	0.1	2e-08	7.69897	NA	1.07	[1.05-1.1]	Affymetrix, Illumina [up to 12149979] (imputed)	N	atrial fibrillation	http://www.ebi.ac.uk/efo/EFO_0000275	GCST006061	Genome-wide genotyping array
14	72782711	72782711	2018-08-13	29892015	Roselli C	2018-06-11	Nat Genet	www.ncbi.nlm.nih.gov/pubmed/29892015	Multi-ethnic genome-wide association study for atrial fibrillation.	Atrial fibrillation	55,114 European ancestry cases, 482,295 European ancestry controls, 8,180 Japanese ancestry cases, 28,612 Japanese ancestry controls, 1,307 African American ancestry cases, 7,660 African American ancestry controls, 845 Hispanic cases, 4,177 Hispanic controls	NA	14q24.2	DPF3	DPF3	NA	NA	ENSG00000205683	NA	NA	rs74884082-C	rs74884082	0	74884082	intron_variant	0	0.76	7e-08	7.1549	NA	1.05	[1.03-1.06]	Affymetrix, Illumina [up to 12149979] (imputed)	N	atrial fibrillation	http://www.ebi.ac.uk/efo/EFO_0000275	GCST006061	Genome-wide genotyping array
7	74696373	74696373	2018-08-13	29892015	Roselli C	2018-06-11	Nat Genet	www.ncbi.nlm.nih.gov/pubmed/29892015	Multi-ethnic genome-wide association study for atrial fibrillation.	Atrial fibrillation	55,114 European ancestry cases, 482,295 European ancestry controls, 8,180 Japanese ancestry cases, 28,612 Japanese ancestry controls, 1,307 African American ancestry cases, 7,660 African American ancestry controls, 845 Hispanic cases, 4,177 Hispanic controls	NA	7q11.23	GTF2I	GTF2I	NA	NA	ENSG00000263001	NA	NA	rs74910854-G	rs74910854	0	74910854	intron_variant	0	0.07	3e-09	8.52288	NA	1.1	[1.07-1.13]	Affymetrix, Illumina [up to 12149979] (imputed)	N	atrial fibrillation	http://www.ebi.ac.uk/efo/EFO_0000275	GCST006061	Genome-wide genotyping array
4	110737238	110737238	2018-08-13	29892015	Roselli C	2018-06-11	Nat Genet	www.ncbi.nlm.nih.gov/pubmed/29892015	Multi-ethnic genome-wide association study for atrial fibrillation.	Atrial fibrillation	55,114 European ancestry cases, 482,295 European ancestry controls, 8,180 Japanese ancestry cases, 28,612 Japanese ancestry controls, 1,307 African American ancestry cases, 7,660 African American ancestry controls, 845 Hispanic cases, 4,177 Hispanic controls	NA	4q25	PITX2, C4orf32	PITX2 - LINC01438	ENSG00000164093	ENSG00000249519	NA	95115	57165	rs75021220-T	rs75021220	0	75021220	intergenic_variant	1	0.12	2e-307	339.699	(EA)	1.57	NA	Affymetrix, Illumina [up to 12149979] (imputed)	N	atrial fibrillation	http://www.ebi.ac.uk/efo/EFO_0000275	GCST006061	Genome-wide genotyping array
8	18056461	18056461	2018-08-13	29892015	Roselli C	2018-06-11	Nat Genet	www.ncbi.nlm.nih.gov/pubmed/29892015	Multi-ethnic genome-wide association study for atrial fibrillation.	Atrial fibrillation	55,114 European ancestry cases, 482,295 European ancestry controls, 8,180 Japanese ancestry cases, 28,612 Japanese ancestry controls, 1,307 African American ancestry cases, 7,660 African American ancestry controls, 845 Hispanic cases, 4,177 Hispanic controls	NA	8p22	ASAH1	ASAH1	NA	NA	ENSG00000104763	NA	NA	rs7508-A	rs7508	0	7508	3_prime_UTR_variant	0	0.71	2e-19	18.699	NA	1.07	[1.06-1.09]	Affymetrix, Illumina [up to 12149979] (imputed)	N	atrial fibrillation	http://www.ebi.ac.uk/efo/EFO_0000275	GCST006061	Genome-wide genotyping array
11	128894675	128894675	2018-08-13	29892015	Roselli C	2018-06-11	Nat Genet	www.ncbi.nlm.nih.gov/pubmed/29892015	Multi-ethnic genome-wide association study for atrial fibrillation.	Atrial fibrillation	55,114 European ancestry cases, 482,295 European ancestry controls, 8,180 Japanese ancestry cases, 28,612 Japanese ancestry controls, 1,307 African American ancestry cases, 7,660 African American ancestry controls, 845 Hispanic cases, 4,177 Hispanic controls	NA	11q24.3	KCNJ5	KCNJ5	NA	NA	ENSG00000120457	NA	NA	rs76097649-A	rs76097649	0	76097649	intron_variant	0	0.08	2e-20	19.699	NA	1.13	[1.1-1.17]	Affymetrix, Illumina [up to 12149979] (imputed)	N	atrial fibrillation	http://www.ebi.ac.uk/efo/EFO_0000275	GCST006061	Genome-wide genotyping array
6	36677811	36677811	2018-08-13	29892015	Roselli C	2018-06-11	Nat Genet	www.ncbi.nlm.nih.gov/pubmed/29892015	Multi-ethnic genome-wide association study for atrial fibrillation.	Atrial fibrillation	55,114 European ancestry cases, 482,295 European ancestry controls, 8,180 Japanese ancestry cases, 28,612 Japanese ancestry controls, 1,307 African American ancestry cases, 7,660 African American ancestry controls, 845 Hispanic cases, 4,177 Hispanic controls	NA	6p21.2	CDKN1A	CDKN1A, DINOL	NA	NA	ENSG00000124762, ENSG00000285244	NA	NA	rs762624-A	rs762624	0	762624	non_coding_transcript_exon_variant	0	0.73	7e-11	10.1549	(EA)	1.06	[1.04-1.08]	Affymetrix, Illumina [up to 12149979] (imputed)	N	atrial fibrillation	http://www.ebi.ac.uk/efo/EFO_0000275	GCST006061	Genome-wide genotyping array
3	89485227	89485227	2018-08-13	29892015	Roselli C	2018-06-11	Nat Genet	www.ncbi.nlm.nih.gov/pubmed/29892015	Multi-ethnic genome-wide association study for atrial fibrillation.	Atrial fibrillation	55,114 European ancestry cases, 482,295 European ancestry controls, 8,180 Japanese ancestry cases, 28,612 Japanese ancestry controls, 1,307 African American ancestry cases, 7,660 African American ancestry controls, 845 Hispanic cases, 4,177 Hispanic controls	NA	3p11.1	EPHA3	EPHA3 - NA	ENSG00000044524	NA	NA	3093	NA	rs7632427-T	rs7632427	0	7632427	intergenic_variant	1	0.61	1e-08	8	NA	1.04	[1.03-1.06]	Affymetrix, Illumina [up to 12149979] (imputed)	N	atrial fibrillation	http://www.ebi.ac.uk/efo/EFO_0000275	GCST006061	Genome-wide genotyping array
3	12800305	12800305	2018-08-13	29892015	Roselli C	2018-06-11	Nat Genet	www.ncbi.nlm.nih.gov/pubmed/29892015	Multi-ethnic genome-wide association study for atrial fibrillation.	Atrial fibrillation	55,114 European ancestry cases, 482,295 European ancestry controls, 8,180 Japanese ancestry cases, 28,612 Japanese ancestry controls, 1,307 African American ancestry cases, 7,660 African American ancestry controls, 845 Hispanic cases, 4,177 Hispanic controls	NA	3p25.2	CAND2	CAND2	NA	NA	ENSG00000144712	NA	NA	rs7650482-G	rs7650482	0	7650482	intron_variant	0	0.65	4e-22	21.3979	(EA)	1.08	[1.06-1.1]	Affymetrix, Illumina [up to 12149979] (imputed)	N	atrial fibrillation	http://www.ebi.ac.uk/efo/EFO_0000275	GCST006061	Genome-wide genotyping array
17	46969002	46969002	2018-08-13	29892015	Roselli C	2018-06-11	Nat Genet	www.ncbi.nlm.nih.gov/pubmed/29892015	Multi-ethnic genome-wide association study for atrial fibrillation.	Atrial fibrillation	55,114 European ancestry cases, 482,295 European ancestry controls, 8,180 Japanese ancestry cases, 28,612 Japanese ancestry controls, 1,307 African American ancestry cases, 7,660 African American ancestry controls, 845 Hispanic cases, 4,177 Hispanic controls	NA	17q21.32	GOSR2	GOSR2	NA	NA	ENSG00000108433	NA	NA	rs76774446-A	rs76774446	0	76774446	intron_variant	0	0.13	1e-08	8	NA	1.07	[1.04-1.09]	Affymetrix, Illumina [up to 12149979] (imputed)	N	atrial fibrillation	http://www.ebi.ac.uk/efo/EFO_0000275	GCST006061	Genome-wide genotyping array
6	16413394	16413394	2018-08-13	29892015	Roselli C	2018-06-11	Nat Genet	www.ncbi.nlm.nih.gov/pubmed/29892015	Multi-ethnic genome-wide association study for atrial fibrillation.	Atrial fibrillation	55,114 European ancestry cases, 482,295 European ancestry controls, 8,180 Japanese ancestry cases, 28,612 Japanese ancestry controls, 1,307 African American ancestry cases, 7,660 African American ancestry controls, 845 Hispanic cases, 4,177 Hispanic controls	NA	6p22.3	ATXN1	ATXN1	NA	NA	ENSG00000124788	NA	NA	rs7770062-G	rs7770062	0	7770062	intron_variant	0	0.86	9e-21	20.0458	(EA)	1.11	[1.09-1.14]	Affymetrix, Illumina [up to 12149979] (imputed)	N	atrial fibrillation	http://www.ebi.ac.uk/efo/EFO_0000275	GCST006061	Genome-wide genotyping array
7	150964321	150964321	2018-08-13	29892015	Roselli C	2018-06-11	Nat Genet	www.ncbi.nlm.nih.gov/pubmed/29892015	Multi-ethnic genome-wide association study for atrial fibrillation.	Atrial fibrillation	55,114 European ancestry cases, 482,295 European ancestry controls, 8,180 Japanese ancestry cases, 28,612 Japanese ancestry controls, 1,307 African American ancestry cases, 7,660 African American ancestry controls, 845 Hispanic cases, 4,177 Hispanic controls	NA	7q36.1	KCNH2	KCNH2	NA	NA	ENSG00000055118	NA	NA	rs7789146-G	rs7789146	0	7789146	intron_variant	0	0.8	7e-10	9.1549	NA	1.06	[1.04-1.08]	Affymetrix, Illumina [up to 12149979] (imputed)	N	atrial fibrillation	http://www.ebi.ac.uk/efo/EFO_0000275	GCST006061	Genome-wide genotyping array
8	123533862	123533862	2018-08-13	29892015	Roselli C	2018-06-11	Nat Genet	www.ncbi.nlm.nih.gov/pubmed/29892015	Multi-ethnic genome-wide association study for atrial fibrillation.	Atrial fibrillation	55,114 European ancestry cases, 482,295 European ancestry controls, 8,180 Japanese ancestry cases, 28,612 Japanese ancestry controls, 1,307 African American ancestry cases, 7,660 African American ancestry controls, 845 Hispanic cases, 4,177 Hispanic controls	NA	8q24.13	FBXO32	FBXO32	NA	NA	ENSG00000156804	NA	NA	rs78332318-T	rs78332318	0	78332318	intron_variant	0	0.06	9e-17	16.0458	(EA)	1.14	[1.11-1.18]	Affymetrix, Illumina [up to 12149979] (imputed)	N	atrial fibrillation	http://www.ebi.ac.uk/efo/EFO_0000275	GCST006061	Genome-wide genotyping array
8	21946224	21946224	2018-08-13	29892015	Roselli C	2018-06-11	Nat Genet	www.ncbi.nlm.nih.gov/pubmed/29892015	Multi-ethnic genome-wide association study for atrial fibrillation.	Atrial fibrillation	55,114 European ancestry cases, 482,295 European ancestry controls, 8,180 Japanese ancestry cases, 28,612 Japanese ancestry controls, 1,307 African American ancestry cases, 7,660 African American ancestry controls, 845 Hispanic cases, 4,177 Hispanic controls	NA	8p21.3	XPO7	XPO7	NA	NA	ENSG00000130227	NA	NA	rs7846485-C	rs7846485	0	7846485	intron_variant	0	0.87	4e-15	14.3979	NA	1.09	[1.07-1.12]	Affymetrix, Illumina [up to 12149979] (imputed)	N	atrial fibrillation	http://www.ebi.ac.uk/efo/EFO_0000275	GCST006061	Genome-wide genotyping array
10	63556040	63556040	2018-08-13	29892015	Roselli C	2018-06-11	Nat Genet	www.ncbi.nlm.nih.gov/pubmed/29892015	Multi-ethnic genome-wide association study for atrial fibrillation.	Atrial fibrillation	55,114 European ancestry cases, 482,295 European ancestry controls, 8,180 Japanese ancestry cases, 28,612 Japanese ancestry controls, 1,307 African American ancestry cases, 7,660 African American ancestry controls, 845 Hispanic cases, 4,177 Hispanic controls	NA	10q21.3	REEP3	REEP3	NA	NA	ENSG00000165476	NA	NA	rs7919685-G	rs7919685	0	7919685	intron_variant	0	0.53	5e-16	15.301	NA	1.06	[1.04-1.07]	Affymetrix, Illumina [up to 12149979] (imputed)	N	atrial fibrillation	http://www.ebi.ac.uk/efo/EFO_0000275	GCST006061	Genome-wide genotyping array
12	56709370	56709370	2018-08-13	29892015	Roselli C	2018-06-11	Nat Genet	www.ncbi.nlm.nih.gov/pubmed/29892015	Multi-ethnic genome-wide association study for atrial fibrillation.	Atrial fibrillation	55,114 European ancestry cases, 482,295 European ancestry controls, 8,180 Japanese ancestry cases, 28,612 Japanese ancestry controls, 1,307 African American ancestry cases, 7,660 African American ancestry controls, 845 Hispanic cases, 4,177 Hispanic controls	NA	12q13.3	NACA	PTGES3 - NACA	ENSG00000110958	ENSG00000196531	NA	20962	2935	rs7978685-T	rs7978685	0	7978685	downstream_gene_variant	1	0.28	6e-12	11.2218	NA	1.06	[1.04-1.07]	Affymetrix, Illumina [up to 12149979] (imputed)	N	atrial fibrillation	http://www.ebi.ac.uk/efo/EFO_0000275	GCST006061	Genome-wide genotyping array
13	22797335	22797335	2018-08-13	29892015	Roselli C	2018-06-11	Nat Genet	www.ncbi.nlm.nih.gov/pubmed/29892015	Multi-ethnic genome-wide association study for atrial fibrillation.	Atrial fibrillation	55,114 European ancestry cases, 482,295 European ancestry controls, 8,180 Japanese ancestry cases, 28,612 Japanese ancestry controls, 1,307 African American ancestry cases, 7,660 African American ancestry controls, 845 Hispanic cases, 4,177 Hispanic controls	NA	13q12.12	LINC00540, BASP1P1	DDX39AP1 - SNORD36	ENSG00000225777	ENSG00000253094	NA	91129	5810	rs7987944-C	rs7987944	0	7987944	intergenic_variant	1	0.34	1e-12	12	(EA)	1.06	[1.04-1.07]	Affymetrix, Illumina [up to 12149979] (imputed)	N	atrial fibrillation	http://www.ebi.ac.uk/efo/EFO_0000275	GCST006061	Genome-wide genotyping array
17	7531723	7531723	2018-08-13	29892015	Roselli C	2018-06-11	Nat Genet	www.ncbi.nlm.nih.gov/pubmed/29892015	Multi-ethnic genome-wide association study for atrial fibrillation.	Atrial fibrillation	55,114 European ancestry cases, 482,295 European ancestry controls, 8,180 Japanese ancestry cases, 28,612 Japanese ancestry controls, 1,307 African American ancestry cases, 7,660 African American ancestry controls, 845 Hispanic cases, 4,177 Hispanic controls	NA	17p13.1	POLR2A, TNFSF12	POLR2A - Y_RNA	ENSG00000181222	ENSG00000274754	NA	17107	5373	rs8073937-G	rs8073937	0	8073937	intergenic_variant	1	0.37	1e-11	11	NA	1.05	[1.04-1.07]	Affymetrix, Illumina [up to 12149979] (imputed)	N	atrial fibrillation	http://www.ebi.ac.uk/efo/EFO_0000275	GCST006061	Genome-wide genotyping array
18	51182178	51182178	2018-08-13	29892015	Roselli C	2018-06-11	Nat Genet	www.ncbi.nlm.nih.gov/pubmed/29892015	Multi-ethnic genome-wide association study for atrial fibrillation.	Atrial fibrillation	55,114 European ancestry cases, 482,295 European ancestry controls, 8,180 Japanese ancestry cases, 28,612 Japanese ancestry controls, 1,307 African American ancestry cases, 7,660 African American ancestry controls, 845 Hispanic cases, 4,177 Hispanic controls	NA	18q21.2	MEX3C	MEX3C	NA	NA	ENSG00000176624	NA	NA	rs8088085-A	rs8088085	0	8088085	intron_variant	0	0.57	5e-06	5.30103	NA	1.03	[1.02-1.05]	Affymetrix, Illumina [up to 12149979] (imputed)	N	atrial fibrillation	http://www.ebi.ac.uk/efo/EFO_0000275	GCST006061	Genome-wide genotyping array
14	76961126	76961126	2018-08-13	29892015	Roselli C	2018-06-11	Nat Genet	www.ncbi.nlm.nih.gov/pubmed/29892015	Multi-ethnic genome-wide association study for atrial fibrillation.	Atrial fibrillation	55,114 European ancestry cases, 482,295 European ancestry controls, 8,180 Japanese ancestry cases, 28,612 Japanese ancestry controls, 1,307 African American ancestry cases, 7,660 African American ancestry controls, 845 Hispanic cases, 4,177 Hispanic controls	NA	14q24.3	LRRC74, IRF2BPL	LINC01629	NA	NA	ENSG00000258602	NA	NA	rs8181996-G	rs8181996	0	8181996	intron_variant	0	0.38	2e-09	8.69897	(EA)	1.05	[1.03-1.06]	Affymetrix, Illumina [up to 12149979] (imputed)	N	atrial fibrillation	http://www.ebi.ac.uk/efo/EFO_0000275	GCST006061	Genome-wide genotyping array
6	122068760	122068760	2018-08-13	29892015	Roselli C	2018-06-11	Nat Genet	www.ncbi.nlm.nih.gov/pubmed/29892015	Multi-ethnic genome-wide association study for atrial fibrillation.	Atrial fibrillation	55,114 European ancestry cases, 482,295 European ancestry controls, 8,180 Japanese ancestry cases, 28,612 Japanese ancestry controls, 1,307 African American ancestry cases, 7,660 African American ancestry controls, 845 Hispanic cases, 4,177 Hispanic controls	NA	6q22.31	GJA1, HSF2	HMGB3P18 - RNU1-18P	ENSG00000220184	ENSG00000199932	NA	209992	142888	rs868155-C	rs868155	0	868155	intergenic_variant	1	0.65	2e-16	15.699	(EA)	1.07	[1.05-1.08]	Affymetrix, Illumina [up to 12149979] (imputed)	N	atrial fibrillation	http://www.ebi.ac.uk/efo/EFO_0000275	GCST006061	Genome-wide genotyping array
1	10736809	10736809	2018-08-13	29892015	Roselli C	2018-06-11	Nat Genet	www.ncbi.nlm.nih.gov/pubmed/29892015	Multi-ethnic genome-wide association study for atrial fibrillation.	Atrial fibrillation	55,114 European ancestry cases, 482,295 European ancestry controls, 8,180 Japanese ancestry cases, 28,612 Japanese ancestry controls, 1,307 African American ancestry cases, 7,660 African American ancestry controls, 845 Hispanic cases, 4,177 Hispanic controls	NA	1p36.22	CASZ1	CASZ1	NA	NA	ENSG00000130940	NA	NA	rs880315-C	rs880315	0	880315	intron_variant	0	0.37	5e-09	8.30103	NA	1.04	[1.03-1.06]	Affymetrix, Illumina [up to 12149979] (imputed)	N	atrial fibrillation	http://www.ebi.ac.uk/efo/EFO_0000275	GCST006061	Genome-wide genotyping array
12	114355435	114355435	2018-08-13	29892015	Roselli C	2018-06-11	Nat Genet	www.ncbi.nlm.nih.gov/pubmed/29892015	Multi-ethnic genome-wide association study for atrial fibrillation.	Atrial fibrillation	55,114 European ancestry cases, 482,295 European ancestry controls, 8,180 Japanese ancestry cases, 28,612 Japanese ancestry controls, 1,307 African American ancestry cases, 7,660 African American ancestry controls, 845 Hispanic cases, 4,177 Hispanic controls	NA	12q24.21	TBX5	TBX5	NA	NA	ENSG00000089225	NA	NA	rs883079-T	rs883079	0	883079	3_prime_UTR_variant	0	0.69	1e-51	51	NA	1.13	[1.11-1.14]	Affymetrix, Illumina [up to 12149979] (imputed)	N	atrial fibrillation	http://www.ebi.ac.uk/efo/EFO_0000275	GCST006061	Genome-wide genotyping array
6	118653635	118653635	2018-08-13	29892015	Roselli C	2018-06-11	Nat Genet	www.ncbi.nlm.nih.gov/pubmed/29892015	Multi-ethnic genome-wide association study for atrial fibrillation.	Atrial fibrillation	55,114 European ancestry cases, 482,295 European ancestry controls, 8,180 Japanese ancestry cases, 28,612 Japanese ancestry controls, 1,307 African American ancestry cases, 7,660 African American ancestry controls, 845 Hispanic cases, 4,177 Hispanic controls	NA	6q22.31	CEP85L	CEP85L	NA	NA	ENSG00000111860	NA	NA	rs9481842-G	rs9481842	0	9481842	intron_variant	0	0.27	2e-16	15.699	(EA)	1.07	[1.05-1.09]	Affymetrix, Illumina [up to 12149979] (imputed)	N	atrial fibrillation	http://www.ebi.ac.uk/efo/EFO_0000275	GCST006061	Genome-wide genotyping array
11	121758299	121758299	2018-08-13	29892015	Roselli C	2018-06-11	Nat Genet	www.ncbi.nlm.nih.gov/pubmed/29892015	Multi-ethnic genome-wide association study for atrial fibrillation.	Atrial fibrillation	55,114 European ancestry cases, 482,295 European ancestry controls, 8,180 Japanese ancestry cases, 28,612 Japanese ancestry controls, 1,307 African American ancestry cases, 7,660 African American ancestry controls, 845 Hispanic cases, 4,177 Hispanic controls	NA	11q24.1	SORL1, MIR100HG	ZBED5-AS1 - NA	ENSG00000247271	NA	NA	110849327	NA	rs949078-C	rs949078	0	949078	intron_variant	1	0.27	5e-11	10.301	NA	1.05	[1.04-1.07]	Affymetrix, Illumina [up to 12149979] (imputed)	N	atrial fibrillation	http://www.ebi.ac.uk/efo/EFO_0000275	GCST006061	Genome-wide genotyping array
1	205716224	205716224	2018-08-13	29892015	Roselli C	2018-06-11	Nat Genet	www.ncbi.nlm.nih.gov/pubmed/29892015	Multi-ethnic genome-wide association study for atrial fibrillation.	Atrial fibrillation	55,114 European ancestry cases, 482,295 European ancestry controls, 8,180 Japanese ancestry cases, 28,612 Japanese ancestry controls, 1,307 African American ancestry cases, 7,660 African American ancestry controls, 845 Hispanic cases, 4,177 Hispanic controls	NA	1q32.1	NUCKS1	NUCKS1	NA	NA	ENSG00000069275	NA	NA	rs951366-C	rs951366	0	951366	3_prime_UTR_variant	0	0.39	8e-09	8.09691	(EA)	1.05	[1.03-1.06]	Affymetrix, Illumina [up to 12149979] (imputed)	N	atrial fibrillation	http://www.ebi.ac.uk/efo/EFO_0000275	GCST006061	Genome-wide genotyping array
13	22799267	22799267	2018-08-13	29892015	Roselli C	2018-06-11	Nat Genet	www.ncbi.nlm.nih.gov/pubmed/29892015	Multi-ethnic genome-wide association study for atrial fibrillation.	Atrial fibrillation	55,114 European ancestry cases, 482,295 European ancestry controls, 8,180 Japanese ancestry cases, 28,612 Japanese ancestry controls, 1,307 African American ancestry cases, 7,660 African American ancestry controls, 845 Hispanic cases, 4,177 Hispanic controls	NA	13q12.12	LINC00540, BASP1P1	DDX39AP1 - SNORD36	ENSG00000225777	ENSG00000253094	NA	93061	3878	rs9580438-C	rs9580438	0	9580438	intergenic_variant	1	0.32	1e-13	13	NA	1.06	[1.04-1.07]	Affymetrix, Illumina [up to 12149979] (imputed)	N	atrial fibrillation	http://www.ebi.ac.uk/efo/EFO_0000275	GCST006061	Genome-wide genotyping array
17	7516977	7516977	2018-08-13	29892015	Roselli C	2018-06-11	Nat Genet	www.ncbi.nlm.nih.gov/pubmed/29892015	Multi-ethnic genome-wide association study for atrial fibrillation.	Atrial fibrillation	55,114 European ancestry cases, 482,295 European ancestry controls, 8,180 Japanese ancestry cases, 28,612 Japanese ancestry controls, 1,307 African American ancestry cases, 7,660 African American ancestry controls, 845 Hispanic cases, 4,177 Hispanic controls	NA	17p13.1	POLR2A	POLR2A - Y_RNA	ENSG00000181222	ENSG00000274754	NA	2361	20119	rs9675122-C	rs9675122	0	9675122	downstream_gene_variant	1	0.36	5e-12	11.301	(EA)	1.06	[1.04-1.07]	Affymetrix, Illumina [up to 12149979] (imputed)	N	atrial fibrillation	http://www.ebi.ac.uk/efo/EFO_0000275	GCST006061	Genome-wide genotyping array
3	196767831	196767831	2018-08-13	29892015	Roselli C	2018-06-11	Nat Genet	www.ncbi.nlm.nih.gov/pubmed/29892015	Multi-ethnic genome-wide association study for atrial fibrillation.	Atrial fibrillation	55,114 European ancestry cases, 482,295 European ancestry controls, 8,180 Japanese ancestry cases, 28,612 Japanese ancestry controls, 1,307 African American ancestry cases, 7,660 African American ancestry controls, 845 Hispanic cases, 4,177 Hispanic controls	NA	3q29	PAK2	PAK2	NA	NA	ENSG00000180370	NA	NA	rs9872035-C	rs9872035	0	9872035	intron_variant	0	0.45	2e-08	7.69897	(EA)	1.04	[1.03-1.06]	Affymetrix, Illumina [up to 12149979] (imputed)	N	atrial fibrillation	http://www.ebi.ac.uk/efo/EFO_0000275	GCST006061	Genome-wide genotyping array
18	48947822	48947822	2018-08-13	29892015	Roselli C	2018-06-11	Nat Genet	www.ncbi.nlm.nih.gov/pubmed/29892015	Multi-ethnic genome-wide association study for atrial fibrillation.	Atrial fibrillation	55,114 European ancestry cases, 482,295 European ancestry controls, 8,180 Japanese ancestry cases, 28,612 Japanese ancestry controls, 1,307 African American ancestry cases, 7,660 African American ancestry controls, 845 Hispanic cases, 4,177 Hispanic controls	NA	18q21.1	SMAD7	SMAD7	NA	NA	ENSG00000101665	NA	NA	rs9953366-C	rs9953366	0	9953366	intron_variant	0	0.66	9e-11	10.0458	NA	1.05	[1.04-1.07]	Affymetrix, Illumina [up to 12149979] (imputed)	N	atrial fibrillation	http://www.ebi.ac.uk/efo/EFO_0000275	GCST006061	Genome-wide genotyping array
3	38736063	38736063	2021-02-03	32619740	Makarawate P	2020-06-30	Heart Rhythm	www.ncbi.nlm.nih.gov/pubmed/32619740	Common and rare susceptibility genetic variants predisposing to Brugada Syndrome in Thailand.	Brugada syndrome	154 Thai cases, 432 Thai controls	NA	3p22.2	SCN5A, SCN10A	SCN10A	NA	NA	ENSG00000185313	NA	NA	rs10428132-T	rs10428132	0	10428132	intron_variant	0	0.21	3e-10	9.52288	NA	2.4	[1.80-3.10]	Illumina [5310833] (imputed)	N	Brugada syndrome	http://purl.obolibrary.org/obo/MONDO_0015263	GCST011054	Genome-wide genotyping array
3	38541080	38541080	2021-02-03	32619740	Makarawate P	2020-06-30	Heart Rhythm	www.ncbi.nlm.nih.gov/pubmed/32619740	Common and rare susceptibility genetic variants predisposing to Brugada Syndrome in Thailand.	Brugada syndrome	154 Thai cases, 432 Thai controls	NA	3p22.2	SCN5A	EXOG	NA	NA	ENSG00000157036	NA	NA	rs6767797-G	rs6767797	0	6767797	intron_variant	0	0.56	3e-10	9.52288	(conditioned on rs10428132)	2.3	[1.70-3.10]	Illumina [5310833] (imputed)	N	Brugada syndrome	http://purl.obolibrary.org/obo/MONDO_0015263	GCST011054	Genome-wide genotyping array
6	125790654	125790654	2021-02-03	32619740	Makarawate P	2020-06-30	Heart Rhythm	www.ncbi.nlm.nih.gov/pubmed/32619740	Common and rare susceptibility genetic variants predisposing to Brugada Syndrome in Thailand.	Brugada syndrome	154 Thai cases, 432 Thai controls	NA	6q22.31	HEY2	NCOA7	NA	NA	ENSG00000111912	NA	NA	rs3734634-A	rs3734634	0	3734634	intron_variant	0	0.68	8e-09	8.09691	NA	2.5	[1.80-3.40]	Illumina [5310833] (imputed)	N	Brugada syndrome	http://purl.obolibrary.org/obo/MONDO_0015263	GCST011054	Genome-wide genotyping array
4	110783043	110783043	2021-02-26	32514122	Ishigaki K	2020-06-08	Nat Genet	www.ncbi.nlm.nih.gov/pubmed/32514122	Large-scale genome-wide association study in a Japanese population identifies novel susceptibility loci across different diseases.	Congestive heart failure	9,413 Japanese ancestry cases, 203,040 Japanese ancestry controls	NA	4q25	NA	NA - LINC01438	NA	ENSG00000249519	NA	NA	11360	rs2129981-T	rs2129981	0	2129981	regulatory_region_variant	1	0.450123	1e-08	8	NA	1.09094	[1.058978995-1.123857469]	Illumina [8919992] (imputed)	N	congestive heart failure	http://www.ebi.ac.uk/efo/EFO_0000373	GCST90013686	Genome-wide genotyping array
2	187468337	187468337	2013-08-20	23583979	den Hoed M	2013-04-14	Nat Genet	www.ncbi.nlm.nih.gov/pubmed/23583979	Identification of heart rate-associated loci and their effects on cardiac conduction and rhythm disorders.	Heart rate	85,787 European ancestry individuals, 6,568 Indian Asian ancestry indiviudals	88,823 European ancestry individuals	2q32.1	TFPI	TFPI	NA	NA	ENSG00000003436	NA	NA	rs4140885-A	rs4140885	0	4140885	intron_variant	0	0.317	5e-08	7.30103	NA	0.217	[0.12-0.31] unit increase	Affymetrix, Illumina [2516789] (imputed)	N	heart rate	http://www.ebi.ac.uk/efo/EFO_0004326	GCST001969	Genome-wide genotyping array
7	93920284	93920284	2013-08-20	23583979	den Hoed M	2013-04-14	Nat Genet	www.ncbi.nlm.nih.gov/pubmed/23583979	Identification of heart rate-associated loci and their effects on cardiac conduction and rhythm disorders.	Heart rate	85,787 European ancestry individuals, 6,568 Indian Asian ancestry indiviudals	88,823 European ancestry individuals	7q21.3	GNG11	GNGT1 - GNG11	ENSG00000127928	ENSG00000127920	NA	9019	1451	rs180242-T	rs180242	0	180242	intergenic_variant	1	0.333	7e-12	11.1549	NA	0.316	[0.21-0.42] unit increase	Affymetrix, Illumina [2516789] (imputed)	N	heart rate	http://www.ebi.ac.uk/efo/EFO_0004326	GCST001969	Genome-wide genotyping array
[truncated: 1,334 more rows]
