# Supplementary material for: Computational analysis of congenital heart disease associated SNPs: unveiling their impact on the gene regulatory system
Source: BMC Genomics. 2025 Jan 21;26:55. doi: 10.1186/s12864-025-11232-6 (PMC11749323; doi:10.1186/s12864-025-11232-6)
Supplement: Supplementary file 6 — Supplementary Material 6. [file 12864_2025_11232_MOESM6_ESM.xlsx]

## Sheet: Sheet1
Table S5: A list of benign CHD-SNPs from ClinVar along with their corresponding star ratings.
CHR	Start	End	Ref_allele	Alt_allele	#AlleleID	Type	Name	GeneID	GeneSymbol	HGNC_ID	ClinicalSignificance	ClinSigSimple	LastEvaluated	RCVaccession	PhenotypeIDS	PhenotypeList	Origin	OriginSimple	Assembly	Cytogenetic	ReviewStatus	Other_IDs	StarRating
1	147773370	147773370	C	C	353057	single nucleotide variant	NM_005266.6(GJA5):c.-152G=	2702	GJA5	HGNC:4279	Likely benign	0	2016-06-14	RCV000277169	MONDO:MONDO:0018054,MedGen:C3468561,OMIM:PS608583,Orphanet:334	Familial atrial fibrillation	germline	germline	GRCh38	1q21.2	criteria provided, single submitter	ClinGen:CA10654425	1
1	147773393	147773393	C	T	353058	single nucleotide variant	NM_005266.6(GJA5):c.-175G>A	2702	GJA5	HGNC:4279	Likely benign	0	2016-06-14	RCV000316019	MONDO:MONDO:0018054,MedGen:C3468561,OMIM:PS608583,Orphanet:334	Familial atrial fibrillation	germline	germline	GRCh38	1q21.2	criteria provided, single submitter	ClinGen:CA10654426	1
1	156136137	156136137	G	A	45136	single nucleotide variant	NM_170707.4(LMNA):c.1157+16G>A	4000	LMNA	HGNC:6636	Benign/Likely benign	0	2022-10-04	RCV000030146|RCV000041310|RCV000057241|RCV001173416|RCV002054500	EFO:EFO_0000407,Human Phenotype Ontology:HP:0001644,Human Phenotype Ontology:HP:0001725,Human Phenotype Ontology:HP:0005159,Human Phenotype Ontology:HP:0200130,MONDO:MONDO:0005021,MeSH:D002311,MedGen:C0007193,Orphanet:217604|MedGen:CN169374|MedGen:CN517202|MONDO:MONDO:0015626,MedGen:C0007959,OMIM:PS118220,Orphanet:166|MONDO:MONDO:0018993,MedGen:C0270914,Orphanet:64746	Primary dilated cardiomyopathy|not specified|not provided|Charcot-Marie-Tooth disease|Charcot-Marie-Tooth disease type 2	germline	germline	GRCh38	1q22	criteria provided, multiple submitters, no conflicts	ClinGen:CA016706	2
1	201369850	201369850	G	A	799015	single nucleotide variant	NM_001276345.2(TNNT2):c.68-5C>T	7139	TNNT2	HGNC:11949	Benign	0	2022-10-21	RCV000999595|RCV001521906|RCV001700688	Human Phenotype Ontology:HP:0001639,MONDO:MONDO:0005045,MeSH:D002312,MedGen:C0007194,Orphanet:217569;MedGen:C0520806;EFO:EFO_0000407,Human Phenotype Ontology:HP:0001644,Human Phenotype Ontology:HP:0001725,Human Phenotype Ontology:HP:0005159,Human Phenotype Ontology:HP:0200130,MONDO:MONDO:0005021,MeSH:D002311,MedGen:C0007193,Orphanet:217604|MONDO:MONDO:0007266,MedGen:C1861864,OMIM:115195;MONDO:MON…	Hypertrophic cardiomyopathy;Sudden unexplained death;Primary dilated cardiomyopathy|Hypertrophic cardiomyopathy 2;Dilated cardiomyopathy 1D;Cardiomyopathy, familial restrictive, 3|not specified	germline	germline	GRCh38	1q32.1	criteria provided, multiple submitters, no conflicts	-	2
1	237388076	237388076	T	A	52986	single nucleotide variant	NM_001035.3(RYR2):c.677-11T>A	6262	RYR2	HGNC:10484	Benign	0	2022-09-27	RCV000036781|RCV000300385|RCV000357582|RCV000775984|RCV001682728|RCV001841575|RCV002362625	MedGen:CN169374|MedGen:C1832931|MONDO:MONDO:0011484,MedGen:C1631597,OMIM:604772,Orphanet:3286|Human Phenotype Ontology:HP:0001638,MONDO:MONDO:0004994,MedGen:C0878544,Orphanet:167848|MedGen:CN517202|EFO:EFO_0004269,Human Phenotype Ontology:HP:0001656,Human Phenotype Ontology:HP:0001661,Human Phenotype Ontology:HP:0001665,Human Phenotype Ontology:HP:0001666,Human Phenotype Ontology:HP:0001687,Human…	not specified|Arrhythmogenic right ventricular dysplasia 2|Catecholaminergic polymorphic ventricular tachycardia 1|Cardiomyopathy|not provided|Cardiac arrhythmia|Cardiovascular phenotype	germline	germline	GRCh38	1q43	criteria provided, multiple submitters, no conflicts	ClinGen:CA010312	2
1	237456749	237456749	T	C	52921	single nucleotide variant	NM_001035.3(RYR2):c.1612+14T>C	6262	RYR2	HGNC:10484	Benign	0	2022-09-27	RCV000036708|RCV000285780|RCV000343083|RCV001610318|RCV001841572|RCV002399372	MedGen:CN169374|MONDO:MONDO:0011484,MedGen:C1631597,OMIM:604772,Orphanet:3286|MedGen:C1832931|MedGen:CN517202|EFO:EFO_0004269,Human Phenotype Ontology:HP:0001656,Human Phenotype Ontology:HP:0001661,Human Phenotype Ontology:HP:0001665,Human Phenotype Ontology:HP:0001666,Human Phenotype Ontology:HP:0001687,Human Phenotype Ontology:HP:0001721,Human Phenotype Ontology:HP:0004351,Human Phenotype Ontol…	not specified|Catecholaminergic polymorphic ventricular tachycardia 1|Arrhythmogenic right ventricular dysplasia 2|not provided|Cardiac arrhythmia|Cardiovascular phenotype	germline	germline	GRCh38	1q43	criteria provided, multiple submitters, no conflicts	ClinGen:CA008519	2
1	237500920	237500920	T	G	498287	single nucleotide variant	NM_001035.3(RYR2):c.2396+17T>G	6262	RYR2	HGNC:10484	Benign/Likely benign	0	2022-11-03	RCV000609216|RCV001811093|RCV002491245|RCV002529386	MedGen:CN169374|MedGen:CN517202|MONDO:MONDO:0011484,MedGen:C1631597,OMIM:604772,Orphanet:3286;MONDO:MONDO:0020745,MedGen:C5542154,OMIM:115000;MedGen:C1832931|MONDO:MONDO:0011484,MedGen:C1631597,OMIM:604772,Orphanet:3286	not specified|not provided|Catecholaminergic polymorphic ventricular tachycardia 1;Ventricular arrhythmias due to cardiac ryanodine receptor calcium release deficiency syndrome;Arrhythmogenic right ventricular dysplasia 2|Catecholaminergic polymorphic ventricular tachycardia 1	germline;unknown	germline	GRCh38	1q43	criteria provided, multiple submitters, no conflicts	ClinGen:CA086029	2
1	237506840	237506840	A	G	249819	single nucleotide variant	NM_001035.3(RYR2):c.2718+26A>G	6262	RYR2	HGNC:10484	Benign	0	2021-11-07	RCV000243377|RCV000830197|RCV001795430|RCV001795431|RCV001843020	MedGen:CN169374|MedGen:CN517202|MedGen:C1832931|MONDO:MONDO:0011484,MedGen:C1631597,OMIM:604772,Orphanet:3286|EFO:EFO_0004269,Human Phenotype Ontology:HP:0001656,Human Phenotype Ontology:HP:0001661,Human Phenotype Ontology:HP:0001665,Human Phenotype Ontology:HP:0001666,Human Phenotype Ontology:HP:0001687,Human Phenotype Ontology:HP:0001721,Human Phenotype Ontology:HP:0004351,Human Phenotype Ontol…	not specified|not provided|Arrhythmogenic right ventricular dysplasia 2|Catecholaminergic polymorphic ventricular tachycardia 1|Cardiac arrhythmia	germline	germline	GRCh38	1q43	criteria provided, multiple submitters, no conflicts	ClinGen:CA086116	2
1	237550698	237550698	T	G	498509	single nucleotide variant	NM_001035.3(RYR2):c.3214+7T>G	6262	RYR2	HGNC:10484	Likely benign	0	2022-08-09	RCV000606869|RCV002531622|RCV002498957	MedGen:CN169374|MONDO:MONDO:0011484,MedGen:C1631597,OMIM:604772,Orphanet:3286|MedGen:C1832931;MONDO:MONDO:0011484,MedGen:C1631597,OMIM:604772,Orphanet:3286;MONDO:MONDO:0020745,MedGen:C5542154,OMIM:115000	not specified|Catecholaminergic polymorphic ventricular tachycardia 1|Arrhythmogenic right ventricular dysplasia 2;Catecholaminergic polymorphic ventricular tachycardia 1;Ventricular arrhythmias due to cardiac ryanodine receptor calcium release deficiency syndrome	germline;unknown	germline	GRCh38	1q43	criteria provided, multiple submitters, no conflicts	ClinGen:CA086329	2
1	237566824	237566824	A	G	249820	single nucleotide variant	NM_001035.3(RYR2):c.3423+49A>G	6262	RYR2	HGNC:10484	Benign	0	2021-11-07	RCV000246268|RCV000830198|RCV001795433|RCV001795434|RCV001843021	MedGen:CN169374|MedGen:CN517202|MedGen:C1832931|MONDO:MONDO:0011484,MedGen:C1631597,OMIM:604772,Orphanet:3286|EFO:EFO_0004269,Human Phenotype Ontology:HP:0001656,Human Phenotype Ontology:HP:0001661,Human Phenotype Ontology:HP:0001665,Human Phenotype Ontology:HP:0001666,Human Phenotype Ontology:HP:0001687,Human Phenotype Ontology:HP:0001721,Human Phenotype Ontology:HP:0004351,Human Phenotype Ontol…	not specified|not provided|Arrhythmogenic right ventricular dysplasia 2|Catecholaminergic polymorphic ventricular tachycardia 1|Cardiac arrhythmia	germline	germline	GRCh38	1q43	criteria provided, multiple submitters, no conflicts	ClinGen:CA086373	2
1	237633537	237633537	G	A	249826	single nucleotide variant	NM_001035.3(RYR2):c.6556-41G>A	6262	RYR2	HGNC:10484	Benign	0	2021-11-07	RCV000249498|RCV000830386|RCV001795437|RCV001795436|RCV001843022	MedGen:CN169374|MedGen:CN517202|MONDO:MONDO:0011484,MedGen:C1631597,OMIM:604772,Orphanet:3286|MedGen:C1832931|EFO:EFO_0004269,Human Phenotype Ontology:HP:0001656,Human Phenotype Ontology:HP:0001661,Human Phenotype Ontology:HP:0001665,Human Phenotype Ontology:HP:0001666,Human Phenotype Ontology:HP:0001687,Human Phenotype Ontology:HP:0001721,Human Phenotype Ontology:HP:0004351,Human Phenotype Ontol…	not specified|not provided|Catecholaminergic polymorphic ventricular tachycardia 1|Arrhythmogenic right ventricular dysplasia 2|Cardiac arrhythmia	germline	germline	GRCh38	1q43	criteria provided, multiple submitters, no conflicts	ClinGen:CA087151	2
1	237742286	237742286	A	T	281630	single nucleotide variant	NM_001035.3(RYR2):c.11092-10A>T	6262	RYR2	HGNC:10484	Benign/Likely benign	0	2022-11-01	RCV000368892|RCV001093783|RCV000771778|RCV001706442|RCV002504045	MedGen:C1832931|MONDO:MONDO:0011484,MedGen:C1631597,OMIM:604772,Orphanet:3286|Human Phenotype Ontology:HP:0001638,MONDO:MONDO:0004994,MedGen:C0878544,Orphanet:167848|MedGen:CN517202|MedGen:C1832931;MONDO:MONDO:0011484,MedGen:C1631597,OMIM:604772,Orphanet:3286;MONDO:MONDO:0020745,MedGen:C5542154,OMIM:115000	Arrhythmogenic right ventricular dysplasia 2|Catecholaminergic polymorphic ventricular tachycardia 1|Cardiomyopathy|not provided|Arrhythmogenic right ventricular dysplasia 2;Catecholaminergic polymorphic ventricular tachycardia 1;Ventricular arrhythmias due to cardiac ryanodine receptor calcium release deficiency syndrome	germline;unknown	germline	GRCh38	1q43	criteria provided, multiple submitters, no conflicts	ClinGen:CA084715	2
1	237759753	237759753	C	T	249833	single nucleotide variant	NM_001035.3(RYR2):c.11326-23C>T	6262	RYR2	HGNC:10484	Benign	0	2021-11-07	RCV000252640|RCV000830202|RCV001795419|RCV001795418|RCV001843016	MedGen:CN169374|MedGen:CN517202|MONDO:MONDO:0011484,MedGen:C1631597,OMIM:604772,Orphanet:3286|MedGen:C1832931|EFO:EFO_0004269,Human Phenotype Ontology:HP:0001656,Human Phenotype Ontology:HP:0001661,Human Phenotype Ontology:HP:0001665,Human Phenotype Ontology:HP:0001666,Human Phenotype Ontology:HP:0001687,Human Phenotype Ontology:HP:0001721,Human Phenotype Ontology:HP:0004351,Human Phenotype Ontol…	not specified|not provided|Catecholaminergic polymorphic ventricular tachycardia 1|Arrhythmogenic right ventricular dysplasia 2|Cardiac arrhythmia	germline	germline	GRCh38	1q43	criteria provided, multiple submitters, no conflicts	ClinGen:CA084908	2
1	237783664	237783664	T	C	52885	single nucleotide variant	NM_001035.3(RYR2):c.11963-11T>C	6262	RYR2	HGNC:10484	Benign	0	2022-09-27	RCV000036668|RCV000273051|RCV000362948|RCV000771039|RCV001650861|RCV001841567	MedGen:CN169374|MONDO:MONDO:0011484,MedGen:C1631597,OMIM:604772,Orphanet:3286|MedGen:C1832931|Human Phenotype Ontology:HP:0001638,MONDO:MONDO:0004994,MedGen:C0878544,Orphanet:167848|MedGen:CN517202|EFO:EFO_0004269,Human Phenotype Ontology:HP:0001656,Human Phenotype Ontology:HP:0001661,Human Phenotype Ontology:HP:0001665,Human Phenotype Ontology:HP:0001666,Human Phenotype Ontology:HP:0001687,Human…	not specified|Catecholaminergic polymorphic ventricular tachycardia 1|Arrhythmogenic right ventricular dysplasia 2|Cardiomyopathy|not provided|Cardiac arrhythmia	germline	germline	GRCh38	1q43	criteria provided, multiple submitters, no conflicts	ClinGen:CA007261	2
1	237793846	237793846	G	A	249836	single nucleotide variant	NM_001035.3(RYR2):c.13783-21G>A	6262	RYR2	HGNC:10484	Benign	0	2021-11-07	RCV000241626|RCV001711552|RCV001795424|RCV001795425|RCV001843018	MedGen:CN169374|MedGen:CN517202|MedGen:C1832931|MONDO:MONDO:0011484,MedGen:C1631597,OMIM:604772,Orphanet:3286|EFO:EFO_0004269,Human Phenotype Ontology:HP:0001656,Human Phenotype Ontology:HP:0001661,Human Phenotype Ontology:HP:0001665,Human Phenotype Ontology:HP:0001666,Human Phenotype Ontology:HP:0001687,Human Phenotype Ontology:HP:0001721,Human Phenotype Ontology:HP:0004351,Human Phenotype Ontol…	not specified|not provided|Arrhythmogenic right ventricular dysplasia 2|Catecholaminergic polymorphic ventricular tachycardia 1|Cardiac arrhythmia	germline	germline	GRCh38	1q43	criteria provided, multiple submitters, no conflicts	ClinGen:CA085491	2
1	237793861	237793861	A	G	52900	single nucleotide variant	NM_001035.3(RYR2):c.13783-6A>G	6262	RYR2	HGNC:10484	Benign	0	2022-09-27	RCV000036684|RCV000340150|RCV000391438|RCV000775980|RCV001841569	MedGen:CN169374|MONDO:MONDO:0011484,MedGen:C1631597,OMIM:604772,Orphanet:3286|MedGen:C1832931|Human Phenotype Ontology:HP:0001638,MONDO:MONDO:0004994,MedGen:C0878544,Orphanet:167848|EFO:EFO_0004269,Human Phenotype Ontology:HP:0001656,Human Phenotype Ontology:HP:0001661,Human Phenotype Ontology:HP:0001665,Human Phenotype Ontology:HP:0001666,Human Phenotype Ontology:HP:0001687,Human Phenotype Ontol…	not specified|Catecholaminergic polymorphic ventricular tachycardia 1|Arrhythmogenic right ventricular dysplasia 2|Cardiomyopathy|Cardiac arrhythmia	germline	germline	GRCh38	1q43	criteria provided, multiple submitters, no conflicts	ClinGen:CA008056	2
1	237794009	237794009	A	C	52901	single nucleotide variant	NM_001035.3(RYR2):c.13913+12A>C	6262	RYR2	HGNC:10484	Benign	0	2022-09-27	RCV000036685|RCV000306168|RCV000342366|RCV001650862|RCV001841570	MedGen:CN169374|MONDO:MONDO:0011484,MedGen:C1631597,OMIM:604772,Orphanet:3286|MedGen:C1832931|MedGen:CN517202|EFO:EFO_0004269,Human Phenotype Ontology:HP:0001656,Human Phenotype Ontology:HP:0001661,Human Phenotype Ontology:HP:0001665,Human Phenotype Ontology:HP:0001666,Human Phenotype Ontology:HP:0001687,Human Phenotype Ontology:HP:0001721,Human Phenotype Ontology:HP:0004351,Human Phenotype Ontol…	not specified|Catecholaminergic polymorphic ventricular tachycardia 1|Arrhythmogenic right ventricular dysplasia 2|not provided|Cardiac arrhythmia	germline	germline	GRCh38	1q43	criteria provided, multiple submitters, no conflicts	ClinGen:CA008079	2
1	237801831	237801831	G	A	249838	single nucleotide variant	NM_001035.3(RYR2):c.14091-25G>A	6262	RYR2	HGNC:10484	Benign	0	2021-11-07	RCV000247744|RCV001651145|RCV001795428|RCV001795427|RCV001843019	MedGen:CN169374|MedGen:CN517202|MONDO:MONDO:0011484,MedGen:C1631597,OMIM:604772,Orphanet:3286|MedGen:C1832931|EFO:EFO_0004269,Human Phenotype Ontology:HP:0001656,Human Phenotype Ontology:HP:0001661,Human Phenotype Ontology:HP:0001665,Human Phenotype Ontology:HP:0001666,Human Phenotype Ontology:HP:0001687,Human Phenotype Ontology:HP:0001721,Human Phenotype Ontology:HP:0004351,Human Phenotype Ontol…	not specified|not provided|Catecholaminergic polymorphic ventricular tachycardia 1|Arrhythmogenic right ventricular dysplasia 2|Cardiac arrhythmia	germline	germline	GRCh38	1q43	criteria provided, multiple submitters, no conflicts	ClinGen:CA085572	2
10	18141222	18141222	C	G	512837	single nucleotide variant	NM_201596.3(CACNB2):c.120+366C>G	783	CACNB2	HGNC:1402	Likely benign	0	2015-12-18	RCV000625134|RCV001701411	MONDO:MONDO:0012743,MedGen:C2678477,OMIM:611876,Orphanet:130|MedGen:CN169374	Brugada syndrome 4|not specified	germline	germline	GRCh38	10p12.33	criteria provided, single submitter	ClinGen:CA5429370	1
10	18340673	18340673	C	A	353125	single nucleotide variant	NM_201596.3(CACNB2):c.214-61251C>A	783	CACNB2	HGNC:1402	Benign/Likely benign	0	2022-03-15	RCV000324332|RCV001683462|RCV002504198	MONDO:MONDO:0015263,MedGen:C1142166,OMIM:PS601144,Orphanet:130|MedGen:CN517202|MONDO:MONDO:0012743,MedGen:C2678477,OMIM:611876,Orphanet:130	Brugada syndrome|not provided|Brugada syndrome 4	germline;unknown	germline	GRCh38	10p12.32	criteria provided, multiple submitters, no conflicts	ClinGen:CA10654454	2
10	18340674	18340674	G	A	353126	single nucleotide variant	NM_201596.3(CACNB2):c.214-61250G>A	783	CACNB2	HGNC:1402	Benign/Likely benign	0	2016-06-14	RCV000360405|RCV001683463	MONDO:MONDO:0015263,MedGen:C1142166,OMIM:PS601144,Orphanet:130|MedGen:CN517202	Brugada syndrome|not provided	germline	germline	GRCh38	10p12.32	criteria provided, multiple submitters, no conflicts	ClinGen:CA10654455	2
10	18340984	18340984	A	G	993772	single nucleotide variant	NM_201596.3(CACNB2):c.214-60940A>G	783	CACNB2	HGNC:1402	Likely benign	0	2022-06-13	RCV001304101	MONDO:MONDO:0012743,MedGen:C2678477,OMIM:611876,Orphanet:130	Brugada syndrome 4	germline	germline	GRCh38	10p12.32	criteria provided, single submitter	-	1
10	18340987	18340987	C	T	397571	single nucleotide variant	NM_201596.3(CACNB2):c.214-60937C>T	783	CACNB2	HGNC:1402	Likely benign	0	2016-07-07	RCV001480820	MONDO:MONDO:0012743,MedGen:C2678477,OMIM:611876,Orphanet:130	Brugada syndrome 4	germline	germline	GRCh38	10p12.32	criteria provided, single submitter	ClinGen:CA5429498	1
10	18340988	18340988	G	C	503173	single nucleotide variant	NM_201596.3(CACNB2):c.214-60936G>C	783	CACNB2	HGNC:1402	Likely benign	0	2021-06-14	RCV000606263|RCV002062181	MedGen:CN169374|MONDO:MONDO:0012743,MedGen:C2678477,OMIM:611876,Orphanet:130	not specified|Brugada syndrome 4	germline	germline	GRCh38	10p12.32	criteria provided, multiple submitters, no conflicts	ClinGen:CA658797402	2
10	18401918	18401918	C	T	221941	single nucleotide variant	NM_201596.3(CACNB2):c.214-6C>T	783	CACNB2	HGNC:1402	Likely benign	0	2017-12-02	RCV000203769	MONDO:MONDO:0012743,MedGen:C2678477,OMIM:611876,Orphanet:130	Brugada syndrome 4	germline	germline	GRCh38	10p12.31	criteria provided, single submitter	ClinGen:CA348051	1
10	18402052	18402052	G	C	459742	single nucleotide variant	NM_201596.3(CACNB2):c.333+9G>C	783	CACNB2	HGNC:1402	Likely benign	0	2017-04-16	RCV000528255	MONDO:MONDO:0012743,MedGen:C2678477,OMIM:611876,Orphanet:130	Brugada syndrome 4	germline	germline	GRCh38	10p12.31	criteria provided, single submitter	ClinGen:CA5429563	1
10	18500795	18500795	T	G	253715	single nucleotide variant	NM_201596.3(CACNB2):c.457-17T>G	783	CACNB2	HGNC:1402	Benign	0	2022-11-03	RCV000253486|RCV000615336|RCV001651294	MedGen:CN169374|MONDO:MONDO:0012743,MedGen:C2678477,OMIM:611876,Orphanet:130|MedGen:CN517202	not specified|Brugada syndrome 4|not provided	germline	germline	GRCh38	10p12.31	criteria provided, multiple submitters, no conflicts	ClinGen:CA5429633	2
10	18500797	18500797	T	C	503303	single nucleotide variant	NM_201596.3(CACNB2):c.457-15T>C	783	CACNB2	HGNC:1402	Likely benign	0	2022-03-28	RCV000609573|RCV003117399	MedGen:CN169374|MONDO:MONDO:0012743,MedGen:C2678477,OMIM:611876,Orphanet:130	not specified|Brugada syndrome 4	germline	germline	GRCh38	10p12.31	criteria provided, multiple submitters, no conflicts	ClinGen:CA5429635	2
10	18506467	18506467	C	G	775637	single nucleotide variant	NM_201596.3(CACNB2):c.594-4C>G	783	CACNB2	HGNC:1402	Likely benign	0	2018-04-16	RCV001401976	MONDO:MONDO:0012743,MedGen:C2678477,OMIM:611876,Orphanet:130	Brugada syndrome 4	germline	germline	GRCh38	10p12.31	criteria provided, single submitter	-	1
10	18506467	18506467	C	T	777864	single nucleotide variant	NM_201596.3(CACNB2):c.594-4C>T	783	CACNB2	HGNC:1402	Likely benign	0	2022-08-09	RCV001406389	MONDO:MONDO:0012743,MedGen:C2678477,OMIM:611876,Orphanet:130	Brugada syndrome 4	germline	germline	GRCh38	10p12.31	criteria provided, single submitter	-	1
10	18506556	18506556	G	A	370666	single nucleotide variant	NM_201596.3(CACNB2):c.670+9G>A	783	CACNB2	HGNC:1402	Likely benign	0	2022-10-25	RCV000441932|RCV001443039	MedGen:CN169374|MONDO:MONDO:0012743,MedGen:C2678477,OMIM:611876,Orphanet:130	not specified|Brugada syndrome 4	germline	germline	GRCh38	10p12.31	criteria provided, multiple submitters, no conflicts	ClinGen:CA5429685	2
10	18518326	18518326	C	G	775470	single nucleotide variant	NM_201596.3(CACNB2):c.805-10C>G	783	CACNB2	HGNC:1402	Likely benign	0	2020-01-21	RCV001436854	MONDO:MONDO:0012743,MedGen:C2678477,OMIM:611876,Orphanet:130	Brugada syndrome 4	germline	germline	GRCh38	10p12.31	criteria provided, single submitter	-	1
10	18518333	18518333	C	T	460634	single nucleotide variant	NM_201596.3(CACNB2):c.805-3C>T	783	CACNB2	HGNC:1402	Likely benign	0	2021-07-26	RCV000547960|RCV001415208|RCV002367890	MedGen:CN517202|MONDO:MONDO:0012743,MedGen:C2678477,OMIM:611876,Orphanet:130|MedGen:CN230736	not provided|Brugada syndrome 4|Cardiovascular phenotype	germline	germline	GRCh38	10p12.31	criteria provided, multiple submitters, no conflicts	ClinGen:CA5429792	2
10	18527704	18527704	C	T	253716	single nucleotide variant	NM_201596.3(CACNB2):c.1054+7C>T	783	CACNB2	HGNC:1402	Benign	0	2022-11-03	RCV000245077|RCV000860377|RCV001711843	MedGen:CN169374|MONDO:MONDO:0012743,MedGen:C2678477,OMIM:611876,Orphanet:130|MedGen:CN517202	not specified|Brugada syndrome 4|not provided	germline	germline	GRCh38	10p12.31	criteria provided, multiple submitters, no conflicts	ClinGen:CA5429876	2
10	18527704	18527704	C	A	787661	single nucleotide variant	NM_201596.3(CACNB2):c.1054+7C>A	783	CACNB2	HGNC:1402	Likely benign	0	2018-10-25	RCV001393206	MONDO:MONDO:0012743,MedGen:C2678477,OMIM:611876,Orphanet:130	Brugada syndrome 4	germline	germline	GRCh38	10p12.31	criteria provided, single submitter	-	1
10	18539734	18539734	G	T	212763	single nucleotide variant	NM_201596.3(CACNB2):c.*10G>T	783	CACNB2	HGNC:1402	Benign	0	2015-06-26	RCV000195586|RCV000249061|RCV001636718	MONDO:MONDO:0012743,MedGen:C2678477,OMIM:611876,Orphanet:130|MedGen:CN169374|MedGen:CN517202	Brugada syndrome 4|not specified|not provided	germline	germline	GRCh38	10p12.31	criteria provided, multiple submitters, no conflicts	ClinGen:CA335788	2
10	20787193	20787193	G	A	371625	single nucleotide variant	NM_006393.3(NEBL):c.2868+9C>T	10529	NEBL	HGNC:16932	Likely benign	0	2022-11-01	RCV000431907|RCV001421986	MedGen:CN169374|EFO:EFO_0000407,Human Phenotype Ontology:HP:0001644,Human Phenotype Ontology:HP:0001725,Human Phenotype Ontology:HP:0005159,Human Phenotype Ontology:HP:0200130,MONDO:MONDO:0005021,MeSH:D002311,MedGen:C0007193,Orphanet:217604	not specified|Primary dilated cardiomyopathy	germline	germline	GRCh38	10p12.31	criteria provided, multiple submitters, no conflicts	ClinGen:CA5432299	2
10	20808670	20808670	G	A	370694	single nucleotide variant	NM_006393.3(NEBL):c.2612-11C>T	10529	NEBL	HGNC:16932	Benign/Likely benign	0	2021-12-24	RCV000419643|RCV002522506	MedGen:CN169374|EFO:EFO_0000407,Human Phenotype Ontology:HP:0001644,Human Phenotype Ontology:HP:0001725,Human Phenotype Ontology:HP:0005159,Human Phenotype Ontology:HP:0200130,MONDO:MONDO:0005021,MeSH:D002311,MedGen:C0007193,Orphanet:217604	not specified|Primary dilated cardiomyopathy	germline	germline	GRCh38	10p12.31	criteria provided, multiple submitters, no conflicts	ClinGen:CA5432380	2
10	20812759	20812759	G	A	370700	single nucleotide variant	NM_006393.3(NEBL):c.2518+10C>T	10529	NEBL	HGNC:16932	Likely benign	0	2022-10-24	RCV000435206|RCV001462067	MedGen:CN169374|EFO:EFO_0000407,Human Phenotype Ontology:HP:0001644,Human Phenotype Ontology:HP:0001725,Human Phenotype Ontology:HP:0005159,Human Phenotype Ontology:HP:0200130,MONDO:MONDO:0005021,MeSH:D002311,MedGen:C0007193,Orphanet:217604	not specified|Primary dilated cardiomyopathy	germline	germline	GRCh38	10p12.31	criteria provided, multiple submitters, no conflicts	ClinGen:CA5432465	2
10	20812759	20812759	G	T	775489	single nucleotide variant	NM_006393.3(NEBL):c.2518+10C>A	10529	NEBL	HGNC:16932	Likely benign	0	2018-08-23	RCV001396734	EFO:EFO_0000407,Human Phenotype Ontology:HP:0001644,Human Phenotype Ontology:HP:0001725,Human Phenotype Ontology:HP:0005159,Human Phenotype Ontology:HP:0200130,MONDO:MONDO:0005021,MeSH:D002311,MedGen:C0007193,Orphanet:217604	Primary dilated cardiomyopathy	germline	germline	GRCh38	10p12.31	criteria provided, single submitter	-	1
10	20812949	20812949	G	A	497127	single nucleotide variant	NM_006393.3(NEBL):c.2347-9C>T	10529	NEBL	HGNC:16932	Likely benign	0	2022-09-13	RCV000600732|RCV000869342|RCV001436238	MedGen:CN169374|MedGen:CN517202|EFO:EFO_0000407,Human Phenotype Ontology:HP:0001644,Human Phenotype Ontology:HP:0001725,Human Phenotype Ontology:HP:0005159,Human Phenotype Ontology:HP:0200130,MONDO:MONDO:0005021,MeSH:D002311,MedGen:C0007193,Orphanet:217604	not specified|not provided|Primary dilated cardiomyopathy	germline	germline	GRCh38	10p12.31	criteria provided, multiple submitters, no conflicts	ClinGen:CA5432499	2
10	20813920	20813920	T	C	370711	single nucleotide variant	NM_006393.3(NEBL):c.2346+19A>G	10529	NEBL	HGNC:16932	Likely benign	0	2022-05-18	RCV000425488|RCV002524783	MedGen:CN169374|EFO:EFO_0000407,Human Phenotype Ontology:HP:0001644,Human Phenotype Ontology:HP:0001725,Human Phenotype Ontology:HP:0005159,Human Phenotype Ontology:HP:0200130,MONDO:MONDO:0005021,MeSH:D002311,MedGen:C0007193,Orphanet:217604	not specified|Primary dilated cardiomyopathy	germline	germline	GRCh38	10p12.31	criteria provided, multiple submitters, no conflicts	ClinGen:CA16605630	2
10	20815722	20815722	C	T	142212	single nucleotide variant	NM_006393.3(NEBL):c.2149-5G>A	10529	NEBL	HGNC:16932	Benign	0	2023-04-10	RCV000151533|RCV000469091|RCV000617843	MedGen:CN169374|EFO:EFO_0000407,Human Phenotype Ontology:HP:0001644,Human Phenotype Ontology:HP:0001725,Human Phenotype Ontology:HP:0005159,Human Phenotype Ontology:HP:0200130,MONDO:MONDO:0005021,MeSH:D002311,MedGen:C0007193,Orphanet:217604|MedGen:CN230736	not specified|Primary dilated cardiomyopathy|Cardiovascular phenotype	germline	germline	GRCh38	10p12.31	criteria provided, multiple submitters, no conflicts	ClinGen:CA177431	2
10	20828512	20828512	G	C	370715	single nucleotide variant	NM_006393.3(NEBL):c.1776+18C>G	10529	NEBL	HGNC:16932	Likely benign	0	2022-02-08	RCV000434325|RCV002063537	MedGen:CN169374|EFO:EFO_0000407,Human Phenotype Ontology:HP:0001644,Human Phenotype Ontology:HP:0001725,Human Phenotype Ontology:HP:0005159,Human Phenotype Ontology:HP:0200130,MONDO:MONDO:0005021,MeSH:D002311,MedGen:C0007193,Orphanet:217604	not specified|Primary dilated cardiomyopathy	germline	germline	GRCh38	10p12.31	criteria provided, multiple submitters, no conflicts	ClinGen:CA5432751	2
10	20828515	20828515	G	C	371264	single nucleotide variant	NM_006393.3(NEBL):c.1776+15C>G	10529	NEBL	HGNC:16932	Benign/Likely benign	0	2021-08-07	RCV000419637|RCV002059723	MedGen:CN169374|EFO:EFO_0000407,Human Phenotype Ontology:HP:0001644,Human Phenotype Ontology:HP:0001725,Human Phenotype Ontology:HP:0005159,Human Phenotype Ontology:HP:0200130,MONDO:MONDO:0005021,MeSH:D002311,MedGen:C0007193,Orphanet:217604	not specified|Primary dilated cardiomyopathy	germline	germline	GRCh38	10p12.31	criteria provided, multiple submitters, no conflicts	ClinGen:CA5432752	2
10	20831184	20831184	T	G	503313	single nucleotide variant	NM_006393.3(NEBL):c.1671+12A>C	10529	NEBL	HGNC:16932	Likely benign	0	2022-06-02	RCV000604900|RCV002529457	MedGen:CN169374|EFO:EFO_0000407,Human Phenotype Ontology:HP:0001644,Human Phenotype Ontology:HP:0001725,Human Phenotype Ontology:HP:0005159,Human Phenotype Ontology:HP:0200130,MONDO:MONDO:0005021,MeSH:D002311,MedGen:C0007193,Orphanet:217604	not specified|Primary dilated cardiomyopathy	germline	germline	GRCh38	10p12.31	criteria provided, multiple submitters, no conflicts	ClinGen:CA5432789	2
10	20831187	20831187	A	G	54650	single nucleotide variant	NM_006393.3(NEBL):c.1671+9T>C	10529	NEBL	HGNC:16932	Benign	0	2023-04-04	RCV000038689|RCV001514274	MedGen:CN169374|EFO:EFO_0000407,Human Phenotype Ontology:HP:0001644,Human Phenotype Ontology:HP:0001725,Human Phenotype Ontology:HP:0005159,Human Phenotype Ontology:HP:0200130,MONDO:MONDO:0005021,MeSH:D002311,MedGen:C0007193,Orphanet:217604	not specified|Primary dilated cardiomyopathy	germline	germline	GRCh38	10p12.31	criteria provided, multiple submitters, no conflicts	ClinGen:CA136408	2
10	20831587	20831587	C	T	775655	single nucleotide variant	NM_006393.3(NEBL):c.1450-4G>A	10529	NEBL	HGNC:16932	Likely benign	0	2022-06-04	RCV000944799	EFO:EFO_0000407,Human Phenotype Ontology:HP:0001644,Human Phenotype Ontology:HP:0001725,Human Phenotype Ontology:HP:0005159,Human Phenotype Ontology:HP:0200130,MONDO:MONDO:0005021,MeSH:D002311,MedGen:C0007193,Orphanet:217604	Primary dilated cardiomyopathy	germline	germline	GRCh38	10p12.31	criteria provided, single submitter	-	1
10	20831592	20831592	A	C	174908	single nucleotide variant	NM_006393.3(NEBL):c.1450-9T>G	10529	NEBL	HGNC:16932	Benign	0	2022-10-18	RCV000151536|RCV000227446|RCV001727600	MedGen:CN169374|EFO:EFO_0000407,Human Phenotype Ontology:HP:0001644,Human Phenotype Ontology:HP:0001725,Human Phenotype Ontology:HP:0005159,Human Phenotype Ontology:HP:0200130,MONDO:MONDO:0005021,MeSH:D002311,MedGen:C0007193,Orphanet:217604|MedGen:CN517202	not specified|Primary dilated cardiomyopathy|not provided	germline	germline	GRCh38	10p12.31	criteria provided, multiple submitters, no conflicts	ClinGen:CA177436	2
10	20835499	20835499	C	T	54646	single nucleotide variant	NM_006393.3(NEBL):c.1449+14G>A	10529	NEBL	HGNC:16932	Benign/Likely benign	0	2022-09-20	RCV000038685|RCV002054711	MedGen:CN169374|EFO:EFO_0000407,Human Phenotype Ontology:HP:0001644,Human Phenotype Ontology:HP:0001725,Human Phenotype Ontology:HP:0005159,Human Phenotype Ontology:HP:0200130,MONDO:MONDO:0005021,MeSH:D002311,MedGen:C0007193,Orphanet:217604	not specified|Primary dilated cardiomyopathy	germline	germline	GRCh38	10p12.31	criteria provided, multiple submitters, no conflicts	ClinGen:CA136402	2
10	20835643	20835643	A	G	503204	single nucleotide variant	NM_006393.3(NEBL):c.1339-20T>C	10529	NEBL	HGNC:16932	Likely benign	0	2022-09-07	RCV000616851|RCV002066688	MedGen:CN169374|EFO:EFO_0000407,Human Phenotype Ontology:HP:0001644,Human Phenotype Ontology:HP:0001725,Human Phenotype Ontology:HP:0005159,Human Phenotype Ontology:HP:0200130,MONDO:MONDO:0005021,MeSH:D002311,MedGen:C0007193,Orphanet:217604	not specified|Primary dilated cardiomyopathy	germline	germline	GRCh38	10p12.31	criteria provided, multiple submitters, no conflicts	ClinGen:CA5432900	2
10	20845374	20845374	A	C	54640	single nucleotide variant	NM_006393.3(NEBL):c.1117-6T>G	10529	NEBL	HGNC:16932	Benign	0	2023-04-17	RCV000038679|RCV000458448	MedGen:CN169374|EFO:EFO_0000407,Human Phenotype Ontology:HP:0001644,Human Phenotype Ontology:HP:0001725,Human Phenotype Ontology:HP:0005159,Human Phenotype Ontology:HP:0200130,MONDO:MONDO:0005021,MeSH:D002311,MedGen:C0007193,Orphanet:217604	not specified|Primary dilated cardiomyopathy	germline	germline	GRCh38	10p12.31	criteria provided, multiple submitters, no conflicts	ClinGen:CA136386	2
10	20880783	20880783	C	T	229759	single nucleotide variant	NM_006393.3(NEBL):c.480+11G>A	10529	NEBL	HGNC:16932	Benign/Likely benign	0	2022-10-22	RCV000213819|RCV002057127	MedGen:CN169374|EFO:EFO_0000407,Human Phenotype Ontology:HP:0001644,Human Phenotype Ontology:HP:0001725,Human Phenotype Ontology:HP:0005159,Human Phenotype Ontology:HP:0200130,MONDO:MONDO:0005021,MeSH:D002311,MedGen:C0007193,Orphanet:217604	not specified|Primary dilated cardiomyopathy	germline	germline	GRCh38	10p12.31	criteria provided, multiple submitters, no conflicts	ClinGen:CA5433236	2
10	20880784	20880784	G	T	174915	single nucleotide variant	NM_006393.3(NEBL):c.480+10C>A	10529	NEBL	HGNC:16932	Likely benign	0	2022-04-28	RCV000156707|RCV000842185|RCV002053889	MedGen:CN169374|MedGen:CN517202|EFO:EFO_0000407,Human Phenotype Ontology:HP:0001644,Human Phenotype Ontology:HP:0001725,Human Phenotype Ontology:HP:0005159,Human Phenotype Ontology:HP:0200130,MONDO:MONDO:0005021,MeSH:D002311,MedGen:C0007193,Orphanet:217604	not specified|not provided|Primary dilated cardiomyopathy	germline	germline	GRCh38	10p12.31	criteria provided, multiple submitters, no conflicts	ClinGen:CA185399	2
10	20880784	20880784	G	A	460221	single nucleotide variant	NM_006393.3(NEBL):c.480+10C>T	10529	NEBL	HGNC:16932	Likely benign	0	2022-06-09	RCV000553693	EFO:EFO_0000407,Human Phenotype Ontology:HP:0001644,Human Phenotype Ontology:HP:0001725,Human Phenotype Ontology:HP:0005159,Human Phenotype Ontology:HP:0200130,MONDO:MONDO:0005021,MeSH:D002311,MedGen:C0007193,Orphanet:217604	Primary dilated cardiomyopathy	germline	germline	GRCh38	10p12.31	criteria provided, single submitter	ClinGen:CA5433237	1
10	20888215	20888215	A	G	689980	single nucleotide variant	NM_006393.3(NEBL):c.259-8T>C	10529	NEBL	HGNC:16932	Likely benign	0	2022-02-03	RCV000864516	EFO:EFO_0000407,Human Phenotype Ontology:HP:0001644,Human Phenotype Ontology:HP:0001725,Human Phenotype Ontology:HP:0005159,Human Phenotype Ontology:HP:0200130,MONDO:MONDO:0005021,MeSH:D002311,MedGen:C0007193,Orphanet:217604	Primary dilated cardiomyopathy	germline	germline	GRCh38	10p12.31	criteria provided, single submitter	-	1
10	20889960	20889960	G	T	54649	single nucleotide variant	NM_006393.3(NEBL):c.154-11C>A	10529	NEBL	HGNC:16932	Benign/Likely benign	0	2022-11-01	RCV000038688|RCV002054713	MedGen:CN169374|EFO:EFO_0000407,Human Phenotype Ontology:HP:0001644,Human Phenotype Ontology:HP:0001725,Human Phenotype Ontology:HP:0005159,Human Phenotype Ontology:HP:0200130,MONDO:MONDO:0005021,MeSH:D002311,MedGen:C0007193,Orphanet:217604	not specified|Primary dilated cardiomyopathy	germline	germline	GRCh38	10p12.31	criteria provided, multiple submitters, no conflicts	ClinGen:CA136407	2
10	20896943	20896943	A	C	54648	single nucleotide variant	NM_006393.3(NEBL):c.153+15T>G	10529	NEBL	HGNC:16932	Benign/Likely benign	0	2022-08-31	RCV000038687|RCV002054712	MedGen:CN169374|EFO:EFO_0000407,Human Phenotype Ontology:HP:0001644,Human Phenotype Ontology:HP:0001725,Human Phenotype Ontology:HP:0005159,Human Phenotype Ontology:HP:0200130,MONDO:MONDO:0005021,MeSH:D002311,MedGen:C0007193,Orphanet:217604	not specified|Primary dilated cardiomyopathy	germline	germline	GRCh38	10p12.31	criteria provided, multiple submitters, no conflicts	ClinGen:CA136406	2
10	20896950	20896950	C	G	775618	single nucleotide variant	NM_006393.3(NEBL):c.153+8G>C	10529	NEBL	HGNC:16932	Likely benign	0	2018-08-13	RCV001476053	EFO:EFO_0000407,Human Phenotype Ontology:HP:0001644,Human Phenotype Ontology:HP:0001725,Human Phenotype Ontology:HP:0005159,Human Phenotype Ontology:HP:0200130,MONDO:MONDO:0005021,MeSH:D002311,MedGen:C0007193,Orphanet:217604	Primary dilated cardiomyopathy	germline	germline	GRCh38	10p12.31	criteria provided, single submitter	-	1
10	90918987	90918987	A	T	140106	single nucleotide variant	NM_014391.3(ANKRD1):c.346-15T>A	27063	ANKRD1	HGNC:15819	Benign/Likely benign	0	2023-07-21	RCV000123656|RCV000285645|RCV001811988|RCV002055417	MedGen:CN169374|EFO:EFO_0000407,Human Phenotype Ontology:HP:0001644,Human Phenotype Ontology:HP:0001725,Human Phenotype Ontology:HP:0005159,Human Phenotype Ontology:HP:0200130,MONDO:MONDO:0005021,MeSH:D002311,MedGen:C0007193,Orphanet:217604|MedGen:CN517202|MedGen:CN119551	not specified|Primary dilated cardiomyopathy|not provided|ANKRD1-related dilated cardiomyopathy	germline	germline	GRCh38	10q23.31	criteria provided, multiple submitters, no conflicts	ClinGen:CA333052	2
10	110784897	110784897	C	T	53143	single nucleotide variant	NM_001134363.3(RBM20):c.1527+8C>T	282996	RBM20	HGNC:27424	Benign	0	2022-11-04	RCV000036947|RCV000360651|RCV003125852	MedGen:CN169374|MONDO:MONDO:0013168,MedGen:C2750995,OMIM:613172,Orphanet:154|EFO:EFO_0000407,Human Phenotype Ontology:HP:0001644,Human Phenotype Ontology:HP:0001725,Human Phenotype Ontology:HP:0005159,Human Phenotype Ontology:HP:0200130,MONDO:MONDO:0005021,MeSH:D002311,MedGen:C0007193,Orphanet:217604	not specified|Dilated cardiomyopathy 1DD|Primary dilated cardiomyopathy	germline	germline	GRCh38	10q25.2	criteria provided, multiple submitters, no conflicts	ClinGen:CA133279	2
11	2445493	2445493	C	A	503244	single nucleotide variant	NM_000218.3(KCNQ1):c.386+9C>A	3784	KCNQ1	HGNC:6294	Likely benign	0	2022-04-29	RCV000602505|RCV001401419	MedGen:CN169374|MONDO:MONDO:0002442,MeSH:D008133,MedGen:C0023976	not specified|Long QT syndrome	germline	germline	GRCh38	11p15.5	criteria provided, multiple submitters, no conflicts	ClinGen:CA036564	2
11	2527910	2527910	C	T	371363	single nucleotide variant	NM_000218.3(KCNQ1):c.387-18C>T	3784	KCNQ1	HGNC:6294	Benign/Likely benign	0	2022-06-03	RCV000442457|RCV002521526	MedGen:CN169374|MONDO:MONDO:0002442,MeSH:D008133,MedGen:C0023976	not specified|Long QT syndrome	germline	germline	GRCh38	11p15.5	criteria provided, multiple submitters, no conflicts	ClinGen:CA036585	2
11	2527911	2527911	G	A	799642	single nucleotide variant	NM_000218.3(KCNQ1):c.387-17G>A	3784	KCNQ1	HGNC:6294	Benign	0	2022-11-01	RCV001000621|RCV001615107|RCV002068755	MedGen:CN169374|MedGen:CN517202|MONDO:MONDO:0002442,MeSH:D008133,MedGen:C0023976	not specified|not provided|Long QT syndrome	germline	germline	GRCh38	11p15.5	criteria provided, multiple submitters, no conflicts	-	2
11	2528027	2528027	C	T	175840	single nucleotide variant	NM_000218.3(KCNQ1):c.477+9C>T	3784	KCNQ1	HGNC:6294	Benign/Likely benign	0	2022-11-03	RCV000150865|RCV000203907|RCV000284036|RCV000287919|RCV000342464|RCV000398061|RCV001094023|RCV001706002	MedGen:CN169374|MONDO:MONDO:0002442,MeSH:D008133,MedGen:C0023976|MONDO:MONDO:0011857,MedGen:C1837014,OMIM:607554|MONDO:MONDO:0019171,MedGen:C1141890,OMIM:PS192500,Orphanet:101016,Orphanet:768|MONDO:MONDO:0012313,MedGen:C1865019,OMIM:609621,Orphanet:51083|MONDO:MONDO:0024540,MedGen:C4551509,OMIM:220400,Orphanet:768,Orphanet:90647|MONDO:MONDO:0100316,MedGen:C4551647,OMIM:192500,Orphanet:101016,Orph…	not specified|Long QT syndrome|Atrial fibrillation, familial, 3|Congenital long QT syndrome|Short QT syndrome type 2|Jervell and Lange-Nielsen syndrome 1|Long QT syndrome 1|not provided	germline	germline	GRCh38	11p15.5	criteria provided, multiple submitters, no conflicts	ClinGen:CA007191	2
11	2570608	2570608	G	A	374034	single nucleotide variant	NM_000218.3(KCNQ1):c.478-20G>A	3784	KCNQ1	HGNC:6294	Benign/Likely benign	0	2022-10-07	RCV000442539|RCV002058902	MedGen:CN169374|MONDO:MONDO:0002442,MeSH:D008133,MedGen:C0023976	not specified|Long QT syndrome	germline	germline	GRCh38	11p15.5	criteria provided, multiple submitters, no conflicts	ClinGen:CA037638	2
11	2570618	2570618	G	A	51660	single nucleotide variant	NM_000218.3(KCNQ1):c.478-10G>A	3784	KCNQ1	HGNC:6294	Benign	0	2022-11-04	RCV000035346|RCV000299402|RCV000315237|RCV000354280|RCV000398075|RCV000399181|RCV001094024|RCV001705644|RCV001841560	MedGen:CN169374|MONDO:MONDO:0024540,MedGen:C4551509,OMIM:220400,Orphanet:768,Orphanet:90647|MONDO:MONDO:0019171,MedGen:C1141890,OMIM:PS192500,Orphanet:101016,Orphanet:768|MONDO:MONDO:0002442,MeSH:D008133,MedGen:C0023976|MONDO:MONDO:0011857,MedGen:C1837014,OMIM:607554|MONDO:MONDO:0012313,MedGen:C1865019,OMIM:609621,Orphanet:51083|MONDO:MONDO:0100316,MedGen:C4551647,OMIM:192500,Orphanet:101016,Orph…	not specified|Jervell and Lange-Nielsen syndrome 1|Congenital long QT syndrome|Long QT syndrome|Atrial fibrillation, familial, 3|Short QT syndrome type 2|Long QT syndrome 1|not provided|Cardiac arrhythmia	germline	germline	GRCh38	11p15.5	criteria provided, multiple submitters, no conflicts	ClinGen:CA007197	2
11	2570620	2570620	C	T	51661	single nucleotide variant	NM_000218.3(KCNQ1):c.478-8C>T	3784	KCNQ1	HGNC:6294	Benign/Likely benign	0	2022-11-03	RCV000035347|RCV000271606|RCV000275258|RCV000330352|RCV000366245|RCV000369903|RCV001841561	MedGen:CN169374|MONDO:MONDO:0019171,MedGen:C1141890,OMIM:PS192500,Orphanet:101016,Orphanet:768|MONDO:MONDO:0000453,MedGen:C2348199,OMIM:PS609620,Orphanet:51083|MONDO:MONDO:0018054,MedGen:C3468561,OMIM:PS608583,Orphanet:334|MONDO:MONDO:0002441,MedGen:C0022387,OMIM:PS220400,Orphanet:90647|MONDO:MONDO:0002442,MeSH:D008133,MedGen:C0023976|EFO:EFO_0004269,Human Phenotype Ontology:HP:0001656,Human Phen…	not specified|Congenital long QT syndrome|Short QT syndrome|Familial atrial fibrillation|Jervell and Lange-Nielsen syndrome|Long QT syndrome|Cardiac arrhythmia	germline	germline	GRCh38	11p15.5	criteria provided, multiple submitters, no conflicts	ClinGen:CA007201	2
11	2570763	2570763	T	C	695505	single nucleotide variant	NM_000218.3(KCNQ1):c.604+9T>C	3784	KCNQ1	HGNC:6294	Likely benign	0	2018-07-12	RCV001479977	MONDO:MONDO:0002442,MeSH:D008133,MedGen:C0023976	Long QT syndrome	germline	germline	GRCh38	11p15.5	criteria provided, single submitter	-	1
11	2570766	2570766	C	T	175701	single nucleotide variant	NM_000218.3(KCNQ1):c.604+12C>T	3784	KCNQ1	HGNC:6294	Likely benign	0	2022-10-23	RCV000155133|RCV002056072|RCV002498748	MedGen:CN169374|MONDO:MONDO:0002442,MeSH:D008133,MedGen:C0023976|MONDO:MONDO:0012313,MedGen:C1865019,OMIM:609621,Orphanet:51083;MONDO:MONDO:0011857,MedGen:C1837014,OMIM:607554;MONDO:MONDO:0100316,MedGen:C4551647,OMIM:192500,Orphanet:101016,Orphanet:768;MONDO:MONDO:0024540,MedGen:C4551509,OMIM:220400,Orphanet:768,Orphanet:90647;MONDO:MONDO:0007534,MedGen:C0004903,OMIM:130650,Orphanet:116	not specified|Long QT syndrome|Short QT syndrome type 2;Atrial fibrillation, familial, 3;Long QT syndrome 1;Jervell and Lange-Nielsen syndrome 1;Beckwith-Wiedemann syndrome	germline;unknown	germline	GRCh38	11p15.5	criteria provided, multiple submitters, no conflicts	ClinGen:CA007710	2
11	2570770	2570770	C	T	503577	single nucleotide variant	NM_000218.3(KCNQ1):c.604+16C>T	3784	KCNQ1	HGNC:6294	Likely benign	0	2021-05-31	RCV000616567|RCV002062186	MedGen:CN169374|MONDO:MONDO:0002442,MeSH:D008133,MedGen:C0023976	not specified|Long QT syndrome	germline	germline	GRCh38	11p15.5	criteria provided, multiple submitters, no conflicts	ClinGen:CA597109062	2
11	2571307	2571307	C	G	374037	single nucleotide variant	NM_000218.3(KCNQ1):c.605-18C>G	3784	KCNQ1	HGNC:6294	Likely benign	0	2022-01-17	RCV000444096|RCV002063580	MedGen:CN169374|MONDO:MONDO:0002442,MeSH:D008133,MedGen:C0023976	not specified|Long QT syndrome	germline	germline	GRCh38	11p15.5	criteria provided, multiple submitters, no conflicts	ClinGen:CA038982	2
11	2571314	2571314	G	A	230191	single nucleotide variant	NM_000218.3(KCNQ1):c.605-11G>A	3784	KCNQ1	HGNC:6294	Benign/Likely benign	0	2023-05-08	RCV000220112|RCV001697213|RCV001842966|RCV002054374	MedGen:CN169374|MedGen:CN517202|EFO:EFO_0004269,Human Phenotype Ontology:HP:0001656,Human Phenotype Ontology:HP:0001661,Human Phenotype Ontology:HP:0001665,Human Phenotype Ontology:HP:0001666,Human Phenotype Ontology:HP:0001687,Human Phenotype Ontology:HP:0001721,Human Phenotype Ontology:HP:0004351,Human Phenotype Ontology:HP:0005158,Human Phenotype Ontology:HP:0011675,MedGen:C0003811|MONDO:MONDO…	not specified|not provided|Cardiac arrhythmia|Long QT syndrome	germline	germline	GRCh38	11p15.5	criteria provided, multiple submitters, no conflicts	ClinGen:CA038958	2
11	2571423	2571423	T	C	141702	single nucleotide variant	NM_000218.3(KCNQ1):c.683+20T>C	3784	KCNQ1	HGNC:6294	Benign/Likely benign	0	2021-07-04	RCV000126431|RCV002055643	MedGen:CN169374|MONDO:MONDO:0002442,MeSH:D008133,MedGen:C0023976	not specified|Long QT syndrome	germline	germline	GRCh38	11p15.5	criteria provided, multiple submitters, no conflicts	ClinGen:CA007893	2
11	2572993	2572993	C	T	371368	single nucleotide variant	NM_000218.3(KCNQ1):c.921+7C>T	3784	KCNQ1	HGNC:6294	Benign/Likely benign	0	2022-10-04	RCV000435631|RCV000631873	MedGen:CN169374|MONDO:MONDO:0002442,MeSH:D008133,MedGen:C0023976	not specified|Long QT syndrome	germline	germline	GRCh38	11p15.5	criteria provided, multiple submitters, no conflicts	ClinGen:CA041503	2
11	2583556	2583556	C	T	175703	single nucleotide variant	NM_000218.3(KCNQ1):c.1032+11C>T	3784	KCNQ1	HGNC:6294	Benign	0	2022-11-02	RCV000150870|RCV001640189|RCV002055975	MedGen:CN169374|MedGen:CN517202|MONDO:MONDO:0002442,MeSH:D008133,MedGen:C0023976	not specified|not provided|Long QT syndrome	germline	germline	GRCh38	11p15.5	criteria provided, multiple submitters, no conflicts	ClinGen:CA004977	2
11	2587561	2587561	C	T	503587	single nucleotide variant	NM_000218.3(KCNQ1):c.1129-9C>T	3784	KCNQ1	HGNC:6294	Likely benign	0	2022-03-27	RCV001460337|RCV001697527|RCV001841502	MONDO:MONDO:0002442,MeSH:D008133,MedGen:C0023976|MedGen:CN517202|EFO:EFO_0004269,Human Phenotype Ontology:HP:0001656,Human Phenotype Ontology:HP:0001661,Human Phenotype Ontology:HP:0001665,Human Phenotype Ontology:HP:0001666,Human Phenotype Ontology:HP:0001687,Human Phenotype Ontology:HP:0001721,Human Phenotype Ontology:HP:0004351,Human Phenotype Ontology:HP:0005158,Human Phenotype Ontology:HP:00…	Long QT syndrome|not provided|Cardiac arrhythmia	germline	germline	GRCh38	11p15.5	criteria provided, multiple submitters, no conflicts	ClinGen:CA027332	2
11	2588698	2588698	T	C	503792	single nucleotide variant	NM_000218.3(KCNQ1):c.1252-15T>C	3784	KCNQ1	HGNC:6294	Likely benign	0	2022-05-02	RCV000616260|RCV001841509|RCV002531590	MedGen:CN169374|EFO:EFO_0004269,Human Phenotype Ontology:HP:0001656,Human Phenotype Ontology:HP:0001661,Human Phenotype Ontology:HP:0001665,Human Phenotype Ontology:HP:0001666,Human Phenotype Ontology:HP:0001687,Human Phenotype Ontology:HP:0001721,Human Phenotype Ontology:HP:0004351,Human Phenotype Ontology:HP:0005158,Human Phenotype Ontology:HP:0011675,MedGen:C0003811|MONDO:MONDO:0002442,MeSH:D0…	not specified|Cardiac arrhythmia|Long QT syndrome	germline	germline	GRCh38	11p15.5	criteria provided, multiple submitters, no conflicts	ClinGen:CA028158	2
11	2588702	2588702	G	T	915748	single nucleotide variant	NM_000218.3(KCNQ1):c.1252-11G>T	3784	KCNQ1	HGNC:6294	Likely benign	0	2020-02-24	RCV001843051	EFO:EFO_0004269,Human Phenotype Ontology:HP:0001656,Human Phenotype Ontology:HP:0001661,Human Phenotype Ontology:HP:0001665,Human Phenotype Ontology:HP:0001666,Human Phenotype Ontology:HP:0001687,Human Phenotype Ontology:HP:0001721,Human Phenotype Ontology:HP:0004351,Human Phenotype Ontology:HP:0005158,Human Phenotype Ontology:HP:0011675,MedGen:C0003811	Cardiac arrhythmia	germline	germline	GRCh38	11p15.5	criteria provided, single submitter	-	1
11	2588705	2588705	T	C	915750	single nucleotide variant	NM_000218.3(KCNQ1):c.1252-8T>C	3784	KCNQ1	HGNC:6294	Likely benign	0	2021-11-10	RCV001842705|RCV002068209	EFO:EFO_0004269,Human Phenotype Ontology:HP:0001656,Human Phenotype Ontology:HP:0001661,Human Phenotype Ontology:HP:0001665,Human Phenotype Ontology:HP:0001666,Human Phenotype Ontology:HP:0001687,Human Phenotype Ontology:HP:0001721,Human Phenotype Ontology:HP:0004351,Human Phenotype Ontology:HP:0005158,Human Phenotype Ontology:HP:0011675,MedGen:C0003811|MONDO:MONDO:0002442,MeSH:D008133,MedGen:C00…	Cardiac arrhythmia|Long QT syndrome	germline	germline	GRCh38	11p15.5	criteria provided, multiple submitters, no conflicts	-	2
11	2588708	2588708	T	C	915752	single nucleotide variant	NM_000218.3(KCNQ1):c.1252-5T>C	3784	KCNQ1	HGNC:6294	Likely benign	0	2019-06-13	RCV001843059	EFO:EFO_0004269,Human Phenotype Ontology:HP:0001656,Human Phenotype Ontology:HP:0001661,Human Phenotype Ontology:HP:0001665,Human Phenotype Ontology:HP:0001666,Human Phenotype Ontology:HP:0001687,Human Phenotype Ontology:HP:0001721,Human Phenotype Ontology:HP:0004351,Human Phenotype Ontology:HP:0005158,Human Phenotype Ontology:HP:0011675,MedGen:C0003811	Cardiac arrhythmia	germline	germline	GRCh38	11p15.5	criteria provided, single submitter	-	1
11	2588863	2588863	C	A	744705	single nucleotide variant	NM_000218.3(KCNQ1):c.1393+9C>A	3784	KCNQ1	HGNC:6294	Likely benign	0	2017-11-17	RCV001434524	MONDO:MONDO:0002442,MeSH:D008133,MedGen:C0023976	Long QT syndrome	germline	germline	GRCh38	11p15.5	criteria provided, single submitter	-	1
11	2775955	2775955	C	T	526118	single nucleotide variant	NM_000218.3(KCNQ1):c.1591-5C>T	3784	KCNQ1	HGNC:6294	Likely benign	0	2022-05-12	RCV000631740	MONDO:MONDO:0002442,MeSH:D008133,MedGen:C0023976	Long QT syndrome	germline	germline	GRCh38	11p15.5	criteria provided, single submitter	ClinGen:CA597110258	1
11	2775956	2775956	G	A	503250	single nucleotide variant	NM_000218.3(KCNQ1):c.1591-4G>A	3784	KCNQ1	HGNC:6294	Likely benign	0	2022-10-20	RCV000603846|RCV001459470|RCV001712613|RCV001841496|RCV002404620	MedGen:CN169374|MONDO:MONDO:0002442,MeSH:D008133,MedGen:C0023976|MedGen:CN517202|EFO:EFO_0004269,Human Phenotype Ontology:HP:0001656,Human Phenotype Ontology:HP:0001661,Human Phenotype Ontology:HP:0001665,Human Phenotype Ontology:HP:0001666,Human Phenotype Ontology:HP:0001687,Human Phenotype Ontology:HP:0001721,Human Phenotype Ontology:HP:0004351,Human Phenotype Ontology:HP:0005158,Human Phenotyp…	not specified|Long QT syndrome|not provided|Cardiac arrhythmia|Cardiovascular phenotype	germline	germline	GRCh38	11p15.5	criteria provided, multiple submitters, no conflicts	ClinGen:CA031368	2
11	2776982	2776982	C	T	915758	single nucleotide variant	NM_000218.3(KCNQ1):c.1686-4C>T	3784	KCNQ1	HGNC:6294	Likely benign	0	2022-10-14	RCV001431757|RCV001842694|RCV002411674	MONDO:MONDO:0002442,MeSH:D008133,MedGen:C0023976|EFO:EFO_0004269,Human Phenotype Ontology:HP:0001656,Human Phenotype Ontology:HP:0001661,Human Phenotype Ontology:HP:0001665,Human Phenotype Ontology:HP:0001666,Human Phenotype Ontology:HP:0001687,Human Phenotype Ontology:HP:0001721,Human Phenotype Ontology:HP:0004351,Human Phenotype Ontology:HP:0005158,Human Phenotype Ontology:HP:0011675,MedGen:C00…	Long QT syndrome|Cardiac arrhythmia|Cardiovascular phenotype	germline	germline	GRCh38	11p15.5	criteria provided, multiple submitters, no conflicts	-	2
11	2777036	2777036	G	A	915760	single nucleotide variant	NM_000218.3(KCNQ1):c.1732+4G>A	3784	KCNQ1	HGNC:6294	Likely benign	0	2019-07-26	RCV001843207	EFO:EFO_0004269,Human Phenotype Ontology:HP:0001656,Human Phenotype Ontology:HP:0001661,Human Phenotype Ontology:HP:0001665,Human Phenotype Ontology:HP:0001666,Human Phenotype Ontology:HP:0001687,Human Phenotype Ontology:HP:0001721,Human Phenotype Ontology:HP:0004351,Human Phenotype Ontology:HP:0005158,Human Phenotype Ontology:HP:0011675,MedGen:C0003811	Cardiac arrhythmia	germline	germline	GRCh38	11p15.5	criteria provided, single submitter	-	1
11	2777960	2777960	G	A	503251	single nucleotide variant	NM_000218.3(KCNQ1):c.1733-16G>A	3784	KCNQ1	HGNC:6294	Likely benign	0	2022-09-09	RCV000605864|RCV002066781	MedGen:CN169374|MONDO:MONDO:0002442,MeSH:D008133,MedGen:C0023976	not specified|Long QT syndrome	germline	germline	GRCh38	11p15.5	criteria provided, multiple submitters, no conflicts	ClinGen:CA032384	2
11	2777963	2777963	T	C	916384	single nucleotide variant	NM_000218.3(KCNQ1):c.1733-13T>C	3784	KCNQ1	HGNC:6294	Likely benign	0	2020-01-10	RCV001843135	EFO:EFO_0004269,Human Phenotype Ontology:HP:0001656,Human Phenotype Ontology:HP:0001661,Human Phenotype Ontology:HP:0001665,Human Phenotype Ontology:HP:0001666,Human Phenotype Ontology:HP:0001687,Human Phenotype Ontology:HP:0001721,Human Phenotype Ontology:HP:0004351,Human Phenotype Ontology:HP:0005158,Human Phenotype Ontology:HP:0011675,MedGen:C0003811	Cardiac arrhythmia	germline	germline	GRCh38	11p15.5	criteria provided, single submitter	-	1
11	2777967	2777967	C	A	916179	single nucleotide variant	NM_000218.3(KCNQ1):c.1733-9C>A	3784	KCNQ1	HGNC:6294	Likely benign	0	2018-12-16	RCV001842751	EFO:EFO_0004269,Human Phenotype Ontology:HP:0001656,Human Phenotype Ontology:HP:0001661,Human Phenotype Ontology:HP:0001665,Human Phenotype Ontology:HP:0001666,Human Phenotype Ontology:HP:0001687,Human Phenotype Ontology:HP:0001721,Human Phenotype Ontology:HP:0004351,Human Phenotype Ontology:HP:0005158,Human Phenotype Ontology:HP:0011675,MedGen:C0003811	Cardiac arrhythmia	germline	germline	GRCh38	11p15.5	criteria provided, single submitter	-	1
11	2777968	2777968	C	T	916123	single nucleotide variant	NM_000218.3(KCNQ1):c.1733-8C>T	3784	KCNQ1	HGNC:6294	Likely benign	0	2019-10-22	RCV001841032	EFO:EFO_0004269,Human Phenotype Ontology:HP:0001656,Human Phenotype Ontology:HP:0001661,Human Phenotype Ontology:HP:0001665,Human Phenotype Ontology:HP:0001666,Human Phenotype Ontology:HP:0001687,Human Phenotype Ontology:HP:0001721,Human Phenotype Ontology:HP:0004351,Human Phenotype Ontology:HP:0005158,Human Phenotype Ontology:HP:0011675,MedGen:C0003811	Cardiac arrhythmia	germline	germline	GRCh38	11p15.5	criteria provided, single submitter	-	1
11	2777972	2777972	A	G	916128	single nucleotide variant	NM_000218.3(KCNQ1):c.1733-4A>G	3784	KCNQ1	HGNC:6294	Likely benign	0	2019-03-11	RCV001840979	EFO:EFO_0004269,Human Phenotype Ontology:HP:0001656,Human Phenotype Ontology:HP:0001661,Human Phenotype Ontology:HP:0001665,Human Phenotype Ontology:HP:0001666,Human Phenotype Ontology:HP:0001687,Human Phenotype Ontology:HP:0001721,Human Phenotype Ontology:HP:0004351,Human Phenotype Ontology:HP:0005158,Human Phenotype Ontology:HP:0011675,MedGen:C0003811	Cardiac arrhythmia	germline	germline	GRCh38	11p15.5	criteria provided, single submitter	-	1
11	2778047	2778047	C	T	461153	single nucleotide variant	NM_000218.3(KCNQ1):c.1794+10C>T	3784	KCNQ1	HGNC:6294	Likely benign	0	2022-07-29	RCV000550629	MONDO:MONDO:0002442,MeSH:D008133,MedGen:C0023976	Long QT syndrome	germline	germline	GRCh38	11p15.5	criteria provided, single submitter	ClinGen:CA032822	1
11	2778047	2778047	C	G	526040	single nucleotide variant	NM_000218.3(KCNQ1):c.1794+10C>G	3784	KCNQ1	HGNC:6294	Likely benign	0	2022-10-01	RCV000631737	MONDO:MONDO:0002442,MeSH:D008133,MedGen:C0023976	Long QT syndrome	germline	germline	GRCh38	11p15.5	criteria provided, single submitter	ClinGen:CA658797584	1
11	2778053	2778053	G	A	972581	single nucleotide variant	NM_000218.3(KCNQ1):c.1794+16G>A	3784	KCNQ1	HGNC:6294	Benign	0	2022-08-21	RCV001264480|RCV002069382	MedGen:CN169374|MONDO:MONDO:0002442,MeSH:D008133,MedGen:C0023976	not specified|Long QT syndrome	germline	germline	GRCh38	11p15.5	criteria provided, multiple submitters, no conflicts	-	2
11	2847757	2847757	G	A	916388	single nucleotide variant	NM_000218.3(KCNQ1):c.1795-10G>A	3784	KCNQ1	HGNC:6294	Likely benign	0	2022-04-25	RCV001497887|RCV001842676|RCV002497619	MONDO:MONDO:0002442,MeSH:D008133,MedGen:C0023976|EFO:EFO_0004269,Human Phenotype Ontology:HP:0001656,Human Phenotype Ontology:HP:0001661,Human Phenotype Ontology:HP:0001665,Human Phenotype Ontology:HP:0001666,Human Phenotype Ontology:HP:0001687,Human Phenotype Ontology:HP:0001721,Human Phenotype Ontology:HP:0004351,Human Phenotype Ontology:HP:0005158,Human Phenotype Ontology:HP:0011675,MedGen:C00…	Long QT syndrome|Cardiac arrhythmia|Atrial fibrillation, familial, 3;Beckwith-Wiedemann syndrome;Jervell and Lange-Nielsen syndrome 1;Short QT syndrome type 2;Long QT syndrome 1	germline;unknown	germline	GRCh38	11p15.4	criteria provided, multiple submitters, no conflicts	-	2
11	2847761	2847761	C	T	916181	single nucleotide variant	NM_000218.3(KCNQ1):c.1795-6C>T	3784	KCNQ1	HGNC:6294	Likely benign	0	2022-06-18	RCV001843290|RCV002559936	EFO:EFO_0004269,Human Phenotype Ontology:HP:0001656,Human Phenotype Ontology:HP:0001661,Human Phenotype Ontology:HP:0001665,Human Phenotype Ontology:HP:0001666,Human Phenotype Ontology:HP:0001687,Human Phenotype Ontology:HP:0001721,Human Phenotype Ontology:HP:0004351,Human Phenotype Ontology:HP:0005158,Human Phenotype Ontology:HP:0011675,MedGen:C0003811|MONDO:MONDO:0002442,MeSH:D008133,MedGen:C00…	Cardiac arrhythmia|Long QT syndrome	germline	germline	GRCh38	11p15.4	criteria provided, multiple submitters, no conflicts	-	2
11	2847762	2847762	C	T	175135	single nucleotide variant	NM_000218.3(KCNQ1):c.1795-5C>T	3784	KCNQ1	HGNC:6294	Likely benign	0	2018-10-30	RCV000150873|RCV001842463	MedGen:CN169374|EFO:EFO_0004269,Human Phenotype Ontology:HP:0001656,Human Phenotype Ontology:HP:0001661,Human Phenotype Ontology:HP:0001665,Human Phenotype Ontology:HP:0001666,Human Phenotype Ontology:HP:0001687,Human Phenotype Ontology:HP:0001721,Human Phenotype Ontology:HP:0004351,Human Phenotype Ontology:HP:0005158,Human Phenotype Ontology:HP:0011675,MedGen:C0003811	not specified|Cardiac arrhythmia	germline	germline	GRCh38	11p15.4	criteria provided, multiple submitters, no conflicts	ClinGen:CA006437	2
11	2847763	2847763	G	A	230198	single nucleotide variant	NM_000218.3(KCNQ1):c.1795-4G>A	3784	KCNQ1	HGNC:6294	Likely benign	0	2022-07-19	RCV000215526|RCV000538761|RCV001842971	MedGen:CN169374|MONDO:MONDO:0002442,MeSH:D008133,MedGen:C0023976|EFO:EFO_0004269,Human Phenotype Ontology:HP:0001656,Human Phenotype Ontology:HP:0001661,Human Phenotype Ontology:HP:0001665,Human Phenotype Ontology:HP:0001666,Human Phenotype Ontology:HP:0001687,Human Phenotype Ontology:HP:0001721,Human Phenotype Ontology:HP:0004351,Human Phenotype Ontology:HP:0005158,Human Phenotype Ontology:HP:00…	not specified|Long QT syndrome|Cardiac arrhythmia	germline	germline	GRCh38	11p15.4	criteria provided, multiple submitters, no conflicts	ClinGen:CA033192	2
11	2848222	2848222	G	A	327133	single nucleotide variant	NM_000218.3(KCNQ1):c.*219G>A	3784	KCNQ1	HGNC:6294	Benign/Likely benign	0	2018-06-28	RCV000285965|RCV000320850|RCV000336175|RCV000372179|RCV000380329|RCV001577233	MONDO:MONDO:0100316,MedGen:C4551647,OMIM:192500,Orphanet:101016,Orphanet:768|MONDO:MONDO:0011857,MedGen:C1837014,OMIM:607554|MONDO:MONDO:0012313,MedGen:C1865019,OMIM:609621,Orphanet:51083|MONDO:MONDO:0019171,MedGen:C1141890,OMIM:PS192500,Orphanet:101016,Orphanet:768|MONDO:MONDO:0024540,MedGen:C4551509,OMIM:220400,Orphanet:768,Orphanet:90647|MedGen:CN517202	Long QT syndrome 1|Atrial fibrillation, familial, 3|Short QT syndrome type 2|Congenital long QT syndrome|Jervell and Lange-Nielsen syndrome 1|not provided	germline	germline	GRCh38	11p15.4	criteria provided, multiple submitters, no conflicts	ClinGen:CA034462	2
11	2848244	2848244	G	A	313800	single nucleotide variant	NM_000218.3(KCNQ1):c.*241G>A	3784	KCNQ1	HGNC:6294	Likely benign	0	2016-06-14	RCV000282494|RCV000293137|RCV000337482|RCV000352721|RCV000390650	MONDO:MONDO:0002441,MedGen:C0022387,OMIM:PS220400,Orphanet:90647|MONDO:MONDO:0018054,MedGen:C3468561,OMIM:PS608583,Orphanet:334|MONDO:MONDO:0002442,MeSH:D008133,MedGen:C0023976|MONDO:MONDO:0019171,MedGen:C1141890,OMIM:PS192500,Orphanet:101016,Orphanet:768|MONDO:MONDO:0000453,MedGen:C2348199,OMIM:PS609620,Orphanet:51083	Jervell and Lange-Nielsen syndrome|Familial atrial fibrillation|Long QT syndrome|Congenital long QT syndrome|Short QT syndrome	germline	germline	GRCh38	11p15.4	criteria provided, single submitter	ClinGen:CA034572	1
11	2848267	2848267	T	C	327139	single nucleotide variant	NM_000218.3(KCNQ1):c.*264T>C	3784	KCNQ1	HGNC:6294	Benign/Likely benign	0	2018-01-12	RCV000302700|RCV000306291|RCV000363280|RCV000395954|RCV000402708	MONDO:MONDO:0024540,MedGen:C4551509,OMIM:220400,Orphanet:768,Orphanet:90647|MONDO:MONDO:0011857,MedGen:C1837014,OMIM:607554|MONDO:MONDO:0019171,MedGen:C1141890,OMIM:PS192500,Orphanet:101016,Orphanet:768|MONDO:MONDO:0012313,MedGen:C1865019,OMIM:609621,Orphanet:51083|MONDO:MONDO:0100316,MedGen:C4551647,OMIM:192500,Orphanet:101016,Orphanet:768	Jervell and Lange-Nielsen syndrome 1|Atrial fibrillation, familial, 3|Congenital long QT syndrome|Short QT syndrome type 2|Long QT syndrome 1	germline	germline	GRCh38	11p15.4	criteria provided, single submitter	ClinGen:CA034673	1
11	2848308	2848308	A	C	319993	single nucleotide variant	NM_000218.3(KCNQ1):c.*305A>C	3784	KCNQ1	HGNC:6294	Benign/Likely benign	0	2018-01-13	RCV000290594|RCV000296440|RCV000344423|RCV000347433|RCV000405723	MONDO:MONDO:0100316,MedGen:C4551647,OMIM:192500,Orphanet:101016,Orphanet:768|MONDO:MONDO:0024540,MedGen:C4551509,OMIM:220400,Orphanet:768,Orphanet:90647|MONDO:MONDO:0011857,MedGen:C1837014,OMIM:607554|MONDO:MONDO:0012313,MedGen:C1865019,OMIM:609621,Orphanet:51083|MONDO:MONDO:0019171,MedGen:C1141890,OMIM:PS192500,Orphanet:101016,Orphanet:768	Long QT syndrome 1|Jervell and Lange-Nielsen syndrome 1|Atrial fibrillation, familial, 3|Short QT syndrome type 2|Congenital long QT syndrome	germline	germline	GRCh38	11p15.4	criteria provided, single submitter	ClinGen:CA034963	1
11	2848353	2848353	G	A	326209	single nucleotide variant	NM_000218.3(KCNQ1):c.*350G>A	3784	KCNQ1	HGNC:6294	Benign/Likely benign	0	2021-09-01	RCV000296933|RCV000303077|RCV000360225|RCV000395384|RCV000406598|RCV001843506	MONDO:MONDO:0024540,MedGen:C4551509,OMIM:220400,Orphanet:768,Orphanet:90647|MONDO:MONDO:0100316,MedGen:C4551647,OMIM:192500,Orphanet:101016,Orphanet:768|MONDO:MONDO:0012313,MedGen:C1865019,OMIM:609621,Orphanet:51083|MONDO:MONDO:0011857,MedGen:C1837014,OMIM:607554|MONDO:MONDO:0019171,MedGen:C1141890,OMIM:PS192500,Orphanet:101016,Orphanet:768|MedGen:CN517202	Jervell and Lange-Nielsen syndrome 1|Long QT syndrome 1|Short QT syndrome type 2|Atrial fibrillation, familial, 3|Congenital long QT syndrome|not provided	germline	germline	GRCh38	11p15.4	criteria provided, multiple submitters, no conflicts	ClinGen:CA035118	2
11	2848635	2848635	C	T	867811	single nucleotide variant	NM_000218.3(KCNQ1):c.*632C>T	3784	KCNQ1	HGNC:6294	Benign/Likely benign	0	2018-01-13	RCV001103472|RCV001103473|RCV001103474|RCV001103475	MONDO:MONDO:0100316,MedGen:C4551647,OMIM:192500,Orphanet:101016,Orphanet:768|MONDO:MONDO:0011857,MedGen:C1837014,OMIM:607554|MONDO:MONDO:0012313,MedGen:C1865019,OMIM:609621,Orphanet:51083|MONDO:MONDO:0024540,MedGen:C4551509,OMIM:220400,Orphanet:768,Orphanet:90647	Long QT syndrome 1|Atrial fibrillation, familial, 3|Short QT syndrome type 2|Jervell and Lange-Nielsen syndrome 1	germline	germline	GRCh38	11p15.4	criteria provided, single submitter	-	1
11	2848734	2848734	G	A	313831	single nucleotide variant	NM_000218.3(KCNQ1):c.*731G>A	3784	KCNQ1	HGNC:6294	Benign/Likely benign	0	2023-03-01	RCV000287340|RCV000302652|RCV000342383|RCV000393993|RCV000405501|RCV002292516	MONDO:MONDO:0012313,MedGen:C1865019,OMIM:609621,Orphanet:51083|MONDO:MONDO:0019171,MedGen:C1141890,OMIM:PS192500,Orphanet:101016,Orphanet:768|MONDO:MONDO:0024540,MedGen:C4551509,OMIM:220400,Orphanet:768,Orphanet:90647|MONDO:MONDO:0100316,MedGen:C4551647,OMIM:192500,Orphanet:101016,Orphanet:768|MONDO:MONDO:0011857,MedGen:C1837014,OMIM:607554|MedGen:CN517202	Short QT syndrome type 2|Congenital long QT syndrome|Jervell and Lange-Nielsen syndrome 1|Long QT syndrome 1|Atrial fibrillation, familial, 3|not provided	germline	germline	GRCh38	11p15.4	criteria provided, multiple submitters, no conflicts	ClinGen:CA040199	2
11	2848745	2848745	G	A	320015	single nucleotide variant	NM_000218.3(KCNQ1):c.*742G>A	3784	KCNQ1	HGNC:6294	Benign/Likely benign	0	2021-05-13	RCV000277571|RCV000308098|RCV000362814|RCV000366680|RCV000406331|RCV001636870	MONDO:MONDO:0012313,MedGen:C1865019,OMIM:609621,Orphanet:51083|MONDO:MONDO:0024540,MedGen:C4551509,OMIM:220400,Orphanet:768,Orphanet:90647|MONDO:MONDO:0100316,MedGen:C4551647,OMIM:192500,Orphanet:101016,Orphanet:768|MONDO:MONDO:0011857,MedGen:C1837014,OMIM:607554|MONDO:MONDO:0019171,MedGen:C1141890,OMIM:PS192500,Orphanet:101016,Orphanet:768|MedGen:CN517202	Short QT syndrome type 2|Jervell and Lange-Nielsen syndrome 1|Long QT syndrome 1|Atrial fibrillation, familial, 3|Congenital long QT syndrome|not provided	germline	germline	GRCh38	11p15.4	criteria provided, multiple submitters, no conflicts	ClinGen:CA040237	2
11	2848809	2848809	C	T	326218	single nucleotide variant	NM_000218.3(KCNQ1):c.*806C>T	3784	KCNQ1	HGNC:6294	Benign/Likely benign	0	2018-01-13	RCV000274123|RCV000313926|RCV000319851|RCV000368716|RCV000374570	MONDO:MONDO:0012313,MedGen:C1865019,OMIM:609621,Orphanet:51083|MONDO:MONDO:0011857,MedGen:C1837014,OMIM:607554|MONDO:MONDO:0019171,MedGen:C1141890,OMIM:PS192500,Orphanet:101016,Orphanet:768|MONDO:MONDO:0100316,MedGen:C4551647,OMIM:192500,Orphanet:101016,Orphanet:768|MONDO:MONDO:0024540,MedGen:C4551509,OMIM:220400,Orphanet:768,Orphanet:90647	Short QT syndrome type 2|Atrial fibrillation, familial, 3|Congenital long QT syndrome|Long QT syndrome 1|Jervell and Lange-Nielsen syndrome 1	germline	germline	GRCh38	11p15.4	criteria provided, single submitter	ClinGen:CA040770	1
11	6632022	6632022	T	A	744541	single nucleotide variant	NM_003737.4(DCHS1):c.3481+9A>T	8642	DCHS1	HGNC:13681	Benign/Likely benign	0	2022-10-17	RCV000897058|RCV002495429	MedGen:CN517202|MONDO:MONDO:0011070,MedGen:C4551950,OMIM:601390,Orphanet:314679;MONDO:MONDO:0011915,MedGen:C1843003,OMIM:607829	not provided|Van Maldergem syndrome 1;Mitral valve prolapse, myxomatous 2	germline;unknown	germline	GRCh38	11p15.4	criteria provided, multiple submitters, no conflicts	-	2
11	118144068	118144068	G	A	689998	single nucleotide variant	NM_174934.4(SCN4B):c.235-7C>T	6330	SCN4B	HGNC:10592	Likely benign	0	2022-07-18	RCV000865116	MONDO:MONDO:0012737,MedGen:C2678484,OMIM:611819,Orphanet:101016,Orphanet:768	Long QT syndrome 10	germline	germline	GRCh38	11q23.3	criteria provided, single submitter	-	1
11	118152895	118152895	A	T	312511	single nucleotide variant	NM_174934.3(SCN4B):c.-222T>A	6330	SCN4B	HGNC:10592	Benign/Likely benign	0	2016-06-14	RCV000394449|RCV001672438	MONDO:MONDO:0019171,MedGen:C1141890,OMIM:PS192500,Orphanet:101016,Orphanet:768|MedGen:CN517202	Congenital long QT syndrome|not provided	germline	germline	GRCh38	11q23.3	criteria provided, multiple submitters, no conflicts	ClinGen:CA10629896	2
11	123653740	123653740	T	C	372041	single nucleotide variant	NM_001040151.2(SCN3B):c.55+7A>G	55800	SCN3B	HGNC:20665	Likely benign	0	2022-07-25	RCV000435668|RCV002522416	MedGen:CN169374|MONDO:MONDO:0013146,MedGen:C2751088,OMIM:613120,Orphanet:130	not specified|Brugada syndrome 7	germline	germline	GRCh38	11q24.1	criteria provided, multiple submitters, no conflicts	ClinGen:CA16606187	2
11	128912217	128912217	C	T	141697	single nucleotide variant	NM_000890.5(KCNJ5):c.937+7C>T	3762	KCNJ5	HGNC:6266	Benign	0	2023-04-10	RCV000126425|RCV000340520|RCV000401026|RCV000473950	MedGen:CN169374|MONDO:MONDO:0013359,MedGen:C3838758,OMIM:613677,Orphanet:251274|MONDO:MONDO:0019171,MedGen:C1141890,OMIM:PS192500,Orphanet:101016,Orphanet:768|MONDO:MONDO:0002442,MeSH:D008133,MedGen:C0023976	not specified|Familial hyperaldosteronism type III|Congenital long QT syndrome|Long QT syndrome	germline	germline	GRCh38	11q24.3	criteria provided, multiple submitters, no conflicts	ClinGen:CA291761	2
11	128916398	128916398	C	T	372292	single nucleotide variant	NM_000890.5(KCNJ5):c.938-11C>T	3762	KCNJ5	HGNC:6266	Benign	0	2022-11-01	RCV000428656|RCV002061660	MedGen:CN169374|MONDO:MONDO:0002442,MeSH:D008133,MedGen:C0023976	not specified|Long QT syndrome	germline	germline	GRCh38	11q24.3	criteria provided, multiple submitters, no conflicts	ClinGen:CA6357974	2
11	128916399	128916399	G	A	141698	single nucleotide variant	NM_000890.5(KCNJ5):c.938-10G>A	3762	KCNJ5	HGNC:6266	Benign	0	2023-04-04	RCV000126426|RCV000305432|RCV000341556|RCV000860165|RCV001730573	MedGen:CN169374|MONDO:MONDO:0013359,MedGen:C3838758,OMIM:613677,Orphanet:251274|MONDO:MONDO:0019171,MedGen:C1141890,OMIM:PS192500,Orphanet:101016,Orphanet:768|MONDO:MONDO:0002442,MeSH:D008133,MedGen:C0023976|MONDO:MONDO:0013279,MedGen:C3150733,OMIM:613485,Orphanet:101016,Orphanet:768	not specified|Familial hyperaldosteronism type III|Congenital long QT syndrome|Long QT syndrome|Long QT syndrome 13	germline	germline	GRCh38	11q24.3	criteria provided, multiple submitters, no conflicts	ClinGen:CA291762	2
12	2053618	2053618	C	G	690031	single nucleotide variant	NM_000719.7(CACNA1C):c.49+7C>G	775	CACNA1C	HGNC:1390	Likely benign	0	2018-11-12	RCV001466605	MONDO:MONDO:0002442,MeSH:D008133,MedGen:C0023976	Long QT syndrome	germline	germline	GRCh38	12p13.33	criteria provided, single submitter	-	1
12	2053866	2053866	G	A	666235	single nucleotide variant	NM_000719.7(CACNA1C):c.49+255G>A	775	CACNA1C	HGNC:1390	Benign	0	2019-12-31	RCV000843414|RCV001079857	MedGen:CN517202|MONDO:MONDO:0002442,MeSH:D008133,MedGen:C0023976	not provided|Long QT syndrome	germline	germline	GRCh38	12p13.33	criteria provided, multiple submitters, no conflicts	-	2
12	2114897	2114897	C	G	685312	single nucleotide variant	NM_000719.7(CACNA1C):c.50-327C>G	775	CACNA1C	HGNC:1390	Benign	0	2019-12-31	RCV000860166	MONDO:MONDO:0002442,MeSH:D008133,MedGen:C0023976	Long QT syndrome	germline	germline	GRCh38	12p13.33	criteria provided, single submitter	-	1
12	2115206	2115206	T	C	188521	single nucleotide variant	NM_000719.7(CACNA1C):c.50-18T>C	775	CACNA1C	HGNC:1390	Benign/Likely benign	0	2022-10-17	RCV000170753|RCV002515225	MedGen:CN169374|MONDO:MONDO:0002442,MeSH:D008133,MedGen:C0023976	not specified|Long QT syndrome	germline	germline	GRCh38	12p13.33	criteria provided, multiple submitters, no conflicts	ClinGen:CA301131	2
12	2115775	2115775	A	C	685315	single nucleotide variant	NM_000719.7(CACNA1C):c.371+230A>C	775	CACNA1C	HGNC:1390	Benign/Likely benign	0	2019-12-31	RCV000860630|RCV001547243	MONDO:MONDO:0002442,MeSH:D008133,MedGen:C0023976|MedGen:CN517202	Long QT syndrome|not provided	germline	germline	GRCh38	12p13.33	criteria provided, multiple submitters, no conflicts	-	2
12	2120020	2120020	T	C	685316	single nucleotide variant	NM_000719.7(CACNA1C):c.372-305T>C	775	CACNA1C	HGNC:1390	Benign	0	2019-12-31	RCV000861987	MONDO:MONDO:0002442,MeSH:D008133,MedGen:C0023976	Long QT syndrome	germline	germline	GRCh38	12p13.33	criteria provided, single submitter	-	1
12	2120261	2120261	T	C	787769	single nucleotide variant	NM_000719.7(CACNA1C):c.372-64T>C	775	CACNA1C	HGNC:1390	Likely benign	0	2019-12-31	RCV000981347	MONDO:MONDO:0002442,MeSH:D008133,MedGen:C0023976	Long QT syndrome	germline	germline	GRCh38	12p13.33	criteria provided, single submitter	-	1
12	2120302	2120302	A	G	685317	single nucleotide variant	NM_000719.7(CACNA1C):c.372-23A>G	775	CACNA1C	HGNC:1390	Benign	0	2019-12-31	RCV000860586	MONDO:MONDO:0002442,MeSH:D008133,MedGen:C0023976	Long QT syndrome	germline	germline	GRCh38	12p13.33	criteria provided, single submitter	-	1
12	2120310	2120310	G	A	44432	single nucleotide variant	NM_000719.7(CACNA1C):c.372-15G>A	775	CACNA1C	HGNC:1390	Benign	0	2022-11-04	RCV000253674|RCV001610297|RCV002054480|RCV002496445	MedGen:CN169374|MedGen:CN517202|MONDO:MONDO:0002442,MeSH:D008133,MedGen:C0023976|MONDO:MONDO:0032756,MedGen:CN260585,OMIM:618447;MONDO:MONDO:0012742,MedGen:C2678478,OMIM:611875,Orphanet:130;MONDO:MONDO:0010979,MedGen:C1832916,OMIM:601005,Orphanet:65283	not specified|not provided|Long QT syndrome|Long qt syndrome 8;Brugada syndrome 3;Timothy syndrome	germline;unknown	germline	GRCh38	12p13.33	criteria provided, multiple submitters, no conflicts	ClinGen:CA213535	2
12	2120316	2120316	C	G	399350	single nucleotide variant	NM_000719.7(CACNA1C):c.372-9C>G	775	CACNA1C	HGNC:1390	Benign/Likely benign	0	2022-10-10	RCV000469947|RCV001532922|RCV001643186	MONDO:MONDO:0002442,MeSH:D008133,MedGen:C0023976|MedGen:CN169374|MedGen:CN517202	Long QT syndrome|not specified|not provided	germline	germline	GRCh38	12p13.33	criteria provided, multiple submitters, no conflicts	ClinGen:CA6388442	2
12	2237020	2237020	T	C	775818	single nucleotide variant	NM_000719.7(CACNA1C):c.477+116590T>C	775	CACNA1C	HGNC:1390	Benign	0	2019-12-31	RCV000940510	MONDO:MONDO:0002442,MeSH:D008133,MedGen:C0023976	Long QT syndrome	germline	germline	GRCh38	12p13.33	criteria provided, single submitter	-	1
12	2237088	2237088	G	A	760168	single nucleotide variant	NM_000719.7(CACNA1C):c.477+116658G>A	775	CACNA1C	HGNC:1390	Benign	0	2019-12-31	RCV000918964	MONDO:MONDO:0002442,MeSH:D008133,MedGen:C0023976	Long QT syndrome	germline	germline	GRCh38	12p13.33	criteria provided, single submitter	-	1
12	2448839	2448839	C	T	666758	single nucleotide variant	NM_000719.7(CACNA1C):c.478-137C>T	775	CACNA1C	HGNC:1390	Benign	0	2019-12-31	RCV000831194|RCV001084158	MedGen:CN517202|MONDO:MONDO:0002442,MeSH:D008133,MedGen:C0023976	not provided|Long QT syndrome	germline	germline	GRCh38	12p13.33	criteria provided, multiple submitters, no conflicts	-	2
12	2449132	2449132	G	A	99327	single nucleotide variant	NM_000719.7(CACNA1C):c.617+17G>A	775	CACNA1C	HGNC:1390	Benign	0	2022-11-03	RCV000079306|RCV001811362|RCV001554437|RCV002055109	MedGen:CN169374|MedGen:CN517202|MONDO:MONDO:0010979,MedGen:C1832916,OMIM:601005,Orphanet:65283|MONDO:MONDO:0002442,MeSH:D008133,MedGen:C0023976	not specified|not provided|Timothy syndrome|Long QT syndrome	germline	germline	GRCh38	12p13.33	criteria provided, multiple submitters, no conflicts	ClinGen:CA146951	2
12	2449134	2449134	T	C	99328	single nucleotide variant	NM_000719.7(CACNA1C):c.617+19T>C	775	CACNA1C	HGNC:1390	Benign	0	2022-11-03	RCV000079307|RCV001554438|RCV002055110	MedGen:CN169374|MONDO:MONDO:0010979,MedGen:C1832916,OMIM:601005,Orphanet:65283|MONDO:MONDO:0002442,MeSH:D008133,MedGen:C0023976	not specified|Timothy syndrome|Long QT syndrome	germline	germline	GRCh38	12p13.33	criteria provided, multiple submitters, no conflicts	ClinGen:CA285407	2
12	2449309	2449309	G	A	666491	single nucleotide variant	NM_000719.7(CACNA1C):c.617+194G>A	775	CACNA1C	HGNC:1390	Benign	0	2019-12-31	RCV000831195|RCV001084159	MedGen:CN517202|MONDO:MONDO:0002442,MeSH:D008133,MedGen:C0023976	not provided|Long QT syndrome	germline	germline	GRCh38	12p13.33	criteria provided, multiple submitters, no conflicts	-	2
12	2449401	2449401	T	C	665692	single nucleotide variant	NM_000719.7(CACNA1C):c.617+286T>C	775	CACNA1C	HGNC:1390	Benign	0	2019-12-31	RCV000843416|RCV001081762	MedGen:CN517202|MONDO:MONDO:0002442,MeSH:D008133,MedGen:C0023976	not provided|Long QT syndrome	germline	germline	GRCh38	12p13.33	criteria provided, multiple submitters, no conflicts	-	2
12	2485816	2485816	A	G	685320	single nucleotide variant	NM_000719.7(CACNA1C):c.758-288A>G	775	CACNA1C	HGNC:1390	Benign/Likely benign	0	2019-12-31	RCV000861498|RCV001541271	MONDO:MONDO:0002442,MeSH:D008133,MedGen:C0023976|MedGen:CN517202	Long QT syndrome|not provided	germline	germline	GRCh38	12p13.33	criteria provided, multiple submitters, no conflicts	-	2
12	2485845	2485845	A	C	666364	single nucleotide variant	NM_000719.7(CACNA1C):c.758-259A>C	775	CACNA1C	HGNC:1390	Benign	0	2019-12-31	RCV000843431|RCV001084058	MedGen:CN517202|MONDO:MONDO:0002442,MeSH:D008133,MedGen:C0023976	not provided|Long QT syndrome	germline	germline	GRCh38	12p13.33	criteria provided, multiple submitters, no conflicts	-	2
12	2486066	2486066	G	A	666494	single nucleotide variant	NM_000719.7(CACNA1C):c.758-38G>A	775	CACNA1C	HGNC:1390	Benign/Likely benign	0	2019-12-31	RCV000833528|RCV001082407	MedGen:CN517202|MONDO:MONDO:0002442,MeSH:D008133,MedGen:C0023976	not provided|Long QT syndrome	germline	germline	GRCh38	12p13.33	criteria provided, multiple submitters, no conflicts	-	2
12	2486096	2486096	C	T	775947	single nucleotide variant	NM_000719.7(CACNA1C):c.758-8C>T	775	CACNA1C	HGNC:1390	Likely benign	0	2018-09-24	RCV001442654	MONDO:MONDO:0002442,MeSH:D008133,MedGen:C0023976	Long QT syndrome	germline	germline	GRCh38	12p13.33	criteria provided, single submitter	-	1
12	2486325	2486325	C	T	685321	single nucleotide variant	NM_000719.7(CACNA1C):c.916+63C>T	775	CACNA1C	HGNC:1390	Benign/Likely benign	0	2019-12-31	RCV000860497|RCV001585797	MONDO:MONDO:0002442,MeSH:D008133,MedGen:C0023976|MedGen:CN517202	Long QT syndrome|not provided	germline	germline	GRCh38	12p13.33	criteria provided, multiple submitters, no conflicts	-	2
12	2486469	2486469	G	A	685322	single nucleotide variant	NM_000719.7(CACNA1C):c.916+207G>A	775	CACNA1C	HGNC:1390	Benign	0	2019-12-31	RCV000860570|RCV001692293	MONDO:MONDO:0002442,MeSH:D008133,MedGen:C0023976|MedGen:CN517202	Long QT syndrome|not provided	germline	germline	GRCh38	12p13.33	criteria provided, multiple submitters, no conflicts	-	2
12	2493486	2493486	C	G	685324	single nucleotide variant	NM_000719.7(CACNA1C):c.1113+100C>G	775	CACNA1C	HGNC:1390	Benign	0	2019-12-31	RCV000860498|RCV001712796	MONDO:MONDO:0002442,MeSH:D008133,MedGen:C0023976|MedGen:CN517202	Long QT syndrome|not provided	germline	germline	GRCh38	12p13.33	criteria provided, multiple submitters, no conflicts	-	2
12	2493572	2493572	C	T	685325	single nucleotide variant	NM_000719.7(CACNA1C):c.1113+186C>T	775	CACNA1C	HGNC:1390	Benign	0	2019-12-31	RCV000860499|RCV001637995	MONDO:MONDO:0002442,MeSH:D008133,MedGen:C0023976|MedGen:CN517202	Long QT syndrome|not provided	germline	germline	GRCh38	12p13.33	criteria provided, multiple submitters, no conflicts	-	2
12	2504163	2504163	A	G	666496	single nucleotide variant	NM_000719.7(CACNA1C):c.1114-679A>G	775	CACNA1C	HGNC:1390	Benign	0	2019-12-31	RCV000843432|RCV001084405	MedGen:CN517202|MONDO:MONDO:0002442,MeSH:D008133,MedGen:C0023976	not provided|Long QT syndrome	germline	germline	GRCh38	12p13.33	criteria provided, multiple submitters, no conflicts	-	2
12	2504255	2504255	G	A	666370	single nucleotide variant	NM_000719.7(CACNA1C):c.1114-587G>A	775	CACNA1C	HGNC:1390	Benign/Likely benign	0	2019-12-31	RCV000833976|RCV001086154	MedGen:CN517202|MONDO:MONDO:0002442,MeSH:D008133,MedGen:C0023976	not provided|Long QT syndrome	germline	germline	GRCh38	12p13.33	criteria provided, multiple submitters, no conflicts	-	2
12	2504265	2504265	G	A	685326	single nucleotide variant	NM_000719.7(CACNA1C):c.1114-577G>A	775	CACNA1C	HGNC:1390	Benign	0	2019-12-31	RCV000860823|RCV001692294	MONDO:MONDO:0002442,MeSH:D008133,MedGen:C0023976|MedGen:CN517202	Long QT syndrome|not provided	germline	germline	GRCh38	12p13.33	criteria provided, multiple submitters, no conflicts	-	2
12	2504355	2504355	A	G	665698	single nucleotide variant	NM_000719.7(CACNA1C):c.1114-487A>G	775	CACNA1C	HGNC:1390	Benign	0	2021-07-14	RCV000830991|RCV001079848|RCV001554439	MedGen:CN517202|MONDO:MONDO:0002442,MeSH:D008133,MedGen:C0023976|MONDO:MONDO:0010979,MedGen:C1832916,OMIM:601005,Orphanet:65283	not provided|Long QT syndrome|Timothy syndrome	germline	germline	GRCh38	12p13.33	criteria provided, multiple submitters, no conflicts	-	2
12	2504404	2504404	T	G	665703	single nucleotide variant	NM_000719.7(CACNA1C):c.1114-438T>G	775	CACNA1C	HGNC:1390	Benign/Likely benign	0	2019-12-31	RCV000834888|RCV001083533	MedGen:CN517202|MONDO:MONDO:0002442,MeSH:D008133,MedGen:C0023976	not provided|Long QT syndrome	germline	germline	GRCh38	12p13.33	criteria provided, multiple submitters, no conflicts	-	2
12	2504425	2504425	C	T	504360	single nucleotide variant	NM_000719.7(CACNA1C):c.1114-417C>T	775	CACNA1C	HGNC:1390	Likely benign	0	2022-10-18	RCV000601963|RCV002066810	MedGen:CN169374|MONDO:MONDO:0002442,MeSH:D008133,MedGen:C0023976	not specified|Long QT syndrome	germline	germline	GRCh38	12p13.33	criteria provided, multiple submitters, no conflicts	ClinGen:CA6388624	2
12	2504426	2504426	G	A	372940	single nucleotide variant	NM_000719.7(CACNA1C):c.1114-416G>A	775	CACNA1C	HGNC:1390	Benign/Likely benign	0	2022-11-03	RCV000428058|RCV001443912	MedGen:CN169374|MONDO:MONDO:0002442,MeSH:D008133,MedGen:C0023976	not specified|Long QT syndrome	germline	germline	GRCh38	12p13.33	criteria provided, multiple submitters, no conflicts	ClinGen:CA6388625	2
12	2504550	2504550	C	T	140317	single nucleotide variant	NM_000719.7(CACNA1C):c.1114-292C>T	775	CACNA1C	HGNC:1390	Benign/Likely benign	0	2022-11-04	RCV000124071|RCV002055439	MedGen:CN169374|MONDO:MONDO:0002442,MeSH:D008133,MedGen:C0023976	not specified|Long QT syndrome	germline	germline	GRCh38	12p13.33	criteria provided, multiple submitters, no conflicts	ClinGen:CA289812	2
12	2504697	2504697	A	G	665708	single nucleotide variant	NM_000719.7(CACNA1C):c.1114-145A>G	775	CACNA1C	HGNC:1390	Benign/Likely benign	0	2019-12-31	RCV000834889|RCV001083532	MedGen:CN517202|MONDO:MONDO:0002442,MeSH:D008133,MedGen:C0023976	not provided|Long QT syndrome	germline	germline	GRCh38	12p13.33	criteria provided, multiple submitters, no conflicts	-	2
12	2504832	2504832	G	A	487586	single nucleotide variant	NM_000719.7(CACNA1C):c.1114-10G>A	775	CACNA1C	HGNC:1390	Benign/Likely benign	0	2022-10-17	RCV000589363|RCV001500921	MedGen:CN517202|MONDO:MONDO:0002442,MeSH:D008133,MedGen:C0023976	not provided|Long QT syndrome	germline	germline	GRCh38	12p13.33	criteria provided, multiple submitters, no conflicts	ClinGen:CA6388651	2
12	2512995	2512995	G	A	917494	single nucleotide variant	NM_000719.7(CACNA1C):c.1390+11G>A	775	CACNA1C	HGNC:1390	Benign	0	2022-10-26	RCV001192661|RCV002069203	MedGen:CN169374|MONDO:MONDO:0002442,MeSH:D008133,MedGen:C0023976	not specified|Long QT syndrome	germline	germline	GRCh38	12p13.33	criteria provided, multiple submitters, no conflicts	-	2
12	2513088	2513088	C	T	685327	single nucleotide variant	NM_000719.7(CACNA1C):c.1390+104C>T	775	CACNA1C	HGNC:1390	Benign	0	2019-12-31	RCV000860413	MONDO:MONDO:0002442,MeSH:D008133,MedGen:C0023976	Long QT syndrome	germline	germline	GRCh38	12p13.33	criteria provided, single submitter	-	1
12	2513172	2513172	A	G	665721	single nucleotide variant	NM_000719.7(CACNA1C):c.1390+188A>G	775	CACNA1C	HGNC:1390	Benign	0	2019-12-31	RCV000834864|RCV001084895	MedGen:CN517202|MONDO:MONDO:0002442,MeSH:D008133,MedGen:C0023976	not provided|Long QT syndrome	germline	germline	GRCh38	12p13.33	criteria provided, multiple submitters, no conflicts	-	2
12	2513220	2513220	G	A	665725	single nucleotide variant	NM_000719.7(CACNA1C):c.1390+236G>A	775	CACNA1C	HGNC:1390	Benign	0	2019-12-31	RCV000837634|RCV001080474	MedGen:CN517202|MONDO:MONDO:0002442,MeSH:D008133,MedGen:C0023976	not provided|Long QT syndrome	germline	germline	GRCh38	12p13.33	criteria provided, multiple submitters, no conflicts	-	2
12	2513227	2513227	T	C	666371	single nucleotide variant	NM_000719.7(CACNA1C):c.1390+243T>C	775	CACNA1C	HGNC:1390	Benign	0	2019-12-31	RCV000837635|RCV001084406	MedGen:CN517202|MONDO:MONDO:0002442,MeSH:D008133,MedGen:C0023976	not provided|Long QT syndrome	germline	germline	GRCh38	12p13.33	criteria provided, multiple submitters, no conflicts	-	2
12	2547721	2547721	T	G	775881	single nucleotide variant	NM_000719.7(CACNA1C):c.1391-2222T>G	775	CACNA1C	HGNC:1390	Benign	0	2019-12-31	RCV000942908	MONDO:MONDO:0002442,MeSH:D008133,MedGen:C0023976	Long QT syndrome	germline	germline	GRCh38	12p13.33	criteria provided, single submitter	-	1
12	2550049	2550049	G	A	503826	single nucleotide variant	NM_000719.7(CACNA1C):c.1481+16G>A	775	CACNA1C	HGNC:1390	Likely benign	0	2022-10-07	RCV000606442|RCV002528798	MedGen:CN169374|MONDO:MONDO:0002442,MeSH:D008133,MedGen:C0023976	not specified|Long QT syndrome	germline	germline	GRCh38	12p13.33	criteria provided, multiple submitters, no conflicts	ClinGen:CA6388746	2
12	2550222	2550222	C	T	685329	single nucleotide variant	NM_000719.7(CACNA1C):c.1481+189C>T	775	CACNA1C	HGNC:1390	Benign	0	2019-12-31	RCV000860534|RCV001595046	MONDO:MONDO:0002442,MeSH:D008133,MedGen:C0023976|MedGen:CN517202	Long QT syndrome|not provided	germline	germline	GRCh38	12p13.33	criteria provided, multiple submitters, no conflicts	-	2
12	2550224	2550224	G	A	685330	single nucleotide variant	NM_000719.7(CACNA1C):c.1481+191G>A	775	CACNA1C	HGNC:1390	Benign	0	2019-12-31	RCV000860535|RCV001644843	MONDO:MONDO:0002442,MeSH:D008133,MedGen:C0023976|MedGen:CN517202	Long QT syndrome|not provided	germline	germline	GRCh38	12p13.33	criteria provided, multiple submitters, no conflicts	-	2
12	2550456	2550456	G	A	776028	single nucleotide variant	NM_000719.7(CACNA1C):c.1481+423G>A	775	CACNA1C	HGNC:1390	Benign	0	2019-12-31	RCV000942917	MONDO:MONDO:0002442,MeSH:D008133,MedGen:C0023976	Long QT syndrome	germline	germline	GRCh38	12p13.33	criteria provided, single submitter	-	1
12	2550760	2550760	C	T	775957	single nucleotide variant	NM_000719.7(CACNA1C):c.1481+727C>T	775	CACNA1C	HGNC:1390	Benign	0	2019-12-31	RCV000942918	MONDO:MONDO:0002442,MeSH:D008133,MedGen:C0023976	Long QT syndrome	germline	germline	GRCh38	12p13.33	criteria provided, single submitter	-	1
12	2550776	2550776	C	T	775962	single nucleotide variant	NM_000719.7(CACNA1C):c.1481+743C>T	775	CACNA1C	HGNC:1390	Benign	0	2019-12-31	RCV000943044	MONDO:MONDO:0002442,MeSH:D008133,MedGen:C0023976	Long QT syndrome	germline	germline	GRCh38	12p13.33	criteria provided, single submitter	-	1
12	2550810	2550810	C	A	775821	single nucleotide variant	NM_000719.7(CACNA1C):c.1481+777C>A	775	CACNA1C	HGNC:1390	Benign	0	2019-12-31	RCV000943151	MONDO:MONDO:0002442,MeSH:D008133,MedGen:C0023976	Long QT syndrome	germline	germline	GRCh38	12p13.33	criteria provided, single submitter	-	1
12	2550930	2550930	C	G	775888	single nucleotide variant	NM_000719.7(CACNA1C):c.1481+897C>G	775	CACNA1C	HGNC:1390	Benign	0	2019-12-31	RCV000942909	MONDO:MONDO:0002442,MeSH:D008133,MedGen:C0023976	Long QT syndrome	germline	germline	GRCh38	12p13.33	criteria provided, single submitter	-	1
12	2556774	2556774	A	G	666765	single nucleotide variant	NM_000719.7(CACNA1C):c.1482-177A>G	775	CACNA1C	HGNC:1390	Benign/Likely benign	0	2019-12-31	RCV000831189|RCV001084538	MedGen:CN517202|MONDO:MONDO:0002442,MeSH:D008133,MedGen:C0023976	not provided|Long QT syndrome	germline	germline	GRCh38	12p13.33	criteria provided, multiple submitters, no conflicts	-	2
12	2557182	2557182	A	G	666499	single nucleotide variant	NM_000719.7(CACNA1C):c.1508+205A>G	775	CACNA1C	HGNC:1390	Benign	0	2019-12-31	RCV000831008|RCV001079850	MedGen:CN517202|MONDO:MONDO:0002442,MeSH:D008133,MedGen:C0023976	not provided|Long QT syndrome	germline	germline	GRCh38	12p13.33	criteria provided, multiple submitters, no conflicts	-	2
12	2557241	2557241	T	A	666380	single nucleotide variant	NM_000719.7(CACNA1C):c.1508+264T>A	775	CACNA1C	HGNC:1390	Benign	0	2019-12-31	RCV000843418|RCV001083236	MedGen:CN517202|MONDO:MONDO:0002442,MeSH:D008133,MedGen:C0023976	not provided|Long QT syndrome	germline	germline	GRCh38	12p13.33	criteria provided, multiple submitters, no conflicts	-	2
12	2557293	2557293	G	A	666504	single nucleotide variant	NM_000719.7(CACNA1C):c.1508+316G>A	775	CACNA1C	HGNC:1390	Benign	0	2019-12-31	RCV000843424|RCV001080475	MedGen:CN517202|MONDO:MONDO:0002442,MeSH:D008133,MedGen:C0023976	not provided|Long QT syndrome	germline	germline	GRCh38	12p13.33	criteria provided, multiple submitters, no conflicts	-	2
12	2557294	2557294	C	T	666389	single nucleotide variant	NM_000719.7(CACNA1C):c.1508+317C>T	775	CACNA1C	HGNC:1390	Benign	0	2019-12-31	RCV000843426|RCV001080476	MedGen:CN517202|MONDO:MONDO:0002442,MeSH:D008133,MedGen:C0023976	not provided|Long QT syndrome	germline	germline	GRCh38	12p13.33	criteria provided, multiple submitters, no conflicts	-	2
12	2566589	2566589	G	A	690034	single nucleotide variant	NM_000719.7(CACNA1C):c.1669+7G>A	775	CACNA1C	HGNC:1390	Likely benign	0	2021-05-25	RCV001401829	MONDO:MONDO:0002442,MeSH:D008133,MedGen:C0023976	Long QT syndrome	germline	germline	GRCh38	12p13.33	criteria provided, single submitter	-	1
12	2566592	2566592	G	A	527050	single nucleotide variant	NM_000719.7(CACNA1C):c.1669+10G>A	775	CACNA1C	HGNC:1390	Benign	0	2022-10-26	RCV000631747|RCV001002543|RCV001712726	MONDO:MONDO:0002442,MeSH:D008133,MedGen:C0023976|MedGen:CN169374|MedGen:CN517202	Long QT syndrome|not specified|not provided	germline	germline	GRCh38	12p13.33	criteria provided, multiple submitters, no conflicts	ClinGen:CA6388830	2
12	2566636	2566636	G	A	666507	single nucleotide variant	NM_000719.7(CACNA1C):c.1669+54G>A	775	CACNA1C	HGNC:1390	Benign/Likely benign	0	2019-12-31	RCV000832604|RCV001079144	MedGen:CN517202|MONDO:MONDO:0002442,MeSH:D008133,MedGen:C0023976	not provided|Long QT syndrome	germline	germline	GRCh38	12p13.33	criteria provided, multiple submitters, no conflicts	-	2
12	2567801	2567801	G	A	527301	single nucleotide variant	NM_000719.7(CACNA1C):c.1895+7G>A	775	CACNA1C	HGNC:1390	Likely benign	0	2017-10-22	RCV000631836	MONDO:MONDO:0002442,MeSH:D008133,MedGen:C0023976	Long QT syndrome	germline	germline	GRCh38	12p13.33	criteria provided, single submitter	ClinGen:CA6388869	1
12	2567879	2567879	G	A	685332	single nucleotide variant	NM_000719.7(CACNA1C):c.1895+85G>A	775	CACNA1C	HGNC:1390	Benign	0	2019-12-31	RCV000860733	MONDO:MONDO:0002442,MeSH:D008133,MedGen:C0023976	Long QT syndrome	germline	germline	GRCh38	12p13.33	criteria provided, single submitter	-	1
12	2581464	2581464	G	A	685333	single nucleotide variant	NM_000719.7(CACNA1C):c.1896-126G>A	775	CACNA1C	HGNC:1390	Benign	0	2019-12-31	RCV000860169|RCV001535380	MONDO:MONDO:0002442,MeSH:D008133,MedGen:C0023976|MedGen:CN517202	Long QT syndrome|not provided	germline	germline	GRCh38	12p13.33	criteria provided, multiple submitters, no conflicts	-	2
12	2581536	2581536	G	A	666510	single nucleotide variant	NM_000719.7(CACNA1C):c.1896-54G>A	775	CACNA1C	HGNC:1390	Benign	0	2021-07-14	RCV000831010|RCV001081261|RCV001554529	MedGen:CN517202|MONDO:MONDO:0002442,MeSH:D008133,MedGen:C0023976|MONDO:MONDO:0010979,MedGen:C1832916,OMIM:601005,Orphanet:65283	not provided|Long QT syndrome|Timothy syndrome	germline	germline	GRCh38	12p13.33	criteria provided, multiple submitters, no conflicts	-	2
12	2581572	2581572	C	A	372195	single nucleotide variant	NM_000719.7(CACNA1C):c.1896-18C>A	775	CACNA1C	HGNC:1390	Likely benign	0	2022-10-26	RCV000438974|RCV002063340	MedGen:CN169374|MONDO:MONDO:0002442,MeSH:D008133,MedGen:C0023976	not specified|Long QT syndrome	germline	germline	GRCh38	12p13.33	criteria provided, multiple submitters, no conflicts	ClinGen:CA16606247	2
12	2581805	2581805	C	T	690035	single nucleotide variant	NM_000719.7(CACNA1C):c.2103+8C>T	775	CACNA1C	HGNC:1390	Likely benign	0	2022-08-19	RCV000868674	MONDO:MONDO:0002442,MeSH:D008133,MedGen:C0023976	Long QT syndrome	germline	germline	GRCh38	12p13.33	criteria provided, single submitter	-	1
12	2582090	2582090	T	C	685334	single nucleotide variant	NM_000719.7(CACNA1C):c.2103+293T>C	775	CACNA1C	HGNC:1390	Benign	0	2019-12-31	RCV000860500	MONDO:MONDO:0002442,MeSH:D008133,MedGen:C0023976	Long QT syndrome	germline	germline	GRCh38	12p13.33	criteria provided, single submitter	-	1
12	2582094	2582094	C	G	685335	single nucleotide variant	NM_000719.7(CACNA1C):c.2103+297C>G	775	CACNA1C	HGNC:1390	Benign	0	2019-12-31	RCV000860170	MONDO:MONDO:0002442,MeSH:D008133,MedGen:C0023976	Long QT syndrome	germline	germline	GRCh38	12p13.33	criteria provided, single submitter	-	1
12	2582511	2582511	T	C	666394	single nucleotide variant	NM_000719.7(CACNA1C):c.2104-311T>C	775	CACNA1C	HGNC:1390	Benign	0	2019-12-31	RCV000829015|RCV001085102	MedGen:CN517202|MONDO:MONDO:0002442,MeSH:D008133,MedGen:C0023976	not provided|Long QT syndrome	germline	germline	GRCh38	12p13.33	criteria provided, multiple submitters, no conflicts	-	2
12	2583020	2583020	T	G	665737	single nucleotide variant	NM_000719.7(CACNA1C):c.2224+78T>G	775	CACNA1C	HGNC:1390	Benign	0	2019-12-31	RCV000830111|RCV001081757	MedGen:CN517202|MONDO:MONDO:0002442,MeSH:D008133,MedGen:C0023976	not provided|Long QT syndrome	germline	germline	GRCh38	12p13.33	criteria provided, multiple submitters, no conflicts	-	2
12	2584624	2584624	C	G	527568	single nucleotide variant	NM_000719.7(CACNA1C):c.2339+7C>G	775	CACNA1C	HGNC:1390	Likely benign	0	2017-12-26	RCV000631749	MONDO:MONDO:0002442,MeSH:D008133,MedGen:C0023976	Long QT syndrome	germline	germline	GRCh38	12p13.33	criteria provided, single submitter	ClinGen:CA658797834	1
12	2584624	2584624	C	T	787862	single nucleotide variant	NM_000719.7(CACNA1C):c.2339+7C>T	775	CACNA1C	HGNC:1390	Likely benign	0	2018-12-25	RCV001431978	MONDO:MONDO:0002442,MeSH:D008133,MedGen:C0023976	Long QT syndrome	germline	germline	GRCh38	12p13.33	criteria provided, single submitter	-	1
12	2584635	2584635	C	T	188568	single nucleotide variant	NM_000719.7(CACNA1C):c.2339+18C>T	775	CACNA1C	HGNC:1390	Benign/Likely benign	0	2022-09-13	RCV000170747|RCV002054020|RCV002498852	MedGen:CN169374|MONDO:MONDO:0002442,MeSH:D008133,MedGen:C0023976|MONDO:MONDO:0012742,MedGen:C2678478,OMIM:611875,Orphanet:130;MONDO:MONDO:0032756,MedGen:CN260585,OMIM:618447;MONDO:MONDO:0010979,MedGen:C1832916,OMIM:601005,Orphanet:65283	not specified|Long QT syndrome|Brugada syndrome 3;Long qt syndrome 8;Timothy syndrome	germline;unknown	germline	GRCh38	12p13.33	criteria provided, multiple submitters, no conflicts	ClinGen:CA301112	2
12	2584637	2584637	C	A	140319	single nucleotide variant	NM_000719.7(CACNA1C):c.2339+20C>A	775	CACNA1C	HGNC:1390	Benign	0	2022-11-06	RCV000124073|RCV002055440	MedGen:CN169374|MONDO:MONDO:0002442,MeSH:D008133,MedGen:C0023976	not specified|Long QT syndrome	germline	germline	GRCh38	12p13.33	criteria provided, multiple submitters, no conflicts	ClinGen:CA289821	2
12	2584721	2584721	C	G	685336	single nucleotide variant	NM_000719.7(CACNA1C):c.2339+104C>G	775	CACNA1C	HGNC:1390	Benign	0	2019-12-31	RCV000860501|RCV001637996	MONDO:MONDO:0002442,MeSH:D008133,MedGen:C0023976|MedGen:CN517202	Long QT syndrome|not provided	germline	germline	GRCh38	12p13.33	criteria provided, multiple submitters, no conflicts	-	2
12	2585304	2585304	G	A	685337	single nucleotide variant	NM_000719.7(CACNA1C):c.2340-72G>A	775	CACNA1C	HGNC:1390	Benign	0	2019-12-31	RCV000860536|RCV001672961	MONDO:MONDO:0002442,MeSH:D008133,MedGen:C0023976|MedGen:CN517202	Long QT syndrome|not provided	germline	germline	GRCh38	12p13.33	criteria provided, multiple submitters, no conflicts	-	2
12	2585372	2585372	C	G	527576	single nucleotide variant	NM_000719.7(CACNA1C):c.2340-4C>G	775	CACNA1C	HGNC:1390	Likely benign	0	2022-10-30	RCV000631805	MONDO:MONDO:0002442,MeSH:D008133,MedGen:C0023976	Long QT syndrome	germline	germline	GRCh38	12p13.33	criteria provided, single submitter	ClinGen:CA602711125	1
12	2585656	2585656	T	G	685338	single nucleotide variant	NM_000719.7(CACNA1C):c.2460+160T>G	775	CACNA1C	HGNC:1390	Benign	0	2019-12-31	RCV000860502|RCV001637997	MONDO:MONDO:0002442,MeSH:D008133,MedGen:C0023976|MedGen:CN517202	Long QT syndrome|not provided	germline	germline	GRCh38	12p13.33	criteria provided, multiple submitters, no conflicts	-	2
12	2586151	2586151	T	C	685339	single nucleotide variant	NM_000719.7(CACNA1C):c.2530+247T>C	775	CACNA1C	HGNC:1390	Benign	0	2019-12-31	RCV000860503|RCV001712797	MONDO:MONDO:0002442,MeSH:D008133,MedGen:C0023976|MedGen:CN517202	Long QT syndrome|not provided	germline	germline	GRCh38	12p13.33	criteria provided, multiple submitters, no conflicts	-	2
12	2593044	2593044	G	A	685341	single nucleotide variant	NM_000719.7(CACNA1C):c.2531-169G>A	775	CACNA1C	HGNC:1390	Benign	0	2019-12-31	RCV000860504|RCV001707854	MONDO:MONDO:0002442,MeSH:D008133,MedGen:C0023976|MedGen:CN517202	Long QT syndrome|not provided	germline	germline	GRCh38	12p13.33	criteria provided, multiple submitters, no conflicts	-	2
12	2593354	2593354	C	T	760177	single nucleotide variant	NM_000719.7(CACNA1C):c.2663+9C>T	775	CACNA1C	HGNC:1390	Likely benign	0	2018-03-04	RCV001448821	MONDO:MONDO:0002442,MeSH:D008133,MedGen:C0023976	Long QT syndrome	germline	germline	GRCh38	12p13.33	criteria provided, single submitter	-	1
12	2593424	2593424	C	T	665741	single nucleotide variant	NM_000719.7(CACNA1C):c.2663+79C>T	775	CACNA1C	HGNC:1390	Benign/Likely benign	0	2019-12-31	RCV000829171|RCV001082305	MedGen:CN517202|MONDO:MONDO:0002442,MeSH:D008133,MedGen:C0023976	not provided|Long QT syndrome	germline	germline	GRCh38	12p13.33	criteria provided, multiple submitters, no conflicts	-	2
12	2593533	2593533	C	T	666398	single nucleotide variant	NM_000719.7(CACNA1C):c.2663+188C>T	775	CACNA1C	HGNC:1390	Benign/Likely benign	0	2019-12-31	RCV000833630|RCV001083328	MedGen:CN517202|MONDO:MONDO:0002442,MeSH:D008133,MedGen:C0023976	not provided|Long QT syndrome	germline	germline	GRCh38	12p13.33	criteria provided, multiple submitters, no conflicts	-	2
12	2595648	2595648	C	G	685342	single nucleotide variant	NM_000719.7(CACNA1C):c.2664-226C>G	775	CACNA1C	HGNC:1390	Benign	0	2019-12-31	RCV000860670	MONDO:MONDO:0002442,MeSH:D008133,MedGen:C0023976	Long QT syndrome	germline	germline	GRCh38	12p13.33	criteria provided, single submitter	-	1
12	2595863	2595863	C	G	504090	single nucleotide variant	NM_000719.7(CACNA1C):c.2664-11C>G	775	CACNA1C	HGNC:1390	Likely benign	0	2022-05-22	RCV000599662|RCV002065231	MedGen:CN169374|MONDO:MONDO:0002442,MeSH:D008133,MedGen:C0023976	not specified|Long QT syndrome	germline	germline	GRCh38	12p13.33	criteria provided, multiple submitters, no conflicts	ClinGen:CA6389032	2
12	2595868	2595868	G	A	462353	single nucleotide variant	NM_000719.7(CACNA1C):c.2664-6G>A	775	CACNA1C	HGNC:1390	Likely benign	0	2022-11-01	RCV000526875	MONDO:MONDO:0002442,MeSH:D008133,MedGen:C0023976	Long QT syndrome	germline	germline	GRCh38	12p13.33	criteria provided, single submitter	ClinGen:CA6389035	1
12	2596010	2596010	A	G	695559	single nucleotide variant	NM_000719.7(CACNA1C):c.2793+7A>G	775	CACNA1C	HGNC:1390	Likely benign	0	2021-08-10	RCV000874810	MONDO:MONDO:0002442,MeSH:D008133,MedGen:C0023976	Long QT syndrome	germline	germline	GRCh38	12p13.33	criteria provided, single submitter	-	1
12	2596013	2596013	G	A	140323	single nucleotide variant	NM_000719.7(CACNA1C):c.2793+10G>A	775	CACNA1C	HGNC:1390	Benign/Likely benign	0	2022-09-06	RCV000124078|RCV002055441	MedGen:CN169374|MONDO:MONDO:0002442,MeSH:D008133,MedGen:C0023976	not specified|Long QT syndrome	germline	germline	GRCh38	12p13.33	criteria provided, multiple submitters, no conflicts	ClinGen:CA289839	2
12	2597094	2597094	G	T	685344	single nucleotide variant	NM_000719.7(CACNA1C):c.2794-136G>T	775	CACNA1C	HGNC:1390	Benign/Likely benign	0	2019-12-31	RCV000860433|RCV001577246	MONDO:MONDO:0002442,MeSH:D008133,MedGen:C0023976|MedGen:CN517202	Long QT syndrome|not provided	germline	germline	GRCh38	12p13.33	criteria provided, multiple submitters, no conflicts	-	2
12	2597501	2597501	T	C	685345	single nucleotide variant	NM_000719.7(CACNA1C):c.2853+212T>C	775	CACNA1C	HGNC:1390	Likely benign	0	2018-10-19	RCV001493369	MONDO:MONDO:0002442,MeSH:D008133,MedGen:C0023976	Long QT syndrome	germline	germline	GRCh38	12p13.33	criteria provided, single submitter	-	1
12	2597554	2597554	G	C	665749	single nucleotide variant	NM_000719.7(CACNA1C):c.2853+265G>C	775	CACNA1C	HGNC:1390	Benign	0	2021-07-14	RCV000831011|RCV001080478|RCV001554530	MedGen:CN517202|MONDO:MONDO:0002442,MeSH:D008133,MedGen:C0023976|MONDO:MONDO:0010979,MedGen:C1832916,OMIM:601005,Orphanet:65283	not provided|Long QT syndrome|Timothy syndrome	germline	germline	GRCh38	12p13.33	criteria provided, multiple submitters, no conflicts	-	2
12	2597729	2597729	G	A	685346	single nucleotide variant	NM_000719.7(CACNA1C):c.2853+440G>A	775	CACNA1C	HGNC:1390	Benign	0	2019-12-31	RCV000861067|RCV001538618	MONDO:MONDO:0002442,MeSH:D008133,MedGen:C0023976|MedGen:CN517202	Long QT syndrome|not provided	germline	germline	GRCh38	12p13.33	criteria provided, multiple submitters, no conflicts	-	2
12	2597746	2597746	C	T	665759	single nucleotide variant	NM_000719.7(CACNA1C):c.2853+457C>T	775	CACNA1C	HGNC:1390	Benign	0	2019-12-31	RCV000843433|RCV001083447	MedGen:CN517202|MONDO:MONDO:0002442,MeSH:D008133,MedGen:C0023976	not provided|Long QT syndrome	germline	germline	GRCh38	12p13.33	criteria provided, multiple submitters, no conflicts	-	2
12	2601844	2601844	C	G	372963	single nucleotide variant	NM_000719.7(CACNA1C):c.2854-10C>G	775	CACNA1C	HGNC:1390	Likely benign	0	2022-07-05	RCV000439797|RCV001452773	MedGen:CN169374|MONDO:MONDO:0002442,MeSH:D008133,MedGen:C0023976	not specified|Long QT syndrome	germline	germline	GRCh38	12p13.33	criteria provided, multiple submitters, no conflicts	ClinGen:CA6389096	2
12	2605553	2605553	C	T	685348	single nucleotide variant	NM_000719.7(CACNA1C):c.3049-126C>T	775	CACNA1C	HGNC:1390	Benign/Likely benign	0	2019-12-31	RCV000861256|RCV001551855	MONDO:MONDO:0002442,MeSH:D008133,MedGen:C0023976|MedGen:CN517202	Long QT syndrome|not provided	germline	germline	GRCh38	12p13.33	criteria provided, multiple submitters, no conflicts	-	2
12	2605803	2605803	G	A	917495	single nucleotide variant	NM_000719.7(CACNA1C):c.3156+17G>A	775	CACNA1C	HGNC:1390	Benign	0	2022-11-03	RCV001194036|RCV001712885|RCV002069242	MedGen:CN169374|MedGen:CN517202|MONDO:MONDO:0002442,MeSH:D008133,MedGen:C0023976	not specified|not provided|Long QT syndrome	germline	germline	GRCh38	12p13.33	criteria provided, multiple submitters, no conflicts	-	2
12	2606283	2606283	G	T	685349	single nucleotide variant	NM_000719.7(CACNA1C):c.3157-328G>T	775	CACNA1C	HGNC:1390	Benign	0	2019-12-31	RCV000860350	MONDO:MONDO:0002442,MeSH:D008133,MedGen:C0023976	Long QT syndrome	germline	germline	GRCh38	12p13.33	criteria provided, single submitter	-	1
12	2606436	2606436	C	T	685350	single nucleotide variant	NM_000719.7(CACNA1C):c.3157-175C>T	775	CACNA1C	HGNC:1390	Benign/Likely benign	0	2019-12-31	RCV000860693|RCV001585799	MONDO:MONDO:0002442,MeSH:D008133,MedGen:C0023976|MedGen:CN517202	Long QT syndrome|not provided	germline	germline	GRCh38	12p13.33	criteria provided, multiple submitters, no conflicts	-	2
12	2606521	2606521	A	G	685351	single nucleotide variant	NM_000719.7(CACNA1C):c.3157-90A>G	775	CACNA1C	HGNC:1390	Benign	0	2021-07-14	RCV000860351|RCV001554535|RCV001672958	MONDO:MONDO:0002442,MeSH:D008133,MedGen:C0023976|MONDO:MONDO:0010979,MedGen:C1832916,OMIM:601005,Orphanet:65283|MedGen:CN517202	Long QT syndrome|Timothy syndrome|not provided	germline	germline	GRCh38	12p13.33	criteria provided, multiple submitters, no conflicts	-	2
12	2606560	2606560	T	C	685352	single nucleotide variant	NM_000719.7(CACNA1C):c.3157-51T>C	775	CACNA1C	HGNC:1390	Benign/Likely benign	0	2019-12-31	RCV000861257|RCV001585804	MONDO:MONDO:0002442,MeSH:D008133,MedGen:C0023976|MedGen:CN517202	Long QT syndrome|not provided	germline	germline	GRCh38	12p13.33	criteria provided, multiple submitters, no conflicts	-	2
12	2606595	2606595	G	C	373163	single nucleotide variant	NM_000719.7(CACNA1C):c.3157-16G>C	775	CACNA1C	HGNC:1390	Likely benign	0	2022-09-22	RCV000441025|RCV002058965	MedGen:CN169374|MONDO:MONDO:0002442,MeSH:D008133,MedGen:C0023976	not specified|Long QT syndrome	germline	germline	GRCh38	12p13.33	criteria provided, multiple submitters, no conflicts	ClinGen:CA6389176	2
12	2606601	2606601	T	C	775828	single nucleotide variant	NM_000719.7(CACNA1C):c.3157-10T>C	775	CACNA1C	HGNC:1390	Likely benign	0	2018-03-30	RCV001414902	MONDO:MONDO:0002442,MeSH:D008133,MedGen:C0023976	Long QT syndrome	germline	germline	GRCh38	12p13.33	criteria provided, single submitter	-	1
12	2606604	2606604	C	T	462951	single nucleotide variant	NM_000719.7(CACNA1C):c.3157-7C>T	775	CACNA1C	HGNC:1390	Benign/Likely benign	0	2022-10-30	RCV000540817|RCV001653888|RCV002307532	MONDO:MONDO:0002442,MeSH:D008133,MedGen:C0023976|MedGen:CN517202|MedGen:CN169374	Long QT syndrome|not provided|not specified	germline	germline	GRCh38	12p13.33	criteria provided, multiple submitters, no conflicts	ClinGen:CA6389178	2
12	2606775	2606775	G	A	685353	single nucleotide variant	NM_000719.7(CACNA1C):c.3209+112G>A	775	CACNA1C	HGNC:1390	Benign/Likely benign	0	2019-12-31	RCV000861258|RCV001571978	MONDO:MONDO:0002442,MeSH:D008133,MedGen:C0023976|MedGen:CN517202	Long QT syndrome|not provided	germline	germline	GRCh38	12p13.33	criteria provided, multiple submitters, no conflicts	-	2
12	2606792	2606792	T	C	666515	single nucleotide variant	NM_000719.7(CACNA1C):c.3209+129T>C	775	CACNA1C	HGNC:1390	Benign	0	2019-12-31	RCV000831012|RCV001080479	MedGen:CN517202|MONDO:MONDO:0002442,MeSH:D008133,MedGen:C0023976	not provided|Long QT syndrome	germline	germline	GRCh38	12p13.33	criteria provided, multiple submitters, no conflicts	-	2
12	2606852	2606852	C	T	666517	single nucleotide variant	NM_000719.7(CACNA1C):c.3210-132C>T	775	CACNA1C	HGNC:1390	Benign	0	2019-12-31	RCV000831013|RCV001081758	MedGen:CN517202|MONDO:MONDO:0002442,MeSH:D008133,MedGen:C0023976	not provided|Long QT syndrome	germline	germline	GRCh38	12p13.33	criteria provided, multiple submitters, no conflicts	-	2
12	2607310	2607310	C	T	666520	single nucleotide variant	NM_000719.7(CACNA1C):c.3356+180C>T	775	CACNA1C	HGNC:1390	Benign	0	2019-12-31	RCV000831014|RCV001080480	MedGen:CN517202|MONDO:MONDO:0002442,MeSH:D008133,MedGen:C0023976	not provided|Long QT syndrome	germline	germline	GRCh38	12p13.33	criteria provided, multiple submitters, no conflicts	-	2
12	2607691	2607691	C	A	775831	single nucleotide variant	NM_000719.7(CACNA1C):c.3356+561C>A	775	CACNA1C	HGNC:1390	Benign	0	2019-12-31	RCV000943229	MONDO:MONDO:0002442,MeSH:D008133,MedGen:C0023976	Long QT syndrome	germline	germline	GRCh38	12p13.33	criteria provided, single submitter	-	1
12	2607994	2607994	T	C	775966	single nucleotide variant	NM_000719.7(CACNA1C):c.3357-517T>C	775	CACNA1C	HGNC:1390	Benign	0	2019-12-31	RCV000942910	MONDO:MONDO:0002442,MeSH:D008133,MedGen:C0023976	Long QT syndrome	germline	germline	GRCh38	12p13.33	criteria provided, single submitter	-	1
12	2610710	2610710	G	A	316739	single nucleotide variant	NM_000719.7(CACNA1C):c.3717+11G>A	775	CACNA1C	HGNC:1390	Benign/Likely benign	0	2022-07-19	RCV001613760|RCV002072366|RCV001825011	MedGen:CN517202|MONDO:MONDO:0002442,MeSH:D008133,MedGen:C0023976|MedGen:CN169374	not provided|Long QT syndrome|not specified	germline	germline	GRCh38	12p13.33	criteria provided, multiple submitters, no conflicts	-	2
12	2610768	2610768	C	T	685354	single nucleotide variant	NM_000719.7(CACNA1C):c.3717+69C>T	775	CACNA1C	HGNC:1390	Benign	0	2021-07-14	RCV000860352|RCV001554536|RCV001712795	MONDO:MONDO:0002442,MeSH:D008133,MedGen:C0023976|MONDO:MONDO:0010979,MedGen:C1832916,OMIM:601005,Orphanet:65283|MedGen:CN517202	Long QT syndrome|Timothy syndrome|not provided	germline	germline	GRCh38	12p13.33	criteria provided, multiple submitters, no conflicts	-	2
12	2611687	2611687	G	A	666529	single nucleotide variant	NM_000719.7(CACNA1C):c.3718-216G>A	775	CACNA1C	HGNC:1390	Benign/Likely benign	0	2019-12-31	RCV000831651|RCV001084976	MedGen:CN517202|MONDO:MONDO:0002442,MeSH:D008133,MedGen:C0023976	not provided|Long QT syndrome	germline	germline	GRCh38	12p13.33	criteria provided, multiple submitters, no conflicts	-	2
12	2611891	2611891	C	T	330292	single nucleotide variant	NM_000719.7(CACNA1C):c.3718-12C>T	775	CACNA1C	HGNC:1390	Likely benign	0	2022-07-26	RCV002111451	MONDO:MONDO:0002442,MeSH:D008133,MedGen:C0023976	Long QT syndrome	germline	germline	GRCh38	12p13.33	criteria provided, single submitter	-	1
12	2633869	2633869	C	T	787801	single nucleotide variant	NM_000719.7(CACNA1C):c.3829-428C>T	775	CACNA1C	HGNC:1390	Likely benign	0	2019-12-31	RCV000983342	MONDO:MONDO:0002442,MeSH:D008133,MedGen:C0023976	Long QT syndrome	germline	germline	GRCh38	12p13.33	criteria provided, single submitter	-	1
12	2634145	2634145	A	C	787778	single nucleotide variant	NM_000719.7(CACNA1C):c.3829-152A>C	775	CACNA1C	HGNC:1390	Likely benign	0	2019-12-31	RCV000981184	MONDO:MONDO:0002442,MeSH:D008133,MedGen:C0023976	Long QT syndrome	germline	germline	GRCh38	12p13.33	criteria provided, single submitter	-	1
12	2634212	2634212	C	A	744848	single nucleotide variant	NM_000719.7(CACNA1C):c.3829-85C>A	775	CACNA1C	HGNC:1390	Likely benign	0	2019-12-31	RCV000900680	MONDO:MONDO:0002442,MeSH:D008133,MedGen:C0023976	Long QT syndrome	germline	germline	GRCh38	12p13.33	criteria provided, single submitter	-	1
12	2634394	2634394	G	A	372968	single nucleotide variant	NM_000719.7(CACNA1C):c.3912+14G>A	775	CACNA1C	HGNC:1390	Benign/Likely benign	0	2022-09-09	RCV000417828|RCV002061349	MedGen:CN169374|MONDO:MONDO:0002442,MeSH:D008133,MedGen:C0023976	not specified|Long QT syndrome	germline	germline	GRCh38	12p13.33	criteria provided, multiple submitters, no conflicts	ClinGen:CA6389370	2
12	2641455	2641455	C	T	787803	single nucleotide variant	NM_000719.7(CACNA1C):c.3913-7020C>T	775	CACNA1C	HGNC:1390	Benign	0	2019-12-31	RCV000977345	MONDO:MONDO:0002442,MeSH:D008133,MedGen:C0023976	Long QT syndrome	germline	germline	GRCh38	12p13.33	criteria provided, single submitter	-	1
12	2641843	2641843	A	G	775890	single nucleotide variant	NM_000719.7(CACNA1C):c.3913-6632A>G	775	CACNA1C	HGNC:1390	Benign	0	2019-12-31	RCV000942911	MONDO:MONDO:0002442,MeSH:D008133,MedGen:C0023976	Long QT syndrome	germline	germline	GRCh38	12p13.33	criteria provided, single submitter	-	1
12	2641955	2641955	C	A	776031	single nucleotide variant	NM_000719.7(CACNA1C):c.3913-6520C>A	775	CACNA1C	HGNC:1390	Benign	0	2019-12-31	RCV000943045	MONDO:MONDO:0002442,MeSH:D008133,MedGen:C0023976	Long QT syndrome	germline	germline	GRCh38	12p13.33	criteria provided, single submitter	-	1
12	2641959	2641959	G	A	775834	single nucleotide variant	NM_000719.7(CACNA1C):c.3913-6516G>A	775	CACNA1C	HGNC:1390	Benign	0	2019-12-31	RCV000943206	MONDO:MONDO:0002442,MeSH:D008133,MedGen:C0023976	Long QT syndrome	germline	germline	GRCh38	12p13.33	criteria provided, single submitter	-	1
12	2648590	2648590	T	C	666775	single nucleotide variant	NM_000719.7(CACNA1C):c.3945+83T>C	775	CACNA1C	HGNC:1390	Benign	0	2021-07-14	RCV000831016|RCV001079854|RCV001554532	MedGen:CN517202|MONDO:MONDO:0002442,MeSH:D008133,MedGen:C0023976|MONDO:MONDO:0010979,MedGen:C1832916,OMIM:601005,Orphanet:65283	not provided|Long QT syndrome|Timothy syndrome	germline	germline	GRCh38	12p13.33	criteria provided, multiple submitters, no conflicts	-	2
12	2648603	2648603	T	C	666531	single nucleotide variant	NM_000719.7(CACNA1C):c.3945+96T>C	775	CACNA1C	HGNC:1390	Benign	0	2021-07-14	RCV000831017|RCV001079855|RCV001554538	MedGen:CN517202|MONDO:MONDO:0002442,MeSH:D008133,MedGen:C0023976|MONDO:MONDO:0010979,MedGen:C1832916,OMIM:601005,Orphanet:65283	not provided|Long QT syndrome|Timothy syndrome	germline	germline	GRCh38	12p13.33	criteria provided, multiple submitters, no conflicts	-	2
12	2648616	2648616	C	T	665763	single nucleotide variant	NM_000719.7(CACNA1C):c.3945+109C>T	775	CACNA1C	HGNC:1390	Benign	0	2021-07-14	RCV000831018|RCV001079853|RCV001554539	MedGen:CN517202|MONDO:MONDO:0002442,MeSH:D008133,MedGen:C0023976|MONDO:MONDO:0010979,MedGen:C1832916,OMIM:601005,Orphanet:65283	not provided|Long QT syndrome|Timothy syndrome	germline	germline	GRCh38	12p13.33	criteria provided, multiple submitters, no conflicts	-	2
12	2648719	2648719	C	T	666413	single nucleotide variant	NM_000719.7(CACNA1C):c.3945+212C>T	775	CACNA1C	HGNC:1390	Benign/Likely benign	0	2019-12-31	RCV000835447|RCV001079531	MedGen:CN517202|MONDO:MONDO:0002442,MeSH:D008133,MedGen:C0023976	not provided|Long QT syndrome	germline	germline	GRCh38	12p13.33	criteria provided, multiple submitters, no conflicts	-	2
12	2651342	2651342	G	A	666423	single nucleotide variant	NM_000719.7(CACNA1C):c.3946-298G>A	775	CACNA1C	HGNC:1390	Benign	0	2019-12-31	RCV000832534|RCV001083450	MedGen:CN517202|MONDO:MONDO:0002442,MeSH:D008133,MedGen:C0023976	not provided|Long QT syndrome	germline	germline	GRCh38	12p13.33	criteria provided, multiple submitters, no conflicts	-	2
12	2651775	2651775	G	A	690038	single nucleotide variant	NM_000719.7(CACNA1C):c.4074+7G>A	775	CACNA1C	HGNC:1390	Likely benign	0	2022-10-31	RCV000865363	MONDO:MONDO:0002442,MeSH:D008133,MedGen:C0023976	Long QT syndrome	germline	germline	GRCh38	12p13.33	criteria provided, single submitter	-	1
12	2651782	2651782	A	G	140327	single nucleotide variant	NM_000719.7(CACNA1C):c.4074+14A>G	775	CACNA1C	HGNC:1390	Benign	0	2022-11-01	RCV000124083|RCV002055443|RCV002477327	MedGen:CN169374|MONDO:MONDO:0002442,MeSH:D008133,MedGen:C0023976|MONDO:MONDO:0010979,MedGen:C1832916,OMIM:601005,Orphanet:65283;MONDO:MONDO:0012742,MedGen:C2678478,OMIM:611875,Orphanet:130;MONDO:MONDO:0032756,MedGen:CN260585,OMIM:618447	not specified|Long QT syndrome|Timothy syndrome;Brugada syndrome 3;Long qt syndrome 8	germline;unknown	germline	GRCh38	12p13.33	criteria provided, multiple submitters, no conflicts	ClinGen:CA289857	2
12	2651921	2651921	G	A	665767	single nucleotide variant	NM_000719.7(CACNA1C):c.4074+153G>A	775	CACNA1C	HGNC:1390	Benign/Likely benign	0	2019-12-31	RCV000831190|RCV001083363	MedGen:CN517202|MONDO:MONDO:0002442,MeSH:D008133,MedGen:C0023976	not provided|Long QT syndrome	germline	germline	GRCh38	12p13.33	criteria provided, multiple submitters, no conflicts	-	2
12	2653977	2653977	G	T	685358	single nucleotide variant	NM_000719.7(CACNA1C):c.4140+77G>T	775	CACNA1C	HGNC:1390	Benign/Likely benign	0	2019-12-31	RCV000860571|RCV001585798	MONDO:MONDO:0002442,MeSH:D008133,MedGen:C0023976|MedGen:CN517202	Long QT syndrome|not provided	germline	germline	GRCh38	12p13.33	criteria provided, multiple submitters, no conflicts	-	2
12	2654826	2654826	A	G	685361	single nucleotide variant	NM_000719.7(CACNA1C):c.4141-321A>G	775	CACNA1C	HGNC:1390	Benign	0	2019-12-31	RCV000860434	MONDO:MONDO:0002442,MeSH:D008133,MedGen:C0023976	Long QT syndrome	germline	germline	GRCh38	12p13.33	criteria provided, single submitter	-	1
12	2654835	2654835	G	A	685362	single nucleotide variant	NM_000719.7(CACNA1C):c.4141-312G>A	775	CACNA1C	HGNC:1390	Benign	0	2019-12-31	RCV000860171	MONDO:MONDO:0002442,MeSH:D008133,MedGen:C0023976	Long QT syndrome	germline	germline	GRCh38	12p13.33	criteria provided, single submitter	-	1
12	2664689	2664689	G	A	666431	single nucleotide variant	NM_000719.7(CACNA1C):c.4233-136G>A	775	CACNA1C	HGNC:1390	Benign	0	2019-12-31	RCV000831019|RCV001084473	MedGen:CN517202|MONDO:MONDO:0002442,MeSH:D008133,MedGen:C0023976	not provided|Long QT syndrome	germline	germline	GRCh38	12p13.33	criteria provided, multiple submitters, no conflicts	-	2
12	2664696	2664696	T	G	685364	single nucleotide variant	NM_000719.7(CACNA1C):c.4233-129T>G	775	CACNA1C	HGNC:1390	Benign	0	2019-12-31	RCV000860300|RCV001712794	MONDO:MONDO:0002442,MeSH:D008133,MedGen:C0023976|MedGen:CN517202	Long QT syndrome|not provided	germline	germline	GRCh38	12p13.33	criteria provided, multiple submitters, no conflicts	-	2
12	2664704	2664704	A	G	685365	single nucleotide variant	NM_000719.7(CACNA1C):c.4233-121A>G	775	CACNA1C	HGNC:1390	Benign	0	2019-12-31	RCV000860172|RCV001615057	MONDO:MONDO:0002442,MeSH:D008133,MedGen:C0023976|MedGen:CN517202	Long QT syndrome|not provided	germline	germline	GRCh38	12p13.33	criteria provided, multiple submitters, no conflicts	-	2
12	2664819	2664819	C	A	462873	single nucleotide variant	NM_000719.7(CACNA1C):c.4233-6C>A	775	CACNA1C	HGNC:1390	Likely benign	0	2022-09-07	RCV000526012	MONDO:MONDO:0002442,MeSH:D008133,MedGen:C0023976	Long QT syndrome	germline	germline	GRCh38	12p13.33	criteria provided, single submitter	ClinGen:CA658658112	1
12	2665502	2665502	C	A	665770	single nucleotide variant	NM_000719.7(CACNA1C):c.4399-79C>A	775	CACNA1C	HGNC:1390	Benign	0	2021-07-14	RCV000830106|RCV001080481|RCV001554542	MedGen:CN517202|MONDO:MONDO:0002442,MeSH:D008133,MedGen:C0023976|MONDO:MONDO:0010979,MedGen:C1832916,OMIM:601005,Orphanet:65283	not provided|Long QT syndrome|Timothy syndrome	germline	germline	GRCh38	12p13.33	criteria provided, multiple submitters, no conflicts	-	2
12	2665720	2665720	G	C	316766	single nucleotide variant	NM_000719.7(CACNA1C):c.4526+12G>C	775	CACNA1C	HGNC:1390	Likely benign	0	2022-10-13	RCV002186630	MONDO:MONDO:0002442,MeSH:D008133,MedGen:C0023976	Long QT syndrome	germline	germline	GRCh38	12p13.33	criteria provided, single submitter	-	1
12	2666619	2666619	C	T	666434	single nucleotide variant	NM_000719.7(CACNA1C):c.4527-67C>T	775	CACNA1C	HGNC:1390	Benign/Likely benign	0	2019-12-31	RCV000834962|RCV001082406	MedGen:CN517202|MONDO:MONDO:0002442,MeSH:D008133,MedGen:C0023976	not provided|Long QT syndrome	germline	germline	GRCh38	12p13.33	criteria provided, multiple submitters, no conflicts	-	2
12	2666679	2666679	C	T	372975	single nucleotide variant	NM_000719.7(CACNA1C):c.4527-7C>T	775	CACNA1C	HGNC:1390	Likely benign	0	2022-03-22	RCV000427638|RCV002062782	MedGen:CN169374|MONDO:MONDO:0002442,MeSH:D008133,MedGen:C0023976	not specified|Long QT syndrome	germline	germline	GRCh38	12p13.33	criteria provided, multiple submitters, no conflicts	ClinGen:CA16606511	2
12	2666680	2666680	T	A	690039	single nucleotide variant	NM_000719.7(CACNA1C):c.4527-6T>A	775	CACNA1C	HGNC:1390	Likely benign	0	2021-10-12	RCV001407280	MONDO:MONDO:0002442,MeSH:D008133,MedGen:C0023976	Long QT syndrome	germline	germline	GRCh38	12p13.33	criteria provided, single submitter	-	1
12	2666795	2666795	G	A	330293	single nucleotide variant	NM_000719.7(CACNA1C):c.4623+13G>A	775	CACNA1C	HGNC:1390	Benign	0	2022-10-31	RCV001420850|RCV001711912|RCV002056287	MedGen:CN169374|MedGen:CN517202|MONDO:MONDO:0002442,MeSH:D008133,MedGen:C0023976	not specified|not provided|Long QT syndrome	germline	germline	GRCh38	12p13.33	criteria provided, multiple submitters, no conflicts	ClinGen:CA6389568	2
12	2666802	2666802	A	G	504095	single nucleotide variant	NM_000719.7(CACNA1C):c.4623+20A>G	775	CACNA1C	HGNC:1390	Likely benign	0	2022-03-09	RCV000616377|RCV002532801	MedGen:CN169374|MONDO:MONDO:0002442,MeSH:D008133,MedGen:C0023976	not specified|Long QT syndrome	germline	germline	GRCh38	12p13.33	criteria provided, multiple submitters, no conflicts	ClinGen:CA658797829	2
12	2669044	2669044	G	A	330298	single nucleotide variant	NM_000719.7(CACNA1C):c.4726+9G>A	775	CACNA1C	HGNC:1390	Benign	0	2022-10-19	RCV000424344|RCV000540252	MedGen:CN169374|MONDO:MONDO:0002442,MeSH:D008133,MedGen:C0023976	not specified|Long QT syndrome	germline	germline	GRCh38	12p13.33	criteria provided, multiple submitters, no conflicts	ClinGen:CA6389594	2
12	2669048	2669048	G	A	316773	single nucleotide variant	NM_000719.7(CACNA1C):c.4726+13G>A	775	CACNA1C	HGNC:1390	Likely benign	0	2022-10-17	RCV000616420|RCV002056288	MedGen:CN169374|MONDO:MONDO:0002442,MeSH:D008133,MedGen:C0023976	not specified|Long QT syndrome	germline	germline	GRCh38	12p13.33	criteria provided, multiple submitters, no conflicts	ClinGen:CA6389596	2
12	2669191	2669191	G	A	685369	single nucleotide variant	NM_000719.7(CACNA1C):c.4726+156G>A	775	CACNA1C	HGNC:1390	Benign	0	2019-12-31	RCV000861445	MONDO:MONDO:0002442,MeSH:D008133,MedGen:C0023976	Long QT syndrome	germline	germline	GRCh38	12p13.33	criteria provided, single submitter	-	1
12	2674310	2674310	T	C	666785	single nucleotide variant	NM_000719.7(CACNA1C):c.4727-231T>C	775	CACNA1C	HGNC:1390	Benign	0	2021-07-14	RCV000831020|RCV001081105|RCV001554543	MedGen:CN517202|MONDO:MONDO:0002442,MeSH:D008133,MedGen:C0023976|MONDO:MONDO:0010979,MedGen:C1832916,OMIM:601005,Orphanet:65283	not provided|Long QT syndrome|Timothy syndrome	germline	germline	GRCh38	12p13.33	criteria provided, multiple submitters, no conflicts	-	2
12	2674351	2674351	G	A	666537	single nucleotide variant	NM_000719.7(CACNA1C):c.4727-190G>A	775	CACNA1C	HGNC:1390	Benign/Likely benign	0	2019-12-31	RCV000833892|RCV001080602	MedGen:CN517202|MONDO:MONDO:0002442,MeSH:D008133,MedGen:C0023976	not provided|Long QT syndrome	germline	germline	GRCh38	12p13.33	criteria provided, multiple submitters, no conflicts	-	2
12	2674417	2674417	A	C	685371	single nucleotide variant	NM_000719.7(CACNA1C):c.4727-124A>C	775	CACNA1C	HGNC:1390	Benign	0	2019-12-31	RCV000863775	MONDO:MONDO:0002442,MeSH:D008133,MedGen:C0023976	Long QT syndrome	germline	germline	GRCh38	12p13.33	criteria provided, single submitter	-	1
12	2674838	2674838	G	T	685372	single nucleotide variant	NM_000719.7(CACNA1C):c.4828+196G>T	775	CACNA1C	HGNC:1390	Benign	0	2019-12-31	RCV000860505|RCV001672960	MONDO:MONDO:0002442,MeSH:D008133,MedGen:C0023976|MedGen:CN517202	Long QT syndrome|not provided	germline	germline	GRCh38	12p13.33	criteria provided, multiple submitters, no conflicts	-	2
12	2680055	2680055	A	G	666442	single nucleotide variant	NM_000719.7(CACNA1C):c.5444+259A>G	775	CACNA1C	HGNC:1390	Benign	0	2019-12-31	RCV000843429|RCV001081759	MedGen:CN517202|MONDO:MONDO:0002442,MeSH:D008133,MedGen:C0023976	not provided|Long QT syndrome	germline	germline	GRCh38	12p13.33	criteria provided, multiple submitters, no conflicts	-	2
12	2680883	2680883	C	T	690042	single nucleotide variant	NM_000719.7(CACNA1C):c.5444+1087C>T	775	CACNA1C	HGNC:1390	Benign	0	2019-12-31	RCV000868629	MONDO:MONDO:0002442,MeSH:D008133,MedGen:C0023976	Long QT syndrome	germline	germline	GRCh38	12p13.33	criteria provided, single submitter	-	1
12	2682288	2682288	A	G	685375	single nucleotide variant	NM_000719.7(CACNA1C):c.5445-262A>G	775	CACNA1C	HGNC:1390	Benign	0	2019-12-31	RCV000860305|RCV001675967	MONDO:MONDO:0002442,MeSH:D008133,MedGen:C0023976|MedGen:CN517202	Long QT syndrome|not provided	germline	germline	GRCh38	12p13.33	criteria provided, multiple submitters, no conflicts	-	2
12	2685849	2685849	G	A	685377	single nucleotide variant	NM_000719.7(CACNA1C):c.5680+7G>A	775	CACNA1C	HGNC:1390	Likely benign	0	2022-08-27	RCV000862687	MONDO:MONDO:0002442,MeSH:D008133,MedGen:C0023976	Long QT syndrome	germline	germline	GRCh38	12p13.33	criteria provided, single submitter	-	1
12	2685853	2685853	C	T	99325	single nucleotide variant	NM_000719.7(CACNA1C):c.5680+11C>T	775	CACNA1C	HGNC:1390	Benign	0	2022-11-04	RCV000079303|RCV001610358|RCV002055108	MedGen:CN169374|MedGen:CN517202|MONDO:MONDO:0002442,MeSH:D008133,MedGen:C0023976	not specified|not provided|Long QT syndrome	germline	germline	GRCh38	12p13.33	criteria provided, multiple submitters, no conflicts	ClinGen:CA146949	2
12	2685853	2685853	C	A	372228	single nucleotide variant	NM_000719.7(CACNA1C):c.5680+11C>A	775	CACNA1C	HGNC:1390	Benign	0	2022-11-02	RCV000432389|RCV002061351	MedGen:CN169374|MONDO:MONDO:0002442,MeSH:D008133,MedGen:C0023976	not specified|Long QT syndrome	germline	germline	GRCh38	12p13.33	criteria provided, multiple submitters, no conflicts	ClinGen:CA6389926	2
12	2685857	2685857	C	T	44433	single nucleotide variant	NM_000719.7(CACNA1C):c.5680+15C>T	775	CACNA1C	HGNC:1390	Benign	0	2022-11-03	RCV000079304|RCV001711085|RCV001841521|RCV002054481	MedGen:CN169374|MedGen:CN517202|EFO:EFO_0004269,Human Phenotype Ontology:HP:0001656,Human Phenotype Ontology:HP:0001661,Human Phenotype Ontology:HP:0001665,Human Phenotype Ontology:HP:0001666,Human Phenotype Ontology:HP:0001687,Human Phenotype Ontology:HP:0001721,Human Phenotype Ontology:HP:0004351,Human Phenotype Ontology:HP:0005158,Human Phenotype Ontology:HP:0011675,MedGen:C0003811|MONDO:MONDO…	not specified|not provided|Cardiac arrhythmia|Long QT syndrome	germline	germline	GRCh38	12p13.33	criteria provided, multiple submitters, no conflicts	ClinGen:CA146950	2
12	2686089	2686089	C	T	666793	single nucleotide variant	NM_000719.7(CACNA1C):c.5681-77C>T	775	CACNA1C	HGNC:1390	Benign	0	2021-07-14	RCV000831022|RCV001081760|RCV001554658	MedGen:CN517202|MONDO:MONDO:0002442,MeSH:D008133,MedGen:C0023976|MONDO:MONDO:0010979,MedGen:C1832916,OMIM:601005,Orphanet:65283	not provided|Long QT syndrome|Timothy syndrome	germline	germline	GRCh38	12p13.33	criteria provided, multiple submitters, no conflicts	-	2
12	2686277	2686277	A	C	760170	single nucleotide variant	NM_000719.7(CACNA1C):c.5784+8A>C	775	CACNA1C	HGNC:1390	Likely benign	0	2019-12-31	RCV000916673	MONDO:MONDO:0002442,MeSH:D008133,MedGen:C0023976	Long QT syndrome	germline	germline	GRCh38	12p13.33	criteria provided, single submitter	-	1
12	2686418	2686418	G	A	685378	single nucleotide variant	NM_000719.7(CACNA1C):c.5784+149G>A	775	CACNA1C	HGNC:1390	Benign	0	2019-12-31	RCV000860963|RCV001672963	MONDO:MONDO:0002442,MeSH:D008133,MedGen:C0023976|MedGen:CN517202	Long QT syndrome|not provided	germline	germline	GRCh38	12p13.33	criteria provided, multiple submitters, no conflicts	-	2
12	2686468	2686468	G	A	666447	single nucleotide variant	NM_000719.7(CACNA1C):c.5784+199G>A	775	CACNA1C	HGNC:1390	Benign/Likely benign	0	2019-12-31	RCV000833893|RCV001080603	MedGen:CN517202|MONDO:MONDO:0002442,MeSH:D008133,MedGen:C0023976	not provided|Long QT syndrome	germline	germline	GRCh38	12p13.33	criteria provided, multiple submitters, no conflicts	-	2
12	5043981	5043981	C	T	325380	single nucleotide variant	NM_002234.4(KCNA5):c.-167C>T	3741	KCNA5	HGNC:6224	Benign	0	2018-09-06	RCV000364132|RCV001534965	MONDO:MONDO:0012828,MedGen:C2677106,OMIM:612240|MedGen:CN517202	Atrial fibrillation, familial, 7|not provided	germline	germline	GRCh38	12p13.32	criteria provided, multiple submitters, no conflicts	ClinGen:CA10637787	2
12	5046789	5046789	G	A	353249	single nucleotide variant	NM_002234.3(KCNA5):c.*800G>A	3741	KCNA5	HGNC:6224	Likely benign	0	2016-06-14	RCV000393478	MONDO:MONDO:0018054,MedGen:C3468561,OMIM:PS608583,Orphanet:334	Familial atrial fibrillation	germline	germline	GRCh38	12p13.32	criteria provided, single submitter	ClinGen:CA10654496	1
12	21862940	21862940	T	C	54571	single nucleotide variant	NM_020297.4(ABCC9):c.2339+13A>G	10060	ABCC9	HGNC:60	Likely benign	0	2022-10-31	RCV000038602|RCV002054709|RCV002477104	MedGen:CN169374|MONDO:MONDO:0012062,MedGen:C1837839,OMIM:608569,Orphanet:154|MONDO:MONDO:0012062,MedGen:C1837839,OMIM:608569,Orphanet:154;MONDO:MONDO:0859224,MedGen:C5676904,OMIM:619719;MONDO:MONDO:0009406,MedGen:C0795905,OMIM:239850,Orphanet:1517;MONDO:MONDO:0013545,MedGen:C3279695,OMIM:614050	not specified|Dilated cardiomyopathy 1O|Dilated cardiomyopathy 1O;Intellectual disability and myopathy syndrome;Hypertrichotic osteochondrodysplasia Cantu type;Atrial fibrillation, familial, 12	germline;unknown	germline	GRCh38	12p12.1	criteria provided, multiple submitters, no conflicts	ClinGen:CA136266	2
12	21936523	21936523	G	T	373141	single nucleotide variant	NM_020297.4(ABCC9):c.142+10C>A	10060	ABCC9	HGNC:60	Likely benign	0	2022-10-31	RCV000426612|RCV000864379|RCV001798798|RCV002488870	MedGen:CN169374|MONDO:MONDO:0012062,MedGen:C1837839,OMIM:608569,Orphanet:154|Human Phenotype Ontology:HP:0001638,MONDO:MONDO:0004994,MedGen:C0878544,Orphanet:167848|MONDO:MONDO:0009406,MedGen:C0795905,OMIM:239850,Orphanet:1517;MONDO:MONDO:0012062,MedGen:C1837839,OMIM:608569,Orphanet:154;MONDO:MONDO:0859224,MedGen:C5676904,OMIM:619719;MONDO:MONDO:0013545,MedGen:C3279695,OMIM:614050	not specified|Dilated cardiomyopathy 1O|Cardiomyopathy|Hypertrichotic osteochondrodysplasia Cantu type;Dilated cardiomyopathy 1O;Intellectual disability and myopathy syndrome;Atrial fibrillation, familial, 12	germline;unknown	germline	GRCh38	12p12.1	criteria provided, multiple submitters, no conflicts	ClinGen:CA6481951	2
12	32896847	32896847	G	A	353244	single nucleotide variant	NM_004572.3(PKP2):c.-116C>T	5318	PKP2	HGNC:9024	Benign/Likely benign	0	2016-06-14	RCV000386528|RCV001256906|RCV001643126	MONDO:MONDO:0016587,MedGen:C0349788,Orphanet:247|MedGen:CN169374|MedGen:CN517202	Arrhythmogenic right ventricular cardiomyopathy|not specified|not provided	germline	germline	GRCh38	12p11.21	criteria provided, multiple submitters, no conflicts	ClinGen:CA10654491	2
12	110919207	110919207	G	A	52644	single nucleotide variant	NM_000432.4(MYL2):c.4-14C>T	4633	MYL2	HGNC:7583	Benign	0	2022-11-04	RCV000036403|RCV000625191|RCV000771118|RCV001642556|RCV003125848	MedGen:CN169374|MONDO:MONDO:0012112,MedGen:C1834460,OMIM:608758|Human Phenotype Ontology:HP:0001638,MONDO:MONDO:0004994,MedGen:C0878544,Orphanet:167848|MedGen:CN517202|Human Phenotype Ontology:HP:0001635,Human Phenotype Ontology:HP:0006686,MONDO:MONDO:0005009,MedGen:C0018802	not specified|Hypertrophic cardiomyopathy 10|Cardiomyopathy|not provided|Congestive heart failure	germline	germline	GRCh38	12q24.11	criteria provided, multiple submitters, no conflicts	ClinGen:CA010310	2
12	115984382	115984382	T	C	462198	single nucleotide variant	NM_015335.5(MED13L):c.4339-10A>G	23389	MED13L	HGNC:22962	Likely benign	0	2020-12-27	RCV000532239|RCV001400984	MedGen:CN517202|MONDO:MONDO:0012128,MedGen:C1837341,OMIM:608808,Orphanet:860	not provided|Transposition of the great arteries, dextro-looped	germline	germline	GRCh38	12q24.21	criteria provided, multiple submitters, no conflicts	ClinGen:CA6810814	2
12	115997237	115997237	A	G	685304	single nucleotide variant	NM_015335.5(MED13L):c.2570-7T>C	23389	MED13L	HGNC:22962	Likely benign	0	2022-05-09	RCV003103850	MONDO:MONDO:0012128,MedGen:C1837341,OMIM:608808,Orphanet:860	Transposition of the great arteries, dextro-looped	germline	germline	GRCh38	12q24.21	criteria provided, single submitter	-	1
12	116007641	116007641	A	G	526688	single nucleotide variant	NM_015335.5(MED13L):c.2013-5T>C	23389	MED13L	HGNC:22962	Benign/Likely benign	0	2022-11-02	RCV000640150|RCV001692244	MONDO:MONDO:0012128,MedGen:C1837341,OMIM:608808,Orphanet:860|MedGen:CN517202	Transposition of the great arteries, dextro-looped|not provided	germline	germline	GRCh38	12q24.21	criteria provided, multiple submitters, no conflicts	ClinGen:CA6811275	2
12	116019976	116019976	T	C	690020	single nucleotide variant	NM_015335.5(MED13L):c.626-4A>G	23389	MED13L	HGNC:22962	Likely benign	0	2020-03-06	RCV001506173	MONDO:MONDO:0012128,MedGen:C1837341,OMIM:608808,Orphanet:860	Transposition of the great arteries, dextro-looped	germline	germline	GRCh38	12q24.21	criteria provided, single submitter	-	1
12	116019982	116019982	G	T	398477	single nucleotide variant	NM_015335.5(MED13L):c.626-10C>A	23389	MED13L	HGNC:22962	Likely benign	0	2022-06-13	RCV000471014|RCV001560716	MONDO:MONDO:0012128,MedGen:C1837341,OMIM:608808,Orphanet:860|MedGen:CN517202	Transposition of the great arteries, dextro-looped|not provided	germline	germline	GRCh38	12q24.21	criteria provided, multiple submitters, no conflicts	ClinGen:CA6811608	2
12	116277050	116277050	G	A	690021	single nucleotide variant	NM_015335.5(MED13L):c.72+10C>T	23389	MED13L	HGNC:22962	Benign/Likely benign	0	2021-11-02	RCV000864390|RCV002064491	MedGen:CN517202|MONDO:MONDO:0012128,MedGen:C1837341,OMIM:608808,Orphanet:860	not provided|Transposition of the great arteries, dextro-looped	germline	germline	GRCh38	12q24.21	criteria provided, multiple submitters, no conflicts	-	2
13	113105909	113105909	C	T	504461	single nucleotide variant	NM_019616.4(F7):c.64+4C>T	2155	F7	HGNC:3544	Likely benign	0	2021-11-22	RCV000609151|RCV001113048|RCV002245052|RCV002491303	MedGen:CN169374|MONDO:MONDO:0002244,MeSH:D005168,MedGen:C0015503|MONDO:MONDO:0009211,MedGen:C0272320,OMIM:227500,Orphanet:327|MONDO:MONDO:0009211,MedGen:C0272320,OMIM:227500,Orphanet:327;MONDO:MONDO:0012039,MedGen:C1832662,OMIM:608446	not specified|Factor VII deficiency|Congenital factor VII deficiency|Congenital factor VII deficiency;Myocardial infarction, susceptibility to	germline;unknown	germline	GRCh38	13q34	criteria provided, multiple submitters, no conflicts	ClinGen:CA7059812	2
14	23386140	23386140	C	T	175411	single nucleotide variant	NM_002471.4(MYH6):c.4960-9G>A	4624	MYH6	HGNC:7576	Benign	0	2022-07-28	RCV000156370|RCV000770429|RCV000864396|RCV001528858|RCV002498766	MedGen:CN169374|Human Phenotype Ontology:HP:0001638,MONDO:MONDO:0004994,MedGen:C0878544,Orphanet:167848|MONDO:MONDO:0013197,MedGen:C2750467,OMIM:613251|MedGen:CN517202|MONDO:MONDO:0013197,MedGen:C2750467,OMIM:613251;MONDO:MONDO:0013567,MedGen:C3279790,OMIM:614089,Orphanet:1478;MONDO:MONDO:0008647,MedGen:C3495498,OMIM:192600;MONDO:MONDO:0013198,MedGen:C2750466,OMIM:613252,Orphanet:154;MONDO:MONDO:…	not specified|Cardiomyopathy|Hypertrophic cardiomyopathy 14|not provided|Hypertrophic cardiomyopathy 14;Atrial septal defect 3;Hypertrophic cardiomyopathy 1;Dilated cardiomyopathy 1EE;Sick sinus syndrome 3, susceptibility to	germline;unknown	germline	GRCh38	14q11.2	criteria provided, multiple submitters, no conflicts	ClinGen:CA184696	2
14	23386635	23386635	T	G	45292	single nucleotide variant	NM_002471.4(MYH6):c.4651-12A>C	4624	MYH6	HGNC:7576	Benign	0	2022-10-25	RCV000030308|RCV000037512|RCV000852691|RCV001701484|RCV002054508	Human Phenotype Ontology:HP:0001638,MONDO:MONDO:0004994,MedGen:C0878544,Orphanet:167848|MedGen:CN169374|EFO:EFO_0000407,Human Phenotype Ontology:HP:0001644,Human Phenotype Ontology:HP:0001725,Human Phenotype Ontology:HP:0005159,Human Phenotype Ontology:HP:0200130,MONDO:MONDO:0005021,MeSH:D002311,MedGen:C0007193,Orphanet:217604|MedGen:CN517202|MONDO:MONDO:0013197,MedGen:C2750467,OMIM:613251	Cardiomyopathy|not specified|Primary dilated cardiomyopathy|not provided|Hypertrophic cardiomyopathy 14	germline	germline	GRCh38	14q11.2	criteria provided, multiple submitters, no conflicts	ClinGen:CA134421	2
14	23387930	23387930	G	A	53678	single nucleotide variant	NM_002471.4(MYH6):c.4360-7C>T	4624	MYH6	HGNC:7576	Benign/Likely benign	0	2022-11-04	RCV000037504|RCV000228249|RCV000770434|RCV001529027|RCV002490509	MedGen:CN169374|MONDO:MONDO:0013197,MedGen:C2750467,OMIM:613251|Human Phenotype Ontology:HP:0001638,MONDO:MONDO:0004994,MedGen:C0878544,Orphanet:167848|MedGen:CN517202|MONDO:MONDO:0013197,MedGen:C2750467,OMIM:613251;MONDO:MONDO:0013568,MedGen:C3279791,OMIM:614090,Orphanet:166282;MONDO:MONDO:0008647,MedGen:C3495498,OMIM:192600;MONDO:MONDO:0013567,MedGen:C3279790,OMIM:614089,Orphanet:1478;MONDO:MON…	not specified|Hypertrophic cardiomyopathy 14|Cardiomyopathy|not provided|Hypertrophic cardiomyopathy 14;Sick sinus syndrome 3, susceptibility to;Hypertrophic cardiomyopathy 1;Atrial septal defect 3;Dilated cardiomyopathy 1EE	germline;unknown	germline	GRCh38	14q11.2	criteria provided, multiple submitters, no conflicts	ClinGen:CA134401	2
14	23390044	23390044	G	A	373728	single nucleotide variant	NM_002471.4(MYH6):c.3732+13C>T	4624	MYH6	HGNC:7576	Likely benign	0	2022-11-03	RCV000426194|RCV001702486|RCV002060052|RCV002502583	MedGen:CN169374|MedGen:CN517202|MONDO:MONDO:0013197,MedGen:C2750467,OMIM:613251|MONDO:MONDO:0008647,MedGen:C3495498,OMIM:192600;MONDO:MONDO:0013568,MedGen:C3279791,OMIM:614090,Orphanet:166282;MONDO:MONDO:0013567,MedGen:C3279790,OMIM:614089,Orphanet:1478;MONDO:MONDO:0013198,MedGen:C2750466,OMIM:613252,Orphanet:154;MONDO:MONDO:0013197,MedGen:C2750467,OMIM:613251	not specified|not provided|Hypertrophic cardiomyopathy 14|Hypertrophic cardiomyopathy 1;Sick sinus syndrome 3, susceptibility to;Atrial septal defect 3;Dilated cardiomyopathy 1EE;Hypertrophic cardiomyopathy 14	germline;unknown	germline	GRCh38	14q11.2	criteria provided, multiple submitters, no conflicts	ClinGen:CA7115099	2
14	23393661	23393661	C	T	53640	single nucleotide variant	NM_002471.4(MYH6):c.2928+5G>A	4624	MYH6	HGNC:7576	Benign/Likely benign	0	2022-10-31	RCV000037464|RCV000230824|RCV000248019|RCV000577962|RCV000590639|RCV000578015|RCV000770448	MedGen:CN169374|MONDO:MONDO:0013197,MedGen:C2750467,OMIM:613251|MedGen:CN230736|MONDO:MONDO:0013567,MedGen:C3279790,OMIM:614089,Orphanet:1478|MedGen:CN517202|MONDO:MONDO:0013198,MedGen:C2750466,OMIM:613252,Orphanet:154|Human Phenotype Ontology:HP:0001638,MONDO:MONDO:0004994,MedGen:C0878544,Orphanet:167848	not specified|Hypertrophic cardiomyopathy 14|Cardiovascular phenotype|Atrial septal defect 3|not provided|Dilated cardiomyopathy 1EE|Cardiomyopathy	germline	germline	GRCh38	14q11.2	criteria provided, multiple submitters, no conflicts	ClinGen:CA134301	2
14	23394058	23394058	G	A	400309	single nucleotide variant	NM_002471.4(MYH6):c.2685+10C>T	4624	MYH6	HGNC:7576	Likely benign	0	2022-10-09	RCV000469140|RCV001528877|RCV001700385|RCV001798846|RCV002489106	MONDO:MONDO:0013197,MedGen:C2750467,OMIM:613251|MedGen:CN517202|MedGen:CN169374|Human Phenotype Ontology:HP:0001638,MONDO:MONDO:0004994,MedGen:C0878544,Orphanet:167848|MONDO:MONDO:0008647,MedGen:C3495498,OMIM:192600;MONDO:MONDO:0013567,MedGen:C3279790,OMIM:614089,Orphanet:1478;MONDO:MONDO:0013568,MedGen:C3279791,OMIM:614090,Orphanet:166282;MONDO:MONDO:0013198,MedGen:C2750466,OMIM:613252,Orphanet:…	Hypertrophic cardiomyopathy 14|not provided|not specified|Cardiomyopathy|Hypertrophic cardiomyopathy 1;Atrial septal defect 3;Sick sinus syndrome 3, susceptibility to;Dilated cardiomyopathy 1EE;Hypertrophic cardiomyopathy 14	germline;unknown	germline	GRCh38	14q11.2	criteria provided, multiple submitters, no conflicts	ClinGen:CA7115410	2
14	23396432	23396432	G	C	53629	single nucleotide variant	NM_002471.4(MYH6):c.2293-12C>G	4624	MYH6	HGNC:7576	Benign/Likely benign	0	2022-10-17	RCV000037453|RCV001697064|RCV002054660|RCV002496588	MedGen:CN169374|MedGen:CN517202|MONDO:MONDO:0013197,MedGen:C2750467,OMIM:613251|MONDO:MONDO:0013198,MedGen:C2750466,OMIM:613252,Orphanet:154;MONDO:MONDO:0013197,MedGen:C2750467,OMIM:613251;MONDO:MONDO:0008647,MedGen:C3495498,OMIM:192600;MONDO:MONDO:0013567,MedGen:C3279790,OMIM:614089,Orphanet:1478;MONDO:MONDO:0013568,MedGen:C3279791,OMIM:614090,Orphanet:166282	not specified|not provided|Hypertrophic cardiomyopathy 14|Dilated cardiomyopathy 1EE;Hypertrophic cardiomyopathy 14;Hypertrophic cardiomyopathy 1;Atrial septal defect 3;Sick sinus syndrome 3, susceptibility to	germline;unknown	germline	GRCh38	14q11.2	criteria provided, multiple submitters, no conflicts	ClinGen:CA134272	2
14	23396946	23396946	G	T	373744	single nucleotide variant	NM_002471.4(MYH6):c.2168+17C>A	4624	MYH6	HGNC:7576	Benign/Likely benign	0	2022-10-27	RCV000424937|RCV001529603|RCV002063506|RCV002488962	MedGen:CN169374|MedGen:CN517202|MONDO:MONDO:0013197,MedGen:C2750467,OMIM:613251|MONDO:MONDO:0013198,MedGen:C2750466,OMIM:613252,Orphanet:154;MONDO:MONDO:0013197,MedGen:C2750467,OMIM:613251;MONDO:MONDO:0013568,MedGen:C3279791,OMIM:614090,Orphanet:166282;MONDO:MONDO:0008647,MedGen:C3495498,OMIM:192600;MONDO:MONDO:0013567,MedGen:C3279790,OMIM:614089,Orphanet:1478	not specified|not provided|Hypertrophic cardiomyopathy 14|Dilated cardiomyopathy 1EE;Hypertrophic cardiomyopathy 14;Sick sinus syndrome 3, susceptibility to;Hypertrophic cardiomyopathy 1;Atrial septal defect 3	germline;unknown	germline	GRCh38	14q11.2	criteria provided, multiple submitters, no conflicts	ClinGen:CA7115573	2
14	23402453	23402453	G	A	504986	single nucleotide variant	NM_002471.4(MYH6):c.1141+11C>T	4624	MYH6	HGNC:7576	Likely benign	0	2021-10-20	RCV000611431|RCV002063094|RCV002498912	MedGen:CN169374|MONDO:MONDO:0013197,MedGen:C2750467,OMIM:613251|MONDO:MONDO:0008647,MedGen:C3495498,OMIM:192600;MONDO:MONDO:0013567,MedGen:C3279790,OMIM:614089,Orphanet:1478;MONDO:MONDO:0013198,MedGen:C2750466,OMIM:613252,Orphanet:154;MONDO:MONDO:0013568,MedGen:C3279791,OMIM:614090,Orphanet:166282;MONDO:MONDO:0013197,MedGen:C2750467,OMIM:613251	not specified|Hypertrophic cardiomyopathy 14|Hypertrophic cardiomyopathy 1;Atrial septal defect 3;Dilated cardiomyopathy 1EE;Sick sinus syndrome 3, susceptibility to;Hypertrophic cardiomyopathy 14	germline;unknown	germline	GRCh38	14q11.2	criteria provided, multiple submitters, no conflicts	ClinGen:CA7115892	2
14	23403451	23403451	G	A	175432	single nucleotide variant	NM_002471.4(MYH6):c.800-5C>T	4624	MYH6	HGNC:7576	Likely benign	0	2021-07-16	RCV000156729|RCV000457322|RCV001458578|RCV002492600|RCV002415677	MedGen:CN169374|MedGen:CN517202|MONDO:MONDO:0013197,MedGen:C2750467,OMIM:613251|MONDO:MONDO:0013197,MedGen:C2750467,OMIM:613251;MONDO:MONDO:0008647,MedGen:C3495498,OMIM:192600;MONDO:MONDO:0013567,MedGen:C3279790,OMIM:614089,Orphanet:1478;MONDO:MONDO:0013198,MedGen:C2750466,OMIM:613252,Orphanet:154;MONDO:MONDO:0013568,MedGen:C3279791,OMIM:614090,Orphanet:166282|MedGen:CN230736	not specified|not provided|Hypertrophic cardiomyopathy 14|Hypertrophic cardiomyopathy 14;Hypertrophic cardiomyopathy 1;Atrial septal defect 3;Dilated cardiomyopathy 1EE;Sick sinus syndrome 3, susceptibility to|Cardiovascular phenotype	germline;unknown	germline	GRCh38	14q11.2	criteria provided, multiple submitters, no conflicts	ClinGen:CA185449	2
14	75981436	75981436	A	T	321444	single nucleotide variant	NM_003239.5(TGFB3):c.-543T>A	-1	IFT43;TGFB3	-	Likely benign	0	2016-06-14	RCV000325439|RCV000378353	MONDO:MONDO:0016587,MedGen:C0349788,Orphanet:247|MONDO:MONDO:0009032,MedGen:C4551571,OMIM:PS218330,Orphanet:1515	Arrhythmogenic right ventricular cardiomyopathy|Cranioectodermal dysplasia	germline	germline	GRCh38	14q24.3	criteria provided, single submitter	ClinGen:CA10635365	1
14	75981507	75981507	G	A	339360	single nucleotide variant	NM_003239.5(TGFB3):c.-614C>T	-1	IFT43;TGFB3	-	Benign/Likely benign	0	2018-06-18	RCV000267554|RCV000276178|RCV000827670	MONDO:MONDO:0009032,MedGen:C4551571,OMIM:PS218330,Orphanet:1515|MONDO:MONDO:0016587,MedGen:C0349788,Orphanet:247|MedGen:CN517202	Cranioectodermal dysplasia|Arrhythmogenic right ventricular cardiomyopathy|not provided	germline	germline	GRCh38	14q24.3	criteria provided, multiple submitters, no conflicts	ClinGen:CA10646246	2
15	34790565	34790565	G	A	528755	single nucleotide variant	NM_005159.5(ACTC1):c.991-10C>T	70	ACTC1	HGNC:143	Likely benign	0	2022-09-07	RCV000648309	MONDO:MONDO:0013011,MedGen:C2748552,OMIM:612794,Orphanet:1478;MONDO:MONDO:0012799,MedGen:C2677506,OMIM:612098;MONDO:MONDO:0013261,MedGen:C3150681,OMIM:613424,Orphanet:154,Orphanet:54260	Atrial septal defect 5;Hypertrophic cardiomyopathy 11;Dilated cardiomyopathy 1R	germline	germline	GRCh38	15q14	criteria provided, single submitter	ClinGen:CA617196814	1
15	34790568	34790568	A	G	916256	single nucleotide variant	NM_005159.5(ACTC1):c.991-13T>C	70	ACTC1	HGNC:143	Likely benign	0	2021-10-15	RCV001184145|RCV002067945	Human Phenotype Ontology:HP:0001638,MONDO:MONDO:0004994,MedGen:C0878544,Orphanet:167848|MONDO:MONDO:0012799,MedGen:C2677506,OMIM:612098;MONDO:MONDO:0013261,MedGen:C3150681,OMIM:613424,Orphanet:154,Orphanet:54260;MONDO:MONDO:0013011,MedGen:C2748552,OMIM:612794,Orphanet:1478	Cardiomyopathy|Hypertrophic cardiomyopathy 11;Dilated cardiomyopathy 1R;Atrial septal defect 5	germline	germline	GRCh38	15q14	criteria provided, multiple submitters, no conflicts	-	2
15	34791303	34791303	C	T	667999	single nucleotide variant	NM_005159.5(ACTC1):c.809-8G>A	70	ACTC1	HGNC:143	Likely benign	0	2022-09-23	RCV000829078|RCV001084679|RCV001190886	MedGen:CN517202|MONDO:MONDO:0013261,MedGen:C3150681,OMIM:613424,Orphanet:154,Orphanet:54260;MONDO:MONDO:0013011,MedGen:C2748552,OMIM:612794,Orphanet:1478;MONDO:MONDO:0012799,MedGen:C2677506,OMIM:612098|Human Phenotype Ontology:HP:0001638,MONDO:MONDO:0004994,MedGen:C0878544,Orphanet:167848	not provided|Dilated cardiomyopathy 1R;Atrial septal defect 5;Hypertrophic cardiomyopathy 11|Cardiomyopathy	germline	germline	GRCh38	15q14	criteria provided, multiple submitters, no conflicts	-	2
15	34791303	34791303	C	A	695636	single nucleotide variant	NM_005159.5(ACTC1):c.809-8G>T	70	ACTC1	HGNC:143	Likely benign	0	2020-02-14	RCV001184107|RCV001483294	Human Phenotype Ontology:HP:0001638,MONDO:MONDO:0004994,MedGen:C0878544,Orphanet:167848|MONDO:MONDO:0012799,MedGen:C2677506,OMIM:612098;MONDO:MONDO:0013261,MedGen:C3150681,OMIM:613424,Orphanet:154,Orphanet:54260;MONDO:MONDO:0013011,MedGen:C2748552,OMIM:612794,Orphanet:1478	Cardiomyopathy|Hypertrophic cardiomyopathy 11;Dilated cardiomyopathy 1R;Atrial septal defect 5	germline	germline	GRCh38	15q14	criteria provided, multiple submitters, no conflicts	-	2
15	34791304	34791304	G	A	916259	single nucleotide variant	NM_005159.5(ACTC1):c.809-9C>T	70	ACTC1	HGNC:143	Likely benign	0	2022-09-09	RCV001186849|RCV002067975	Human Phenotype Ontology:HP:0001638,MONDO:MONDO:0004994,MedGen:C0878544,Orphanet:167848|MONDO:MONDO:0012799,MedGen:C2677506,OMIM:612098;MONDO:MONDO:0013261,MedGen:C3150681,OMIM:613424,Orphanet:154,Orphanet:54260;MONDO:MONDO:0013011,MedGen:C2748552,OMIM:612794,Orphanet:1478	Cardiomyopathy|Hypertrophic cardiomyopathy 11;Dilated cardiomyopathy 1R;Atrial septal defect 5	germline	germline	GRCh38	15q14	criteria provided, multiple submitters, no conflicts	-	2
15	34792288	34792288	A	G	619502	single nucleotide variant	NM_005159.5(ACTC1):c.617-7T>C	70	ACTC1	HGNC:143	Benign/Likely benign	0	2022-06-18	RCV000774048|RCV001459888|RCV001729701|RCV002233787	Human Phenotype Ontology:HP:0001638,MONDO:MONDO:0004994,MedGen:C0878544,Orphanet:167848|MONDO:MONDO:0013261,MedGen:C3150681,OMIM:613424,Orphanet:154,Orphanet:54260;MONDO:MONDO:0012799,MedGen:C2677506,OMIM:612098;MONDO:MONDO:0013011,MedGen:C2748552,OMIM:612794,Orphanet:1478|MedGen:CN517202|MedGen:CN169374	Cardiomyopathy|Dilated cardiomyopathy 1R;Hypertrophic cardiomyopathy 11;Atrial septal defect 5|not provided|not specified	germline	germline	GRCh38	15q14	criteria provided, multiple submitters, no conflicts	-	2
15	34792291	34792291	T	C	695637	single nucleotide variant	NM_005159.5(ACTC1):c.617-10A>G	70	ACTC1	HGNC:143	Likely benign	0	2022-08-04	RCV000875780	MONDO:MONDO:0012799,MedGen:C2677506,OMIM:612098;MONDO:MONDO:0013261,MedGen:C3150681,OMIM:613424,Orphanet:154,Orphanet:54260;MONDO:MONDO:0013011,MedGen:C2748552,OMIM:612794,Orphanet:1478	Hypertrophic cardiomyopathy 11;Dilated cardiomyopathy 1R;Atrial septal defect 5	germline	germline	GRCh38	15q14	criteria provided, single submitter	-	1
15	34792576	34792576	G	A	374473	single nucleotide variant	NM_005159.5(ACTC1):c.455-7C>T	70	ACTC1	HGNC:143	Likely benign	0	2021-08-15	RCV000430121|RCV000769469|RCV001500944	MedGen:CN169374|Human Phenotype Ontology:HP:0001638,MONDO:MONDO:0004994,MedGen:C0878544,Orphanet:167848|MONDO:MONDO:0013261,MedGen:C3150681,OMIM:613424,Orphanet:154,Orphanet:54260;MONDO:MONDO:0013011,MedGen:C2748552,OMIM:612794,Orphanet:1478;MONDO:MONDO:0012799,MedGen:C2677506,OMIM:612098	not specified|Cardiomyopathy|Dilated cardiomyopathy 1R;Atrial septal defect 5;Hypertrophic cardiomyopathy 11	germline	germline	GRCh38	15q14	criteria provided, multiple submitters, no conflicts	ClinGen:CA041975	2
15	34793236	34793236	C	T	54345	single nucleotide variant	NM_005159.5(ACTC1):c.454+9G>A	70	ACTC1	HGNC:143	Benign/Likely benign	0	2022-10-30	RCV000038328|RCV000226354|RCV000769470|RCV001089624|RCV001675595	MedGen:CN169374|MONDO:MONDO:0013011,MedGen:C2748552,OMIM:612794,Orphanet:1478;MONDO:MONDO:0012799,MedGen:C2677506,OMIM:612098;MONDO:MONDO:0013261,MedGen:C3150681,OMIM:613424,Orphanet:154,Orphanet:54260|Human Phenotype Ontology:HP:0001638,MONDO:MONDO:0004994,MedGen:C0878544,Orphanet:167848|Human Phenotype Ontology:HP:0001639,MONDO:MONDO:0005045,MeSH:D002312,MedGen:C0007194,Orphanet:217569|MedGen:C…	not specified|Atrial septal defect 5;Hypertrophic cardiomyopathy 11;Dilated cardiomyopathy 1R|Cardiomyopathy|Hypertrophic cardiomyopathy|not provided	germline	germline	GRCh38	15q14	criteria provided, multiple submitters, no conflicts	ClinGen:CA019778	2
15	34793584	34793584	A	C	374050	single nucleotide variant	NM_005159.5(ACTC1):c.130-15T>G	70	ACTC1	HGNC:143	Likely benign	0	2021-10-12	RCV000430493|RCV001188448|RCV002062539	MedGen:CN169374|Human Phenotype Ontology:HP:0001638,MONDO:MONDO:0004994,MedGen:C0878544,Orphanet:167848|MONDO:MONDO:0012799,MedGen:C2677506,OMIM:612098;MONDO:MONDO:0013261,MedGen:C3150681,OMIM:613424,Orphanet:154,Orphanet:54260;MONDO:MONDO:0013011,MedGen:C2748552,OMIM:612794,Orphanet:1478	not specified|Cardiomyopathy|Hypertrophic cardiomyopathy 11;Dilated cardiomyopathy 1R;Atrial septal defect 5	germline	germline	GRCh38	15q14	criteria provided, multiple submitters, no conflicts	ClinGen:CA041000	2
15	34794662	34794662	G	T	374477	single nucleotide variant	NM_005159.5(ACTC1):c.129+18C>A	70	ACTC1	HGNC:143	Likely benign	0	2022-08-12	RCV000438043|RCV002061647	MedGen:CN169374|MONDO:MONDO:0012799,MedGen:C2677506,OMIM:612098;MONDO:MONDO:0013011,MedGen:C2748552,OMIM:612794,Orphanet:1478;MONDO:MONDO:0013261,MedGen:C3150681,OMIM:613424,Orphanet:154,Orphanet:54260	not specified|Hypertrophic cardiomyopathy 11;Atrial septal defect 5;Dilated cardiomyopathy 1R	germline;unknown	germline	GRCh38	15q14	criteria provided, multiple submitters, no conflicts	ClinGen:CA16607058	2
15	73324945	73324945	G	C	776410	single nucleotide variant	NM_005477.3(HCN4):c.1978+10C>G	10021	HCN4	HGNC:16882	Likely benign	0	2021-03-31	RCV001435937	MONDO:MONDO:0013148,MedGen:C2751083,OMIM:613123,Orphanet:130	Brugada syndrome 8	germline	germline	GRCh38	15q24.1	criteria provided, single submitter	-	1
15	73324952	73324952	C	A	271300	single nucleotide variant	NM_005477.3(HCN4):c.1978+3G>T	10021	HCN4	HGNC:16882	Benign/Likely benign	0	2022-11-01	RCV000332237|RCV000466388|RCV000621462|RCV001697640	MedGen:CN169374|MONDO:MONDO:0013148,MedGen:C2751083,OMIM:613123,Orphanet:130|MedGen:CN230736|MedGen:CN517202	not specified|Brugada syndrome 8|Cardiovascular phenotype|not provided	germline	germline	GRCh38	15q24.1	criteria provided, multiple submitters, no conflicts	ClinGen:CA7649158	2
15	73325201	73325201	G	A	504938	single nucleotide variant	NM_005477.3(HCN4):c.1738-6C>T	10021	HCN4	HGNC:16882	Benign/Likely benign	0	2022-10-09	RCV000611970|RCV000863258|RCV001086547	MedGen:CN169374|MedGen:CN517202|MONDO:MONDO:0013148,MedGen:C2751083,OMIM:613123,Orphanet:130	not specified|not provided|Brugada syndrome 8	germline	germline	GRCh38	15q24.1	criteria provided, multiple submitters, no conflicts	ClinGen:CA7649191	2
15	73325278	73325278	C	T	188634	single nucleotide variant	NM_005477.3(HCN4):c.1737+20G>A	10021	HCN4	HGNC:16882	Benign	0	2022-11-04	RCV000170930|RCV002054022	MedGen:CN169374|MONDO:MONDO:0013148,MedGen:C2751083,OMIM:613123,Orphanet:130	not specified|Brugada syndrome 8	germline	germline	GRCh38	15q24.1	criteria provided, multiple submitters, no conflicts	ClinGen:CA301951	2
15	73325463	73325463	G	T	141243	single nucleotide variant	NM_005477.3(HCN4):c.1591-19C>A	10021	HCN4	HGNC:16882	Benign	0	2023-04-10	RCV000125350|RCV001115975|RCV002055568|RCV003114275	MedGen:CN169374|MONDO:MONDO:0008102,MedGen:C1834144,OMIM:163800,Orphanet:166282|MONDO:MONDO:0013148,MedGen:C2751083,OMIM:613123,Orphanet:130|MedGen:CN517202	not specified|Sick sinus syndrome 2, autosomal dominant|Brugada syndrome 8|not provided	germline	germline	GRCh38	15q24.1	criteria provided, multiple submitters, no conflicts	ClinGen:CA291168	2
15	73329566	73329566	G	C	787996	single nucleotide variant	NM_005477.3(HCN4):c.1590+7C>G	10021	HCN4	HGNC:16882	Likely benign	0	2022-10-24	RCV001490634	MONDO:MONDO:0013148,MedGen:C2751083,OMIM:613123,Orphanet:130	Brugada syndrome 8	germline	germline	GRCh38	15q24.1	criteria provided, single submitter	-	1
15	73332123	73332123	G	A	188637	single nucleotide variant	NM_005477.3(HCN4):c.1371+8C>T	10021	HCN4	HGNC:16882	Benign	0	2022-11-02	RCV000170927|RCV000711882|RCV001081093|RCV001115978	MedGen:CN169374|MedGen:CN517202|MONDO:MONDO:0013148,MedGen:C2751083,OMIM:613123,Orphanet:130|MONDO:MONDO:0008102,MedGen:C1834144,OMIM:163800,Orphanet:166282	not specified|not provided|Brugada syndrome 8|Sick sinus syndrome 2, autosomal dominant	germline	germline	GRCh38	15q24.1	criteria provided, multiple submitters, no conflicts	ClinGen:CA199742	2
15	73367473	73367473	T	G	505373	single nucleotide variant	NM_005477.3(HCN4):c.785+13A>C	10021	HCN4	HGNC:16882	Benign/Likely benign	0	2022-08-25	RCV000612981|RCV002065367	MedGen:CN169374|MONDO:MONDO:0013148,MedGen:C2751083,OMIM:613123,Orphanet:130	not specified|Brugada syndrome 8	germline	germline	GRCh38	15q24.1	criteria provided, multiple submitters, no conflicts	ClinGen:CA7649423	2
17	41757797	41757797	G	A	45087	single nucleotide variant	NM_002230.4(JUP):c.1774-13C>T	3728	JUP	HGNC:6207	Benign/Likely benign	0	2022-11-04	RCV000039070|RCV000345734|RCV000397634|RCV001529638|RCV001841526|RCV002054496|RCV003125838	MedGen:CN169374|MONDO:MONDO:0012684,MedGen:C1969081,OMIM:611528|MONDO:MONDO:0011017,MedGen:C1832600,OMIM:601214,Orphanet:34217|MedGen:CN517202|EFO:EFO_0004269,Human Phenotype Ontology:HP:0001656,Human Phenotype Ontology:HP:0001661,Human Phenotype Ontology:HP:0001665,Human Phenotype Ontology:HP:0001666,Human Phenotype Ontology:HP:0001687,Human Phenotype Ontology:HP:0001721,Human Phenotype Ontology…	not specified|Arrhythmogenic right ventricular dysplasia 12|Naxos disease|not provided|Cardiac arrhythmia|Naxos disease;Arrhythmogenic right ventricular dysplasia 12|Cardiomyopathy	germline	germline	GRCh38	17q21.2	criteria provided, multiple submitters, no conflicts	ClinGen:CA137161	2
17	47220061	47220061	C	A	531200	single nucleotide variant	NM_002476.2(MYL4):c.313+8C>A	4635	MYL4	HGNC:7585	Likely benign	0	2022-10-18	RCV000653292	MONDO:MONDO:0015001,MedGen:C4310636,OMIM:617280	Atrial fibrillation, familial, 18	germline	germline	GRCh38	17q21.32	criteria provided, single submitter	ClinGen:CA291225206	1
17	47221678	47221678	G	A	468337	single nucleotide variant	NM_002476.2(MYL4):c.314-4G>A	4635	MYL4	HGNC:7585	Benign	0	2022-11-04	RCV000550673|RCV001692203	MONDO:MONDO:0015001,MedGen:C4310636,OMIM:617280|MedGen:CN517202	Atrial fibrillation, familial, 18|not provided	germline	germline	GRCh38	17q21.32	criteria provided, multiple submitters, no conflicts	ClinGen:CA8622715	2
17	47222375	47222375	C	T	468153	single nucleotide variant	NM_002476.2(MYL4):c.488-5C>T	4635	MYL4	HGNC:7585	Benign	0	2022-10-24	RCV000539629	MONDO:MONDO:0015001,MedGen:C4310636,OMIM:617280	Atrial fibrillation, familial, 18	germline	germline	GRCh38	17q21.32	criteria provided, single submitter	ClinGen:CA8622774	1
17	47222376	47222376	G	A	466949	single nucleotide variant	NM_002476.2(MYL4):c.488-4G>A	4635	MYL4	HGNC:7585	Benign/Likely benign	0	2022-11-03	RCV000532166|RCV001770482	MONDO:MONDO:0015001,MedGen:C4310636,OMIM:617280|MedGen:CN517202	Atrial fibrillation, familial, 18|not provided	germline	germline	GRCh38	17q21.32	criteria provided, multiple submitters, no conflicts	ClinGen:CA8622775	2
17	47223010	47223010	C	T	695750	single nucleotide variant	NM_002476.2(MYL4):c.566-4C>T	4635	MYL4	HGNC:7585	Benign	0	2022-11-03	RCV000876029	MONDO:MONDO:0015001,MedGen:C4310636,OMIM:617280	Atrial fibrillation, familial, 18	germline	germline	GRCh38	17q21.32	criteria provided, single submitter	-	1
18	22172288	22172288	C	G	403170	single nucleotide variant	NM_005257.6(GATA6):c.1135+9C>G	2627	GATA6	HGNC:4174	Benign/Likely benign	0	2022-10-05	RCV000464173|RCV001556743	MONDO:MONDO:0013769,MedGen:C3280939,OMIM:614474|MedGen:CN517202	Atrioventricular septal defect 5|not provided	germline	germline	GRCh38	18q11.2	criteria provided, multiple submitters, no conflicts	ClinGen:CA8908917	2
18	22181447	22181447	T	C	532525	single nucleotide variant	NM_005257.6(GATA6):c.1303-6T>C	2627	GATA6	HGNC:4174	Likely benign	0	2019-09-20	RCV000650082	MONDO:MONDO:0013769,MedGen:C3280939,OMIM:614474	Atrioventricular septal defect 5	germline	germline	GRCh38	18q11.2	criteria provided, single submitter	ClinGen:CA658799010	1
18	22183049	22183049	T	C	685441	single nucleotide variant	NM_005257.6(GATA6):c.1620+6T>C	2627	GATA6	HGNC:4174	Benign/Likely benign	0	2022-07-23	RCV000864093|RCV001572156	MONDO:MONDO:0013769,MedGen:C3280939,OMIM:614474|MedGen:CN517202	Atrioventricular septal defect 5|not provided	germline	germline	GRCh38	18q11.2	criteria provided, multiple submitters, no conflicts	-	2
18	22183050	22183050	A	G	134579	single nucleotide variant	NM_005257.6(GATA6):c.1620+7A>G	2627	GATA6	HGNC:4174	Benign	0	2023-04-10	RCV000117120|RCV001516951	MedGen:CN169374|MONDO:MONDO:0013769,MedGen:C3280939,OMIM:614474	not specified|Atrioventricular septal defect 5	germline	germline	GRCh38	18q11.2	criteria provided, multiple submitters, no conflicts	ClinGen:CA152939	2
19	35030867	35030867	G	T	788316	single nucleotide variant	NM_001037.5(SCN1B):c.40+7G>T	6324	SCN1B	HGNC:10586	Likely benign	0	2022-05-03	RCV001487202	MONDO:MONDO:0013015,MedGen:C2748541,OMIM:612838,Orphanet:130,Orphanet:871	Brugada syndrome 5	germline	germline	GRCh38	19q13.11	criteria provided, single submitter	-	1
19	35030868	35030868	C	T	776576	single nucleotide variant	NM_001037.5(SCN1B):c.40+8C>T	6324	SCN1B	HGNC:10586	Likely benign	0	2020-01-27	RCV001430570	MONDO:MONDO:0013015,MedGen:C2748541,OMIM:612838,Orphanet:130,Orphanet:871	Brugada syndrome 5	germline	germline	GRCh38	19q13.11	criteria provided, single submitter	-	1
19	35030875	35030875	G	T	99386	single nucleotide variant	NM_001037.5(SCN1B):c.40+15G>T	6324	SCN1B	HGNC:10586	Benign	0	2022-11-04	RCV000079382|RCV000274043|RCV000331403	MedGen:CN169374|MONDO:MONDO:0011416,MedGen:C1858672,OMIM:604233,Orphanet:36387|MONDO:MONDO:0013015,MedGen:C2748541,OMIM:612838,Orphanet:130,Orphanet:871	not specified|Generalized epilepsy with febrile seizures plus, type 1|Brugada syndrome 5	germline	germline	GRCh38	19q13.11	criteria provided, multiple submitters, no conflicts	ClinGen:CA285413	2
19	35032514	35032514	T	C	379524	single nucleotide variant	NM_001037.5(SCN1B):c.41-14T>C	6324	SCN1B	HGNC:10586	Likely benign	0	2022-10-12	RCV000432988|RCV002063448	MedGen:CN169374|MONDO:MONDO:0013015,MedGen:C2748541,OMIM:612838,Orphanet:130,Orphanet:871	not specified|Brugada syndrome 5	germline	germline	GRCh38	19q13.11	criteria provided, multiple submitters, no conflicts	ClinGen:CA9371943	2
19	35033485	35033485	C	T	142694	single nucleotide variant	NM_001037.5(SCN1B):c.208-14C>T	6324	SCN1B	HGNC:10586	Benign/Likely benign	0	2022-04-04	RCV000127898|RCV002055790	MedGen:CN169374|MONDO:MONDO:0013015,MedGen:C2748541,OMIM:612838,Orphanet:130,Orphanet:871	not specified|Brugada syndrome 5	germline	germline	GRCh38	19q13.11	criteria provided, multiple submitters, no conflicts	ClinGen:CA293206	2
19	35039274	35039274	G	A	142709	single nucleotide variant	NM_001037.5(SCN1B):c.590+16G>A	6324	SCN1B	HGNC:10586	Benign	0	2022-10-27	RCV000127915|RCV002055791	MedGen:CN169374|MONDO:MONDO:0013015,MedGen:C2748541,OMIM:612838,Orphanet:130,Orphanet:871	not specified|Brugada syndrome 5	germline	germline	GRCh38	19q13.11	criteria provided, multiple submitters, no conflicts	ClinGen:CA293233	2
19	35039621	35039621	C	A	256855	single nucleotide variant	NM_001037.5(SCN1B):c.591-14C>A	6324	SCN1B	HGNC:10586	Benign/Likely benign	0	2022-10-30	RCV000244355|RCV001124238|RCV001124239|RCV001696190|RCV002500875	MedGen:CN169374|MONDO:MONDO:0011416,MedGen:C1858672,OMIM:604233,Orphanet:36387|MONDO:MONDO:0013015,MedGen:C2748541,OMIM:612838,Orphanet:130,Orphanet:871|MedGen:CN517202|MONDO:MONDO:0013015,MedGen:C2748541,OMIM:612838,Orphanet:130,Orphanet:871;MONDO:MONDO:0011416,MedGen:C1858672,OMIM:604233,Orphanet:36387;MONDO:MONDO:0014155,MedGen:C3809311,OMIM:615377;MONDO:MONDO:0033361,MedGen:C4479236,OMIM:6173…	not specified|Generalized epilepsy with febrile seizures plus, type 1|Brugada syndrome 5|not provided|Brugada syndrome 5;Generalized epilepsy with febrile seizures plus, type 1;Atrial fibrillation, familial, 13;Developmental and epileptic encephalopathy, 52	germline;unknown	germline	GRCh38	19q13.11	criteria provided, multiple submitters, no conflicts	ClinGen:CA9372116	2
19	35039630	35039630	C	T	506611	single nucleotide variant	NM_001037.5(SCN1B):c.591-5C>T	6324	SCN1B	HGNC:10586	Likely benign	0	2022-09-06	RCV000605626|RCV002064381	MedGen:CN169374|MONDO:MONDO:0013015,MedGen:C2748541,OMIM:612838,Orphanet:130,Orphanet:871	not specified|Brugada syndrome 5	germline	germline	GRCh38	19q13.11	criteria provided, multiple submitters, no conflicts	ClinGen:CA658799180	2
19	46605754	46605754	T	C	669931	single nucleotide variant	NM_005184.4(CALM3):c.4-73T>C	808	CALM3	HGNC:1449	Benign	0	2021-07-14	RCV000838043|RCV001554799	MedGen:CN517202|MONDO:MONDO:0032915,MedGen:C5394068,OMIM:618782	not provided|Long QT syndrome 16	germline	germline	GRCh38	19q13.32	criteria provided, multiple submitters, no conflicts	-	2
19	46608358	46608358	C	T	506883	single nucleotide variant	NM_005184.4(CALM3):c.178+18C>T	808	CALM3	HGNC:1449	Benign/Likely benign	0	2022-10-10	RCV000603084|RCV002063210	MedGen:CN169374|MONDO:MONDO:0100316,MedGen:C4551647,OMIM:192500,Orphanet:101016,Orphanet:768	not specified|Long QT syndrome 1	germline	germline	GRCh38	19q13.32	criteria provided, multiple submitters, no conflicts	ClinGen:CA9529761	2
19	46608406	46608406	T	C	670058	single nucleotide variant	NM_005184.4(CALM3):c.178+66T>C	808	CALM3	HGNC:1449	Benign	0	2021-07-14	RCV000838044|RCV001554800	MedGen:CN517202|MONDO:MONDO:0032915,MedGen:C5394068,OMIM:618782	not provided|Long QT syndrome 16	germline	germline	GRCh38	19q13.32	criteria provided, multiple submitters, no conflicts	-	2
19	55147029	55147029	C	T	136049	single nucleotide variant	NM_003283.6(TNNT1):c.33-8G>A	-1	TNNI3;TNNT1	-	Benign/Likely benign	0	2022-11-01	RCV000118644|RCV000326614|RCV000274929|RCV000333667|RCV000330078|RCV000388119|RCV001129798	MedGen:CN169374|MedGen:CN239479|MONDO:MONDO:0016340,MedGen:C0340429,OMIM:PS115210,Orphanet:217635|MedGen:CN239247|MedGen:CN239222|Human Phenotype Ontology:HP:0001639,MONDO:MONDO:0005045,MeSH:D002312,MedGen:C0007194,Orphanet:217569|MONDO:MONDO:0011539,MedGen:C1854380,OMIM:605355,Orphanet:98902	not specified|Nemaline Myopathy, Recessive|Familial restrictive cardiomyopathy|Familial Hypertrophic Cardiomyopathy with Wolff-Parkinson-White Syndrome|Dilated Cardiomyopathy, Recessive|Hypertrophic cardiomyopathy|Nemaline myopathy 5	germline	germline	GRCh38	19q13.42	criteria provided, multiple submitters, no conflicts	ClinGen:CA155743	2
19	55156590	55156590	C	T	52532	single nucleotide variant	NM_000363.5(TNNI3):c.150+13G>A	-1	DNAAF3;TNNI3	-	Benign/Likely benign	0	2022-11-03	RCV000036270|RCV000336879|RCV000349636|RCV000343660|RCV000308612|RCV000390301|RCV001130710|RCV001130712|RCV001130711|RCV001170844|RCV001723610	MedGen:CN169374|Human Phenotype Ontology:HP:0012265,MONDO:MONDO:0016575,MedGen:C0008780,OMIM:PS244400,Orphanet:244|MedGen:CN239247|Human Phenotype Ontology:HP:0001639,MONDO:MONDO:0005045,MeSH:D002312,MedGen:C0007194,Orphanet:217569|MONDO:MONDO:0016340,MedGen:C0340429,OMIM:PS115210,Orphanet:217635|MedGen:CN239222|MONDO:MONDO:0007270,MedGen:C1861861,OMIM:115210,Orphanet:75249|MONDO:MONDO:0012746,Me…	not specified|Primary ciliary dyskinesia|Familial Hypertrophic Cardiomyopathy with Wolff-Parkinson-White Syndrome|Hypertrophic cardiomyopathy|Familial restrictive cardiomyopathy|Dilated Cardiomyopathy, Recessive|Cardiomyopathy, familial restrictive, 1|Dilated cardiomyopathy 2A|Hypertrophic cardiomyopathy 7|Cardiomyopathy|not provided	germline	germline	GRCh38	19q13.42	criteria provided, multiple submitters, no conflicts	ClinGen:CA021297	2
19	55157141	55157141	A	T	52541	single nucleotide variant	NM_000363.5(TNNI3):c.25-8T>A	-1	TNNI3;DNAAF3	-	Benign/Likely benign	0	2022-09-27	RCV000036280|RCV000260669|RCV000314673|RCV000369338|RCV000406857|RCV000400198|RCV000771047|RCV001135165|RCV001135164|RCV001135166	MedGen:CN169374|Human Phenotype Ontology:HP:0001639,MONDO:MONDO:0005045,MeSH:D002312,MedGen:C0007194,Orphanet:217569|MONDO:MONDO:0016340,MedGen:C0340429,OMIM:PS115210,Orphanet:217635|MedGen:CN239222|MedGen:CN239247|Human Phenotype Ontology:HP:0012265,MONDO:MONDO:0016575,MedGen:C0008780,OMIM:PS244400,Orphanet:244|Human Phenotype Ontology:HP:0001638,MONDO:MONDO:0004994,MedGen:C0878544,Orphanet:1678…	not specified|Hypertrophic cardiomyopathy|Familial restrictive cardiomyopathy|Dilated Cardiomyopathy, Recessive|Familial Hypertrophic Cardiomyopathy with Wolff-Parkinson-White Syndrome|Primary ciliary dyskinesia|Cardiomyopathy|Hypertrophic cardiomyopathy 7|Dilated cardiomyopathy 2A|Cardiomyopathy, familial restrictive, 1	germline	germline	GRCh38	19q13.42	criteria provided, multiple submitters, no conflicts	ClinGen:CA021447	2
19	55157737	55157737	T	C	353523	single nucleotide variant	NM_000363.4(TNNI3):c.-148A>G	7137	TNNI3	HGNC:11947	Likely benign	0	2018-07-11	RCV000275714|RCV000312062|RCV000366876|RCV000370411|RCV001580490	MedGen:CN239247|MedGen:CN239222|Human Phenotype Ontology:HP:0001639,MONDO:MONDO:0005045,MeSH:D002312,MedGen:C0007194,Orphanet:217569|MONDO:MONDO:0016340,MedGen:C0340429,OMIM:PS115210,Orphanet:217635|MedGen:CN517202	Familial Hypertrophic Cardiomyopathy with Wolff-Parkinson-White Syndrome|Dilated Cardiomyopathy, Recessive|Hypertrophic cardiomyopathy|Familial restrictive cardiomyopathy|not provided	germline	germline	GRCh38	19q13.42	criteria provided, multiple submitters, no conflicts	ClinGen:CA9667723	2
2	47161626	47161626	C	G	659057	single nucleotide variant	NM_001743.6(CALM2):c.421+97G>C	805	CALM2	HGNC:1445	Benign	0	2021-07-14	RCV000833936|RCV001554797	MedGen:CN517202|MONDO:MONDO:0014550,MedGen:C4015695,OMIM:616249,Orphanet:101016,Orphanet:768	not provided|Long QT syndrome 15	germline	germline	GRCh38	2p21	criteria provided, multiple submitters, no conflicts	-	2
2	47161627	47161627	A	G	659292	single nucleotide variant	NM_001743.6(CALM2):c.421+96T>C	805	CALM2	HGNC:1445	Benign	0	2021-07-14	RCV000833935|RCV001554798	MedGen:CN517202|MONDO:MONDO:0014550,MedGen:C4015695,OMIM:616249,Orphanet:101016,Orphanet:768	not provided|Long QT syndrome 15	germline	germline	GRCh38	2p21	criteria provided, multiple submitters, no conflicts	-	2
2	47161705	47161705	T	C	366604	single nucleotide variant	NM_001743.6(CALM2):c.421+18A>G	805	CALM2	HGNC:1445	Benign	0	2023-04-10	RCV000417574|RCV002062737	MedGen:CN169374|MONDO:MONDO:0100316,MedGen:C4551647,OMIM:192500,Orphanet:101016,Orphanet:768	not specified|Long QT syndrome 1	germline	germline	GRCh38	2p21	criteria provided, multiple submitters, no conflicts	ClinGen:CA1648535	2
2	47161713	47161713	A	C	450938	single nucleotide variant	NM_001743.6(CALM2):c.421+10T>G	805	CALM2	HGNC:1445	Likely benign	0	2021-11-24	RCV000557549|RCV000842552	MONDO:MONDO:0100316,MedGen:C4551647,OMIM:192500,Orphanet:101016,Orphanet:768|MedGen:CN517202	Long QT syndrome 1|not provided	germline	germline	GRCh38	2p21	criteria provided, multiple submitters, no conflicts	ClinGen:CA532334539	2
2	47162270	47162270	C	G	366607	single nucleotide variant	NM_001743.6(CALM2):c.285+16G>C	805	CALM2	HGNC:1445	Benign/Likely benign	0	2022-10-29	RCV000442992|RCV001703167|RCV002063557	MedGen:CN169374|MedGen:CN517202|MONDO:MONDO:0100316,MedGen:C4551647,OMIM:192500,Orphanet:101016,Orphanet:768	not specified|not provided|Long QT syndrome 1	germline	germline	GRCh38	2p21	criteria provided, multiple submitters, no conflicts	ClinGen:CA1648563	2
2	47162270	47162270	C	A	500160	single nucleotide variant	NM_001743.6(CALM2):c.285+16G>T	805	CALM2	HGNC:1445	Likely benign	0	2022-11-01	RCV000610321|RCV002062965	MedGen:CN169374|MONDO:MONDO:0100316,MedGen:C4551647,OMIM:192500,Orphanet:101016,Orphanet:768	not specified|Long QT syndrome 1	germline	germline	GRCh38	2p21	criteria provided, multiple submitters, no conflicts	ClinGen:CA1648564	2
2	47162401	47162401	G	A	500218	single nucleotide variant	NM_001743.6(CALM2):c.179-9C>T	805	CALM2	HGNC:1445	Likely benign	0	2018-11-20	RCV000600192|RCV002232241	MedGen:CN169374|MONDO:MONDO:0100316,MedGen:C4551647,OMIM:192500,Orphanet:101016,Orphanet:768	not specified|Long QT syndrome 1	germline	germline	GRCh38	2p21	criteria provided, multiple submitters, no conflicts	ClinGen:CA658795746	2
2	47170774	47170774	G	A	450941	single nucleotide variant	NM_001743.6(CALM2):c.4-10C>T	805	CALM2	HGNC:1445	Likely benign	0	2017-04-16	RCV000542892	MONDO:MONDO:0100316,MedGen:C4551647,OMIM:192500,Orphanet:101016,Orphanet:768	Long QT syndrome 1	germline	germline	GRCh38	2p21	criteria provided, single submitter	ClinGen:CA1648629	1
2	47176432	47176432	T	G	774764	single nucleotide variant	NM_001743.6(CALM2):c.3+9A>C	805	CALM2	HGNC:1445	Likely benign	0	2021-04-11	RCV002235697	MONDO:MONDO:0100316,MedGen:C4551647,OMIM:192500,Orphanet:101016,Orphanet:768	Long QT syndrome 1	germline	germline	GRCh38	2p21	criteria provided, single submitter	-	1
2	105361444	105361444	G	C	57490	single nucleotide variant	NM_001318895.3(FHL2):c.689-10C>G	2274	FHL2	HGNC:3703	Benign	0	2022-11-01	RCV000041649|RCV000458869|RCV000768813	MedGen:CN169374|EFO:EFO_0000407,Human Phenotype Ontology:HP:0001644,Human Phenotype Ontology:HP:0001725,Human Phenotype Ontology:HP:0005159,Human Phenotype Ontology:HP:0200130,MONDO:MONDO:0005021,MeSH:D002311,MedGen:C0007193,Orphanet:217604|Human Phenotype Ontology:HP:0001638,MONDO:MONDO:0004994,MedGen:C0878544,Orphanet:167848	not specified|Primary dilated cardiomyopathy|Cardiomyopathy	germline	germline	GRCh38	2q12.2	criteria provided, multiple submitters, no conflicts	ClinGen:CA143188	2
2	105361446	105361446	G	C	57491	single nucleotide variant	NM_001318895.3(FHL2):c.689-12C>G	2274	FHL2	HGNC:3703	Benign	0	2022-11-04	RCV000041650|RCV000834018|RCV002054835	MedGen:CN169374|MedGen:CN517202|EFO:EFO_0000407,Human Phenotype Ontology:HP:0001644,Human Phenotype Ontology:HP:0001725,Human Phenotype Ontology:HP:0005159,Human Phenotype Ontology:HP:0200130,MONDO:MONDO:0005021,MeSH:D002311,MedGen:C0007193,Orphanet:217604	not specified|not provided|Primary dilated cardiomyopathy	germline	germline	GRCh38	2q12.2	criteria provided, multiple submitters, no conflicts	ClinGen:CA143189	2
2	105363273	105363273	C	A	57489	single nucleotide variant	NM_001318895.3(FHL2):c.688+12G>T	2274	FHL2	HGNC:3703	Benign	0	2022-11-04	RCV000041648|RCV001668173|RCV002054834	MedGen:CN169374|MedGen:CN517202|EFO:EFO_0000407,Human Phenotype Ontology:HP:0001644,Human Phenotype Ontology:HP:0001725,Human Phenotype Ontology:HP:0005159,Human Phenotype Ontology:HP:0200130,MONDO:MONDO:0005021,MeSH:D002311,MedGen:C0007193,Orphanet:217604	not specified|not provided|Primary dilated cardiomyopathy	germline	germline	GRCh38	2q12.2	criteria provided, multiple submitters, no conflicts	ClinGen:CA143187	2
20	10639967	10639967	G	A	887424	single nucleotide variant	NM_000214.3(JAG1):c.3200-12C>T	182	JAG1	HGNC:6188	Likely benign	0	2021-11-19	RCV001138110|RCV002070621	MedGen:CN239319|MONDO:MONDO:0016862,MedGen:C1956125,OMIM:118450,Orphanet:261619,Orphanet:52	Isolated Nonsyndromic Congenital Heart Disease|Alagille syndrome due to a JAG1 point mutation	germline	germline	GRCh38	20p12.2	criteria provided, multiple submitters, no conflicts	-	2
20	10642618	10642618	T	G	257311	single nucleotide variant	NM_000214.3(JAG1):c.2459-17A>C	182	JAG1	HGNC:6188	Benign/Likely benign	0	2022-11-03	RCV000245373|RCV001510191|RCV001682963|RCV002500857	MedGen:CN169374|MONDO:MONDO:0016862,MedGen:C1956125,OMIM:118450,Orphanet:261619,Orphanet:52|MedGen:CN517202|MONDO:MONDO:0030458,MedGen:C5562003,OMIM:619574;Human Phenotype Ontology:HP:0001636,MONDO:MONDO:0008542,MedGen:C0039685,OMIM:187500,Orphanet:3303;MONDO:MONDO:0060713,MedGen:C1866053,OMIM:617992;MONDO:MONDO:0016862,MedGen:C1956125,OMIM:118450,Orphanet:261619,Orphanet:52	not specified|Alagille syndrome due to a JAG1 point mutation|not provided|Charcot-Marie-Tooth disease, axonal, Type 2HH;Tetralogy of Fallot;Deafness, congenital heart defects, and posterior embryotoxon;Alagille syndrome due to a JAG1 point mutation	germline;unknown	germline	GRCh38	20p12.2	criteria provided, multiple submitters, no conflicts	ClinGen:CA9764486	2
20	10644848	10644848	G	C	350663	single nucleotide variant	NM_000214.3(JAG1):c.2344+15C>G	182	JAG1	HGNC:6188	Benign/Likely benign	0	2022-11-01	RCV000426188|RCV000408407|RCV001522693	MedGen:CN169374|MedGen:CN239319|MONDO:MONDO:0016862,MedGen:C1956125,OMIM:118450,Orphanet:261619,Orphanet:52	not specified|Isolated Nonsyndromic Congenital Heart Disease|Alagille syndrome due to a JAG1 point mutation	germline	germline	GRCh38	20p12.2	criteria provided, multiple submitters, no conflicts	ClinGen:CA9764549	2
20	10649118	10649118	A	C	257316	single nucleotide variant	NM_000214.3(JAG1):c.1349-11T>G	182	JAG1	HGNC:6188	Benign	0	2022-10-17	RCV000252761|RCV000323192|RCV001521213	MedGen:CN169374|MedGen:CN239319|MONDO:MONDO:0016862,MedGen:C1956125,OMIM:118450,Orphanet:261619,Orphanet:52	not specified|Isolated Nonsyndromic Congenital Heart Disease|Alagille syndrome due to a JAG1 point mutation	germline	germline	GRCh38	20p12.2	criteria provided, multiple submitters, no conflicts	ClinGen:CA9764897	2
20	10651710	10651710	T	C	257319	single nucleotide variant	NM_000214.3(JAG1):c.1007-16A>G	182	JAG1	HGNC:6188	Benign	0	2022-10-21	RCV000252476|RCV001520812|RCV002494700	MedGen:CN169374|MONDO:MONDO:0016862,MedGen:C1956125,OMIM:118450,Orphanet:261619,Orphanet:52|MONDO:MONDO:0030458,MedGen:C5562003,OMIM:619574;Human Phenotype Ontology:HP:0001636,MONDO:MONDO:0008542,MedGen:C0039685,OMIM:187500,Orphanet:3303;MONDO:MONDO:0060713,MedGen:C1866053,OMIM:617992;MONDO:MONDO:0016862,MedGen:C1956125,OMIM:118450,Orphanet:261619,Orphanet:52	not specified|Alagille syndrome due to a JAG1 point mutation|Charcot-Marie-Tooth disease, axonal, Type 2HH;Tetralogy of Fallot;Deafness, congenital heart defects, and posterior embryotoxon;Alagille syndrome due to a JAG1 point mutation	germline;unknown	germline	GRCh38	20p12.2	criteria provided, multiple submitters, no conflicts	ClinGen:CA9764991	2
20	10656383	10656383	G	A	887426	single nucleotide variant	NM_000214.3(JAG1):c.755+15C>T	182	JAG1	HGNC:6188	Benign	0	2018-03-26	RCV001141226	MedGen:CN239319	Isolated Nonsyndromic Congenital Heart Disease	germline	germline	GRCh38	20p12.2	criteria provided, single submitter	-	1
20	10658737	10658737	A	G	210341	single nucleotide variant	NM_000214.3(JAG1):c.440-15T>C	182	JAG1	HGNC:6188	Benign	0	2023-04-04	RCV000196823|RCV000362940|RCV001520997|RCV001730584|RCV001730583	MedGen:CN169374|MedGen:CN239319|MONDO:MONDO:0016862,MedGen:C1956125,OMIM:118450,Orphanet:261619,Orphanet:52|MONDO:MONDO:0060713,MedGen:C1866053,OMIM:617992|Human Phenotype Ontology:HP:0001636,MONDO:MONDO:0008542,MedGen:C0039685,OMIM:187500,Orphanet:3303	not specified|Isolated Nonsyndromic Congenital Heart Disease|Alagille syndrome due to a JAG1 point mutation|Deafness, congenital heart defects, and posterior embryotoxon|Tetralogy of Fallot	germline	germline	GRCh38	20p12.2	criteria provided, multiple submitters, no conflicts	ClinGen:CA321239	2
20	10664018	10664018	C	G	344701	single nucleotide variant	NM_000214.3(JAG1):c.388-4G>C	182	JAG1	HGNC:6188	Benign/Likely benign	0	2022-10-19	RCV000389399|RCV000728129|RCV000840668|RCV001088224|RCV002502301|RCV002356471	MedGen:CN239319|MedGen:CN169374|MedGen:CN517202|MONDO:MONDO:0016862,MedGen:C1956125,OMIM:118450,Orphanet:261619,Orphanet:52|MONDO:MONDO:0060713,MedGen:C1866053,OMIM:617992;MONDO:MONDO:0016862,MedGen:C1956125,OMIM:118450,Orphanet:261619,Orphanet:52;Human Phenotype Ontology:HP:0001636,MONDO:MONDO:0008542,MedGen:C0039685,OMIM:187500,Orphanet:3303;MONDO:MONDO:0030458,MedGen:C5562003,OMIM:619574|MedGe…	Isolated Nonsyndromic Congenital Heart Disease|not specified|not provided|Alagille syndrome due to a JAG1 point mutation|Deafness, congenital heart defects, and posterior embryotoxon;Alagille syndrome due to a JAG1 point mutation;Tetralogy of Fallot;Charcot-Marie-Tooth disease, axonal, Type 2HH|Cardiovascular phenotype	germline;unknown	germline	GRCh38	20p12.2	criteria provided, multiple submitters, no conflicts	ClinGen:CA9765148	2
20	33408604	33408604	A	G	213468	single nucleotide variant	NM_003098.3(SNTA1):c.1426-5T>C	6640	SNTA1	HGNC:11167	Benign/Likely benign	0	2022-11-03	RCV000199737|RCV000437484|RCV000619143|RCV001286347	MONDO:MONDO:0002442,MeSH:D008133,MedGen:C0023976|MedGen:CN169374|MedGen:CN230736|MONDO:MONDO:0013062,MedGen:C2751830,OMIM:612955,Orphanet:101016,Orphanet:768	Long QT syndrome|not specified|Cardiovascular phenotype|Long QT syndrome 12	germline	germline	GRCh38	20q11.21	criteria provided, multiple submitters, no conflicts	ClinGen:CA338828	2
20	33408899	33408899	G	A	188718	single nucleotide variant	NM_003098.3(SNTA1):c.1238-11C>T	6640	SNTA1	HGNC:11167	Benign/Likely benign	0	2022-05-12	RCV000171083|RCV002054025	MedGen:CN169374|MONDO:MONDO:0002442,MeSH:D008133,MedGen:C0023976	not specified|Long QT syndrome	germline	germline	GRCh38	20q11.21	criteria provided, multiple submitters, no conflicts	ClinGen:CA302235	2
20	33412545	33412545	A	G	670166	single nucleotide variant	NM_003098.3(SNTA1):c.909+30T>C	6640	SNTA1	HGNC:11167	Benign	0	2021-07-15	RCV000830124|RCV001809856	MedGen:CN517202|MONDO:MONDO:0013062,MedGen:C2751830,OMIM:612955,Orphanet:101016,Orphanet:768	not provided|Long QT syndrome 12	germline	germline	GRCh38	20q11.21	criteria provided, multiple submitters, no conflicts	-	2
20	33412558	33412558	C	A	142924	single nucleotide variant	NM_003098.3(SNTA1):c.909+17G>T	6640	SNTA1	HGNC:11167	Benign/Likely benign	0	2022-09-22	RCV000128175|RCV002055812|RCV002492490	MedGen:CN169374|MONDO:MONDO:0002442,MeSH:D008133,MedGen:C0023976|MONDO:MONDO:0013062,MedGen:C2751830,OMIM:612955,Orphanet:101016,Orphanet:768	not specified|Long QT syndrome|Long QT syndrome 12	germline;unknown	germline	GRCh38	20q11.21	criteria provided, multiple submitters, no conflicts	ClinGen:CA293634	2
20	33412789	33412789	G	T	1014070	single nucleotide variant	NM_003098.3(SNTA1):c.702-7C>A	6640	SNTA1	HGNC:11167	Likely benign	0	2022-07-26	RCV001315871	MONDO:MONDO:0002442,MeSH:D008133,MedGen:C0023976	Long QT syndrome	germline	germline	GRCh38	20q11.21	criteria provided, single submitter	-	1
20	33417930	33417930	G	A	345107	single nucleotide variant	NM_003098.3(SNTA1):c.497-7C>T	6640	SNTA1	HGNC:11167	Benign/Likely benign	0	2022-10-31	RCV000296375|RCV000388429|RCV000585982|RCV001094753|RCV001699328	MONDO:MONDO:0002442,MeSH:D008133,MedGen:C0023976|MONDO:MONDO:0019171,MedGen:C1141890,OMIM:PS192500,Orphanet:101016,Orphanet:768|MedGen:CN517202|MONDO:MONDO:0013062,MedGen:C2751830,OMIM:612955,Orphanet:101016,Orphanet:768|MedGen:CN169374	Long QT syndrome|Congenital long QT syndrome|not provided|Long QT syndrome 12|not specified	germline	germline	GRCh38	20q11.21	criteria provided, multiple submitters, no conflicts	ClinGen:CA9817206	2
20	33439032	33439032	C	G	45438	single nucleotide variant	NM_003098.3(SNTA1):c.311-6G>C	6640	SNTA1	HGNC:11167	Benign	0	2022-11-01	RCV000226523|RCV000444156	MONDO:MONDO:0002442,MeSH:D008133,MedGen:C0023976|MedGen:CN169374	Long QT syndrome|not specified	germline	germline	GRCh38	20q11.21	criteria provided, multiple submitters, no conflicts	ClinGen:CA214254	2
20	33439032	33439032	C	T	188738	single nucleotide variant	NM_003098.3(SNTA1):c.311-6G>A	6640	SNTA1	HGNC:11167	Likely benign	0	2020-12-12	RCV000171084|RCV002054026	MedGen:CN169374|MONDO:MONDO:0002442,MeSH:D008133,MedGen:C0023976	not specified|Long QT syndrome	germline	germline	GRCh38	20q11.21	criteria provided, multiple submitters, no conflicts	ClinGen:CA302236	2
20	33439046	33439046	G	A	670221	single nucleotide variant	NM_003098.3(SNTA1):c.311-20C>T	6640	SNTA1	HGNC:11167	Benign/Likely benign	0	2022-10-03	RCV000828080|RCV001255485|RCV002067473	MedGen:CN517202|MedGen:CN169374|MONDO:MONDO:0002442,MeSH:D008133,MedGen:C0023976	not provided|not specified|Long QT syndrome	germline	germline	GRCh38	20q11.21	criteria provided, multiple submitters, no conflicts	-	2
20	33443292	33443292	C	T	376998	single nucleotide variant	NM_003098.3(SNTA1):c.310+19G>A	6640	SNTA1	HGNC:11167	Likely benign	0	2021-11-26	RCV000445202|RCV002063646	MedGen:CN169374|MONDO:MONDO:0002442,MeSH:D008133,MedGen:C0023976	not specified|Long QT syndrome	germline	germline	GRCh38	20q11.21	criteria provided, multiple submitters, no conflicts	ClinGen:CA16607977	2
21	34449972	34449972	T	C	669293	single nucleotide variant	NM_000219.6(KCNE1):c.-50-288A>G	3753	KCNE1	HGNC:6240	Benign	0	2022-11-04	RCV000834970|RCV001511448	MedGen:CN517202|MONDO:MONDO:0002442,MeSH:D008133,MedGen:C0023976	not provided|Long QT syndrome	germline	germline	GRCh38	21q22.12	criteria provided, multiple submitters, no conflicts	-	2
21	34512278	34512278	T	C	353590	single nucleotide variant	NM_000219.5(KCNE1):c.-628A>G	3753	KCNE1	HGNC:6240	Likely benign	0	2016-06-14	RCV000263760|RCV000319002|RCV000372373	MONDO:MONDO:0002441,MedGen:C0022387,OMIM:PS220400,Orphanet:90647|MONDO:MONDO:0019171,MedGen:C1141890,OMIM:PS192500,Orphanet:101016,Orphanet:768|MONDO:MONDO:0002442,MeSH:D008133,MedGen:C0023976	Jervell and Lange-Nielsen syndrome|Congenital long QT syndrome|Long QT syndrome	germline	germline	GRCh38	21q22.12	criteria provided, single submitter	ClinGen:CA10654641	1
22	19880161	19880161	G	A	379815	single nucleotide variant	NM_006440.5(TXNRD2):c.1275+18C>T	10587	TXNRD2	HGNC:18155	Likely benign	0	2022-07-26	RCV000429139|RCV002522615	MedGen:CN169374|EFO:EFO_0000407,Human Phenotype Ontology:HP:0001644,Human Phenotype Ontology:HP:0001725,Human Phenotype Ontology:HP:0005159,Human Phenotype Ontology:HP:0200130,MONDO:MONDO:0005021,MeSH:D002311,MedGen:C0007193,Orphanet:217604	not specified|Primary dilated cardiomyopathy	germline	germline	GRCh38	22q11.21	criteria provided, multiple submitters, no conflicts	ClinGen:CA10103730	2
22	19880602	19880602	C	T	508043	single nucleotide variant	NM_006440.5(TXNRD2):c.1182+20G>A	10587	TXNRD2	HGNC:18155	Likely benign	0	2022-08-05	RCV001718972|RCV002065317	MedGen:CN517202|EFO:EFO_0000407,Human Phenotype Ontology:HP:0001644,Human Phenotype Ontology:HP:0001725,Human Phenotype Ontology:HP:0005159,Human Phenotype Ontology:HP:0200130,MONDO:MONDO:0005021,MeSH:D002311,MedGen:C0007193,Orphanet:217604	not provided|Primary dilated cardiomyopathy	germline	germline	GRCh38	22q11.21	criteria provided, multiple submitters, no conflicts	ClinGen:CA10103768	2
22	19880603	19880603	G	A	378692	single nucleotide variant	NM_006440.5(TXNRD2):c.1182+19C>T	10587	TXNRD2	HGNC:18155	Likely benign	0	2022-08-20	RCV000431597|RCV002525512	MedGen:CN169374|EFO:EFO_0000407,Human Phenotype Ontology:HP:0001644,Human Phenotype Ontology:HP:0001725,Human Phenotype Ontology:HP:0005159,Human Phenotype Ontology:HP:0200130,MONDO:MONDO:0005021,MeSH:D002311,MedGen:C0007193,Orphanet:217604	not specified|Primary dilated cardiomyopathy	germline	germline	GRCh38	22q11.21	criteria provided, multiple submitters, no conflicts	ClinGen:CA10103769	2
22	19880725	19880725	A	G	760977	single nucleotide variant	NM_006440.5(TXNRD2):c.1087-8T>C	10587	TXNRD2	HGNC:18155	Likely benign	0	2022-03-03	RCV001475538	EFO:EFO_0000407,Human Phenotype Ontology:HP:0001644,Human Phenotype Ontology:HP:0001725,Human Phenotype Ontology:HP:0005159,Human Phenotype Ontology:HP:0200130,MONDO:MONDO:0005021,MeSH:D002311,MedGen:C0007193,Orphanet:217604	Primary dilated cardiomyopathy	germline	germline	GRCh38	22q11.21	criteria provided, single submitter	-	1
22	19880728	19880728	G	A	378594	single nucleotide variant	NM_006440.5(TXNRD2):c.1087-11C>T	10587	TXNRD2	HGNC:18155	Benign	0	2022-10-31	RCV000427940|RCV002063407	MedGen:CN169374|EFO:EFO_0000407,Human Phenotype Ontology:HP:0001644,Human Phenotype Ontology:HP:0001725,Human Phenotype Ontology:HP:0005159,Human Phenotype Ontology:HP:0200130,MONDO:MONDO:0005021,MeSH:D002311,MedGen:C0007193,Orphanet:217604	not specified|Primary dilated cardiomyopathy	germline	germline	GRCh38	22q11.21	criteria provided, multiple submitters, no conflicts	ClinGen:CA10103809	2
22	19895396	19895396	C	T	507635	single nucleotide variant	NM_006440.5(TXNRD2):c.949+11G>A	10587	TXNRD2	HGNC:18155	Likely benign	0	2022-05-31	RCV000603759|RCV002531537	MedGen:CN169374|EFO:EFO_0000407,Human Phenotype Ontology:HP:0001644,Human Phenotype Ontology:HP:0001725,Human Phenotype Ontology:HP:0005159,Human Phenotype Ontology:HP:0200130,MONDO:MONDO:0005021,MeSH:D002311,MedGen:C0007193,Orphanet:217604	not specified|Primary dilated cardiomyopathy	germline	germline	GRCh38	22q11.21	criteria provided, multiple submitters, no conflicts	ClinGen:CA10103938	2
22	19895397	19895397	G	A	404315	single nucleotide variant	NM_006440.5(TXNRD2):c.949+10C>T	10587	TXNRD2	HGNC:18155	Likely benign	0	2020-04-20	RCV001399624	EFO:EFO_0000407,Human Phenotype Ontology:HP:0001644,Human Phenotype Ontology:HP:0001725,Human Phenotype Ontology:HP:0005159,Human Phenotype Ontology:HP:0200130,MONDO:MONDO:0005021,MeSH:D002311,MedGen:C0007193,Orphanet:217604	Primary dilated cardiomyopathy	germline	germline	GRCh38	22q11.21	criteria provided, single submitter	ClinGen:CA10103939	1
22	19895600	19895600	C	T	507481	single nucleotide variant	NM_006440.5(TXNRD2):c.775-19G>A	10587	TXNRD2	HGNC:18155	Likely benign	0	2022-10-25	RCV001697423|RCV002062818	MedGen:CN517202|EFO:EFO_0000407,Human Phenotype Ontology:HP:0001644,Human Phenotype Ontology:HP:0001725,Human Phenotype Ontology:HP:0005159,Human Phenotype Ontology:HP:0200130,MONDO:MONDO:0005021,MeSH:D002311,MedGen:C0007193,Orphanet:217604	not provided|Primary dilated cardiomyopathy	germline	germline	GRCh38	22q11.21	criteria provided, multiple submitters, no conflicts	ClinGen:CA10103980	2
22	19898025	19898025	G	T	378611	single nucleotide variant	NM_006440.5(TXNRD2):c.774+14C>A	10587	TXNRD2	HGNC:18155	Benign	0	2022-11-03	RCV000418208|RCV002058932	MedGen:CN169374|EFO:EFO_0000407,Human Phenotype Ontology:HP:0001644,Human Phenotype Ontology:HP:0001725,Human Phenotype Ontology:HP:0005159,Human Phenotype Ontology:HP:0200130,MONDO:MONDO:0005021,MeSH:D002311,MedGen:C0007193,Orphanet:217604	not specified|Primary dilated cardiomyopathy	germline	germline	GRCh38	22q11.21	criteria provided, multiple submitters, no conflicts	ClinGen:CA10103993	2
22	19898136	19898136	G	A	469906	single nucleotide variant	NM_006440.5(TXNRD2):c.683-6C>T	10587	TXNRD2	HGNC:18155	Benign/Likely benign	0	2022-07-12	RCV000555978|RCV001518551	MedGen:CN517202|EFO:EFO_0000407,Human Phenotype Ontology:HP:0001644,Human Phenotype Ontology:HP:0001725,Human Phenotype Ontology:HP:0005159,Human Phenotype Ontology:HP:0200130,MONDO:MONDO:0005021,MeSH:D002311,MedGen:C0007193,Orphanet:217604	not provided|Primary dilated cardiomyopathy	germline	germline	GRCh38	22q11.21	criteria provided, multiple submitters, no conflicts	ClinGen:CA10104007	2
22	19899033	19899033	C	T	507483	single nucleotide variant	NM_006440.5(TXNRD2):c.682+16G>A	10587	TXNRD2	HGNC:18155	Likely benign	0	2022-02-27	RCV000614682|RCV002532776	MedGen:CN169374|EFO:EFO_0000407,Human Phenotype Ontology:HP:0001644,Human Phenotype Ontology:HP:0001725,Human Phenotype Ontology:HP:0005159,Human Phenotype Ontology:HP:0200130,MONDO:MONDO:0005021,MeSH:D002311,MedGen:C0007193,Orphanet:217604	not specified|Primary dilated cardiomyopathy	germline	germline	GRCh38	22q11.21	criteria provided, multiple submitters, no conflicts	ClinGen:CA10104022	2
22	19911363	19911363	C	T	378693	single nucleotide variant	NM_006440.5(TXNRD2):c.662+14G>A	10587	TXNRD2	HGNC:18155	Benign	0	2022-11-04	RCV000445084|RCV002058931|RCV002244904	MedGen:CN169374|EFO:EFO_0000407,Human Phenotype Ontology:HP:0001644,Human Phenotype Ontology:HP:0001725,Human Phenotype Ontology:HP:0005159,Human Phenotype Ontology:HP:0200130,MONDO:MONDO:0005021,MeSH:D002311,MedGen:C0007193,Orphanet:217604|MONDO:MONDO:0040502,MedGen:C4540522,OMIM:617825	not specified|Primary dilated cardiomyopathy|Glucocorticoid deficiency 5	germline	germline	GRCh38	22q11.21	criteria provided, multiple submitters, no conflicts	ClinGen:CA10104071	2
22	19911364	19911364	G	A	378615	single nucleotide variant	NM_006440.5(TXNRD2):c.662+13C>T	10587	TXNRD2	HGNC:18155	Benign	0	2022-11-04	RCV000437584|RCV002062736	MedGen:CN169374|EFO:EFO_0000407,Human Phenotype Ontology:HP:0001644,Human Phenotype Ontology:HP:0001725,Human Phenotype Ontology:HP:0005159,Human Phenotype Ontology:HP:0200130,MONDO:MONDO:0005021,MeSH:D002311,MedGen:C0007193,Orphanet:217604	not specified|Primary dilated cardiomyopathy	germline	germline	GRCh38	22q11.21	criteria provided, multiple submitters, no conflicts	ClinGen:CA10104072	2
22	19911366	19911366	G	C	508367	single nucleotide variant	NM_006440.5(TXNRD2):c.662+11C>G	10587	TXNRD2	HGNC:18155	Likely benign	0	2022-08-03	RCV000608047|RCV002064103	MedGen:CN169374|EFO:EFO_0000407,Human Phenotype Ontology:HP:0001644,Human Phenotype Ontology:HP:0001725,Human Phenotype Ontology:HP:0005159,Human Phenotype Ontology:HP:0200130,MONDO:MONDO:0005021,MeSH:D002311,MedGen:C0007193,Orphanet:217604	not specified|Primary dilated cardiomyopathy	germline	germline	GRCh38	22q11.21	criteria provided, multiple submitters, no conflicts	ClinGen:CA10104074	2
22	19911464	19911464	G	T	508068	single nucleotide variant	NM_006440.5(TXNRD2):c.592-17C>A	10587	TXNRD2	HGNC:18155	Likely benign	0	2022-11-03	RCV000603806|RCV002063996	MedGen:CN169374|EFO:EFO_0000407,Human Phenotype Ontology:HP:0001644,Human Phenotype Ontology:HP:0001725,Human Phenotype Ontology:HP:0005159,Human Phenotype Ontology:HP:0200130,MONDO:MONDO:0005021,MeSH:D002311,MedGen:C0007193,Orphanet:217604	not specified|Primary dilated cardiomyopathy	germline	germline	GRCh38	22q11.21	criteria provided, multiple submitters, no conflicts	ClinGen:CA10104090	2
22	19915282	19915282	G	A	378699	single nucleotide variant	NM_006440.5(TXNRD2):c.529-6C>T	10587	TXNRD2	HGNC:18155	Benign/Likely benign	0	2022-11-04	RCV000471064|RCV001698309|RCV002502575	EFO:EFO_0000407,Human Phenotype Ontology:HP:0001644,Human Phenotype Ontology:HP:0001725,Human Phenotype Ontology:HP:0005159,Human Phenotype Ontology:HP:0200130,MONDO:MONDO:0005021,MeSH:D002311,MedGen:C0007193,Orphanet:217604|MedGen:CN517202|MONDO:MONDO:0040502,MedGen:C4540522,OMIM:617825	Primary dilated cardiomyopathy|not provided|Glucocorticoid deficiency 5	germline;unknown	germline	GRCh38	22q11.21	criteria provided, multiple submitters, no conflicts	ClinGen:CA10104139	2
22	19918126	19918126	G	A	507498	single nucleotide variant	NM_006440.5(TXNRD2):c.449+17C>T	10587	TXNRD2	HGNC:18155	Likely benign	0	2022-09-28	RCV000615239|RCV003117413	MedGen:CN169374|EFO:EFO_0000407,Human Phenotype Ontology:HP:0001644,Human Phenotype Ontology:HP:0001725,Human Phenotype Ontology:HP:0005159,Human Phenotype Ontology:HP:0200130,MONDO:MONDO:0005021,MeSH:D002311,MedGen:C0007193,Orphanet:217604	not specified|Primary dilated cardiomyopathy	germline	germline	GRCh38	22q11.21	criteria provided, multiple submitters, no conflicts	ClinGen:CA10104198	2
22	19918225	19918225	G	A	507646	single nucleotide variant	NM_006440.5(TXNRD2):c.375-8C>T	10587	TXNRD2	HGNC:18155	Likely benign	0	2022-10-04	RCV000628830|RCV001528487	EFO:EFO_0000407,Human Phenotype Ontology:HP:0001644,Human Phenotype Ontology:HP:0001725,Human Phenotype Ontology:HP:0005159,Human Phenotype Ontology:HP:0200130,MONDO:MONDO:0005021,MeSH:D002311,MedGen:C0007193,Orphanet:217604|MedGen:CN517202	Primary dilated cardiomyopathy|not provided	germline	germline	GRCh38	22q11.21	criteria provided, multiple submitters, no conflicts	ClinGen:CA10104227	2
22	19918236	19918236	A	C	378702	single nucleotide variant	NM_006440.5(TXNRD2):c.375-19T>G	10587	TXNRD2	HGNC:18155	Benign/Likely benign	0	2022-11-04	RCV000434254|RCV002063339|RCV002488936	MedGen:CN169374|EFO:EFO_0000407,Human Phenotype Ontology:HP:0001644,Human Phenotype Ontology:HP:0001725,Human Phenotype Ontology:HP:0005159,Human Phenotype Ontology:HP:0200130,MONDO:MONDO:0005021,MeSH:D002311,MedGen:C0007193,Orphanet:217604|MONDO:MONDO:0040502,MedGen:C4540522,OMIM:617825	not specified|Primary dilated cardiomyopathy|Glucocorticoid deficiency 5	germline;unknown	germline	GRCh38	22q11.21	criteria provided, multiple submitters, no conflicts	ClinGen:CA10104230	2
22	19918843	19918843	C	T	377399	single nucleotide variant	NM_006440.5(TXNRD2):c.374+17G>A	10587	TXNRD2	HGNC:18155	Benign/Likely benign	0	2022-10-26	RCV000432134|RCV002063491	MedGen:CN169374|EFO:EFO_0000407,Human Phenotype Ontology:HP:0001644,Human Phenotype Ontology:HP:0001725,Human Phenotype Ontology:HP:0005159,Human Phenotype Ontology:HP:0200130,MONDO:MONDO:0005021,MeSH:D002311,MedGen:C0007193,Orphanet:217604	not specified|Primary dilated cardiomyopathy	germline	germline	GRCh38	22q11.21	criteria provided, multiple submitters, no conflicts	ClinGen:CA10104242	2
22	19918844	19918844	G	T	507501	single nucleotide variant	NM_006440.5(TXNRD2):c.374+16C>A	10587	TXNRD2	HGNC:18155	Benign	0	2022-10-17	RCV000612877|RCV002063184	MedGen:CN169374|EFO:EFO_0000407,Human Phenotype Ontology:HP:0001644,Human Phenotype Ontology:HP:0001725,Human Phenotype Ontology:HP:0005159,Human Phenotype Ontology:HP:0200130,MONDO:MONDO:0005021,MeSH:D002311,MedGen:C0007193,Orphanet:217604	not specified|Primary dilated cardiomyopathy	germline	germline	GRCh38	22q11.21	criteria provided, multiple submitters, no conflicts	ClinGen:CA10104244	2
22	19918847	19918847	G	A	379819	single nucleotide variant	NM_006440.5(TXNRD2):c.374+13C>T	10587	TXNRD2	HGNC:18155	Benign	0	2022-11-01	RCV000428772|RCV001528632|RCV002058934	MedGen:CN169374|MedGen:CN517202|EFO:EFO_0000407,Human Phenotype Ontology:HP:0001644,Human Phenotype Ontology:HP:0001725,Human Phenotype Ontology:HP:0005159,Human Phenotype Ontology:HP:0200130,MONDO:MONDO:0005021,MeSH:D002311,MedGen:C0007193,Orphanet:217604	not specified|not provided|Primary dilated cardiomyopathy	germline	germline	GRCh38	22q11.21	criteria provided, multiple submitters, no conflicts	ClinGen:CA10104247	2
22	19919528	19919528	T	C	508082	single nucleotide variant	NM_006440.5(TXNRD2):c.229+15A>G	10587	TXNRD2	HGNC:18155	Likely benign	0	2022-07-20	RCV000600486|RCV002063035	MedGen:CN169374|EFO:EFO_0000407,Human Phenotype Ontology:HP:0001644,Human Phenotype Ontology:HP:0001725,Human Phenotype Ontology:HP:0005159,Human Phenotype Ontology:HP:0200130,MONDO:MONDO:0005021,MeSH:D002311,MedGen:C0007193,Orphanet:217604	not specified|Primary dilated cardiomyopathy	germline	germline	GRCh38	22q11.21	criteria provided, multiple submitters, no conflicts	ClinGen:CA10104297	2
3	8733998	8733998	C	G	367741	single nucleotide variant	NM_033337.3(CAV3):c.114+8C>G	859	CAV3	HGNC:1529	Likely benign	0	2020-02-05	RCV000444515|RCV001491867	MedGen:CN169374|MONDO:MONDO:0002442,MeSH:D008133,MedGen:C0023976	not specified|Long QT syndrome	germline	germline	GRCh38	3p25.3	criteria provided, multiple submitters, no conflicts	ClinGen:CA16604642	2
3	8745513	8745513	G	C	55697	single nucleotide variant	NM_033337.3(CAV3):c.115-13G>C	859	CAV3	HGNC:1529	Likely benign	0	2022-10-10	RCV000039796|RCV001719760|RCV002054771	MedGen:CN169374|MedGen:CN517202|MONDO:MONDO:0002442,MeSH:D008133,MedGen:C0023976	not specified|not provided|Long QT syndrome	germline	germline	GRCh38	3p25.3	criteria provided, multiple submitters, no conflicts	ClinGen:CA138556	2
3	8745520	8745520	C	T	774908	single nucleotide variant	NM_033337.3(CAV3):c.115-6C>T	859	CAV3	HGNC:1529	Likely benign	0	2018-06-14	RCV001463137	MONDO:MONDO:0002442,MeSH:D008133,MedGen:C0023976	Long QT syndrome	germline	germline	GRCh38	3p25.3	criteria provided, single submitter	-	1
3	9934927	9934927	T	G	689747	single nucleotide variant	NM_001077415.3(CRELD1):c.257+10T>G	78987	CRELD1	HGNC:14630	Benign	0	2022-01-11	RCV000868612	MONDO:MONDO:0011650,MedGen:C1853508,OMIM:606217	Atrioventricular septal defect, susceptibility to, 2	germline	germline	GRCh38	3p25.3	criteria provided, single submitter	-	1
3	9938012	9938012	C	T	393772	single nucleotide variant	NM_001077415.3(CRELD1):c.369-3C>T	78987	CRELD1	HGNC:14630	Likely benign	0	2022-02-04	RCV000459238|RCV001724020	MONDO:MONDO:0011650,MedGen:C1853508,OMIM:606217|MedGen:CN517202	Atrioventricular septal defect, susceptibility to, 2|not provided	germline	germline	GRCh38	3p25.3	criteria provided, single submitter	ClinGen:CA2247670	1
3	14145257	14145257	C	G	292973	single nucleotide variant	NM_004628.5(XPC):c.*684G>C	-1	TMEM43;XPC	-	Benign/Likely benign	0	2018-01-13	RCV000355609|RCV000397507|RCV001146213	MONDO:MONDO:0019600,MedGen:C0043346,Orphanet:910|MONDO:MONDO:0016587,MedGen:C0349788,Orphanet:247|MONDO:MONDO:0010211,MedGen:C2752147,OMIM:278720,Orphanet:910	Xeroderma pigmentosum|Arrhythmogenic right ventricular cardiomyopathy|Xeroderma pigmentosum, group C	germline	germline	GRCh38	3p25.1	criteria provided, single submitter	ClinGen:CA2266952	1
3	14145749	14145749	A	G	292979	single nucleotide variant	NM_004628.5(XPC):c.*192T>C	-1	TMEM43;XPC	-	Likely benign	0	2019-02-28	RCV000299770|RCV000327424|RCV001149012|RCV001538920	MONDO:MONDO:0016587,MedGen:C0349788,Orphanet:247|MONDO:MONDO:0019600,MedGen:C0043346,Orphanet:910|MONDO:MONDO:0010211,MedGen:C2752147,OMIM:278720,Orphanet:910|MedGen:CN517202	Arrhythmogenic right ventricular cardiomyopathy|Xeroderma pigmentosum|Xeroderma pigmentosum, group C|not provided	germline	germline	GRCh38	3p25.1	criteria provided, multiple submitters, no conflicts	ClinGen:CA2266980	2
3	14145845	14145845	G	C	289736	single nucleotide variant	NM_004628.5(XPC):c.*96C>G	-1	TMEM43;XPC	-	Benign/Likely benign	0	2021-12-05	RCV000273637|RCV000289517|RCV000665757|RCV001643044	MONDO:MONDO:0016587,MedGen:C0349788,Orphanet:247|MONDO:MONDO:0019600,MedGen:C0043346,Orphanet:910|MONDO:MONDO:0010211,MedGen:C2752147,OMIM:278720,Orphanet:910|MedGen:CN517202	Arrhythmogenic right ventricular cardiomyopathy|Xeroderma pigmentosum|Xeroderma pigmentosum, group C|not provided	germline;unknown	germline	GRCh38	3p25.1	criteria provided, multiple submitters, no conflicts	ClinGen:CA2266996	2
3	32138735	32138735	G	A	188324	single nucleotide variant	NM_015141.4(GPD1L):c.366+8G>A	23171	GPD1L	HGNC:28956	Benign	0	2022-11-04	RCV000170916|RCV000230276	MedGen:CN169374|MONDO:MONDO:0015263,MedGen:C1142166,OMIM:PS601144,Orphanet:130	not specified|Brugada syndrome	germline	germline	GRCh38	3p22.3	criteria provided, multiple submitters, no conflicts	ClinGen:CA334806	2
3	32158867	32158867	C	G	393409	single nucleotide variant	NM_015141.4(GPD1L):c.619-9C>G	23171	GPD1L	HGNC:28956	Benign/Likely benign	0	2023-01-14	RCV000827827|RCV001080916|RCV002489127|RCV003114601	MedGen:CN517202|MONDO:MONDO:0015263,MedGen:C1142166,OMIM:PS601144,Orphanet:130|MONDO:MONDO:0012728,MedGen:C2673193,OMIM:611777,Orphanet:130|MedGen:CN169374	not provided|Brugada syndrome|Brugada syndrome 2|not specified	germline;unknown	germline	GRCh38	3p22.3	criteria provided, multiple submitters, no conflicts	ClinGen:CA2296711	2
3	38554556	38554556	G	A	915642	single nucleotide variant	NM_000335.5(SCN5A):c.4540-7C>T	6331	SCN5A	HGNC:10593	Likely benign	0	2022-08-07	RCV001843284|RCV002559931	EFO:EFO_0004269,Human Phenotype Ontology:HP:0001656,Human Phenotype Ontology:HP:0001661,Human Phenotype Ontology:HP:0001665,Human Phenotype Ontology:HP:0001666,Human Phenotype Ontology:HP:0001687,Human Phenotype Ontology:HP:0001721,Human Phenotype Ontology:HP:0004351,Human Phenotype Ontology:HP:0005158,Human Phenotype Ontology:HP:0011675,MedGen:C0003811|MONDO:MONDO:0015263,MedGen:C1142166,OMIM:PS…	Cardiac arrhythmia|Brugada syndrome	germline	germline	GRCh38	3p22.2	criteria provided, multiple submitters, no conflicts	-	2
3	38555650	38555650	G	C	915351	single nucleotide variant	NM_000335.5(SCN5A):c.4539+6C>G	6331	SCN5A	HGNC:10593	Likely benign	0	2019-08-02	RCV001842703	EFO:EFO_0004269,Human Phenotype Ontology:HP:0001656,Human Phenotype Ontology:HP:0001661,Human Phenotype Ontology:HP:0001665,Human Phenotype Ontology:HP:0001666,Human Phenotype Ontology:HP:0001687,Human Phenotype Ontology:HP:0001721,Human Phenotype Ontology:HP:0004351,Human Phenotype Ontology:HP:0005158,Human Phenotype Ontology:HP:0011675,MedGen:C0003811	Cardiac arrhythmia	germline	germline	GRCh38	3p22.2	criteria provided, single submitter	-	1
3	38555770	38555770	G	A	500474	single nucleotide variant	NM_000335.5(SCN5A):c.4435-10C>T	6331	SCN5A	HGNC:10593	Likely benign	0	2022-10-02	RCV000866814|RCV001731810|RCV001841777	MONDO:MONDO:0015263,MedGen:C1142166,OMIM:PS601144,Orphanet:130|MedGen:CN517202|EFO:EFO_0004269,Human Phenotype Ontology:HP:0001656,Human Phenotype Ontology:HP:0001661,Human Phenotype Ontology:HP:0001665,Human Phenotype Ontology:HP:0001666,Human Phenotype Ontology:HP:0001687,Human Phenotype Ontology:HP:0001721,Human Phenotype Ontology:HP:0004351,Human Phenotype Ontology:HP:0005158,Human Phenotype …	Brugada syndrome|not provided|Cardiac arrhythmia	germline	germline	GRCh38	3p22.2	criteria provided, multiple submitters, no conflicts	ClinGen:CA063201	2
3	38555773	38555773	G	A	915355	single nucleotide variant	NM_000335.5(SCN5A):c.4435-13C>T	6331	SCN5A	HGNC:10593	Benign/Likely benign	0	2022-06-13	RCV001843104|RCV002067925	EFO:EFO_0004269,Human Phenotype Ontology:HP:0001656,Human Phenotype Ontology:HP:0001661,Human Phenotype Ontology:HP:0001665,Human Phenotype Ontology:HP:0001666,Human Phenotype Ontology:HP:0001687,Human Phenotype Ontology:HP:0001721,Human Phenotype Ontology:HP:0004351,Human Phenotype Ontology:HP:0005158,Human Phenotype Ontology:HP:0011675,MedGen:C0003811|MONDO:MONDO:0015263,MedGen:C1142166,OMIM:PS…	Cardiac arrhythmia|Brugada syndrome	germline	germline	GRCh38	3p22.2	criteria provided, multiple submitters, no conflicts	-	2
3	38556587	38556587	G	A	619172	single nucleotide variant	NM_000335.5(SCN5A):c.4297-9C>T	6331	SCN5A	HGNC:10593	Likely benign	0	2018-08-05	RCV001841907	EFO:EFO_0004269,Human Phenotype Ontology:HP:0001656,Human Phenotype Ontology:HP:0001661,Human Phenotype Ontology:HP:0001665,Human Phenotype Ontology:HP:0001666,Human Phenotype Ontology:HP:0001687,Human Phenotype Ontology:HP:0001721,Human Phenotype Ontology:HP:0004351,Human Phenotype Ontology:HP:0005158,Human Phenotype Ontology:HP:0011675,MedGen:C0003811	Cardiac arrhythmia	germline	germline	GRCh38	3p22.2	criteria provided, single submitter	-	1
3	38556587	38556587	G	C	915357	single nucleotide variant	NM_000335.5(SCN5A):c.4297-9C>G	6331	SCN5A	HGNC:10593	Likely benign	0	2019-03-24	RCV001842667	EFO:EFO_0004269,Human Phenotype Ontology:HP:0001656,Human Phenotype Ontology:HP:0001661,Human Phenotype Ontology:HP:0001665,Human Phenotype Ontology:HP:0001666,Human Phenotype Ontology:HP:0001687,Human Phenotype Ontology:HP:0001721,Human Phenotype Ontology:HP:0004351,Human Phenotype Ontology:HP:0005158,Human Phenotype Ontology:HP:0011675,MedGen:C0003811	Cardiac arrhythmia	germline	germline	GRCh38	3p22.2	criteria provided, single submitter	-	1
3	38556589	38556589	G	C	915644	single nucleotide variant	NM_000335.5(SCN5A):c.4297-11C>G	6331	SCN5A	HGNC:10593	Likely benign	0	2018-12-01	RCV001843159	EFO:EFO_0004269,Human Phenotype Ontology:HP:0001656,Human Phenotype Ontology:HP:0001661,Human Phenotype Ontology:HP:0001665,Human Phenotype Ontology:HP:0001666,Human Phenotype Ontology:HP:0001687,Human Phenotype Ontology:HP:0001721,Human Phenotype Ontology:HP:0004351,Human Phenotype Ontology:HP:0005158,Human Phenotype Ontology:HP:0011675,MedGen:C0003811	Cardiac arrhythmia	germline	germline	GRCh38	3p22.2	criteria provided, single submitter	-	1
3	38557222	38557222	G	T	695200	single nucleotide variant	NM_000335.5(SCN5A):c.4296+9C>A	6331	SCN5A	HGNC:10593	Likely benign	0	2018-02-15	RCV001503648	MONDO:MONDO:0015263,MedGen:C1142166,OMIM:PS601144,Orphanet:130	Brugada syndrome	germline	germline	GRCh38	3p22.2	criteria provided, single submitter	-	1
3	38560128	38560128	C	G	367202	single nucleotide variant	NM_000335.5(SCN5A):c.4242+19G>C	6331	SCN5A	HGNC:10593	Likely benign	0	2022-08-15	RCV000428360|RCV002522536	MedGen:CN169374|MONDO:MONDO:0015263,MedGen:C1142166,OMIM:PS601144,Orphanet:130	not specified|Brugada syndrome	germline	germline	GRCh38	3p22.2	criteria provided, multiple submitters, no conflicts	ClinGen:CA16604467	2
3	38560139	38560139	G	A	239202	single nucleotide variant	NM_000335.5(SCN5A):c.4242+8C>T	6331	SCN5A	HGNC:10593	Likely benign	0	2018-06-24	RCV001447389	MONDO:MONDO:0015263,MedGen:C1142166,OMIM:PS601144,Orphanet:130	Brugada syndrome	germline	germline	GRCh38	3p22.2	criteria provided, single submitter	ClinGen:CA10582191	1
3	38562398	38562398	G	A	500771	single nucleotide variant	NM_000335.5(SCN5A):c.3960+17C>T	6331	SCN5A	HGNC:10593	Likely benign	0	2022-09-06	RCV000604196|RCV002062971	MedGen:CN169374|MONDO:MONDO:0015263,MedGen:C1142166,OMIM:PS601144,Orphanet:130	not specified|Brugada syndrome	germline	germline	GRCh38	3p22.2	criteria provided, multiple submitters, no conflicts	ClinGen:CA062629	2
3	38566392	38566392	C	T	905984	single nucleotide variant	NM_000335.5(SCN5A):c.3837+17G>A	6331	SCN5A	HGNC:10593	Benign	0	2022-11-03	RCV001174764|RCV001673028|RCV002068126	MedGen:CN169374|MedGen:CN517202|MONDO:MONDO:0015263,MedGen:C1142166,OMIM:PS601144,Orphanet:130	not specified|not provided|Brugada syndrome	germline	germline	GRCh38	3p22.2	criteria provided, multiple submitters, no conflicts	-	2
3	38566591	38566591	A	G	915729	single nucleotide variant	NM_000335.5(SCN5A):c.3664-9T>C	6331	SCN5A	HGNC:10593	Likely benign	0	2019-03-24	RCV001843161	EFO:EFO_0004269,Human Phenotype Ontology:HP:0001656,Human Phenotype Ontology:HP:0001661,Human Phenotype Ontology:HP:0001665,Human Phenotype Ontology:HP:0001666,Human Phenotype Ontology:HP:0001687,Human Phenotype Ontology:HP:0001721,Human Phenotype Ontology:HP:0004351,Human Phenotype Ontology:HP:0005158,Human Phenotype Ontology:HP:0011675,MedGen:C0003811	Cardiac arrhythmia	germline	germline	GRCh38	3p22.2	criteria provided, single submitter	-	1
3	38575287	38575287	A	G	173782	single nucleotide variant	NM_000335.5(SCN5A):c.3663+10T>C	6331	SCN5A	HGNC:10593	Benign/Likely benign	0	2022-11-01	RCV000151782|RCV000465098	MedGen:CN169374|MONDO:MONDO:0015263,MedGen:C1142166,OMIM:PS601144,Orphanet:130	not specified|Brugada syndrome	germline	germline	GRCh38	3p22.2	criteria provided, multiple submitters, no conflicts	ClinGen:CA017388	2
3	38576647	38576647	G	T	53060	single nucleotide variant	NM_000335.5(SCN5A):c.3508+14C>A	6331	SCN5A	HGNC:10593	Likely benign	0	2022-03-08	RCV000036860|RCV002054618	MedGen:CN169374|MONDO:MONDO:0015263,MedGen:C1142166,OMIM:PS601144,Orphanet:130	not specified|Brugada syndrome	germline	germline	GRCh38	3p22.2	criteria provided, multiple submitters, no conflicts	ClinGen:CA017203	2
3	38576650	38576650	C	T	659910	single nucleotide variant	NM_000335.5(SCN5A):c.3508+11G>A	6331	SCN5A	HGNC:10593	Benign/Likely benign	0	2023-05-23	RCV000828571|RCV002067486|RCV003235416	MedGen:CN517202|MONDO:MONDO:0015263,MedGen:C1142166,OMIM:PS601144,Orphanet:130|MedGen:CN169374	not provided|Brugada syndrome|not specified	germline	germline	GRCh38	3p22.2	criteria provided, multiple submitters, no conflicts	-	2
3	38576651	38576651	G	A	45421	single nucleotide variant	NM_000335.5(SCN5A):c.3508+10C>T	6331	SCN5A	HGNC:10593	Benign/Likely benign	0	2022-11-03	RCV000030439|RCV000041618|RCV000713139|RCV001084462|RCV001147730|RCV001147732|RCV001147727|RCV001147728|RCV001147729|RCV001147731	Human Phenotype Ontology:HP:0001638,MONDO:MONDO:0004994,MedGen:C0878544,Orphanet:167848|MedGen:CN169374|MedGen:CN517202|MONDO:MONDO:0015263,MedGen:C1142166,OMIM:PS601144,Orphanet:130|MONDO:MONDO:0011003,MedGen:C1832680,OMIM:601154,Orphanet:154|MONDO:MONDO:0011001,MedGen:C4551804,OMIM:601144,Orphanet:130|MONDO:MONDO:0007240,MedGen:C1879286,OMIM:113900,Orphanet:871|MONDO:MONDO:0011376,MedGen:C27518…	Cardiomyopathy|not specified|not provided|Brugada syndrome|Dilated cardiomyopathy 1E|Brugada syndrome 1|Progressive familial heart block, type 1A|Ventricular fibrillation, paroxysmal familial, type 1|Long QT syndrome 3|Sick sinus syndrome 1	germline	germline	GRCh38	3p22.2	criteria provided, multiple submitters, no conflicts	ClinGen:CA017189	2
3	38576785	38576785	T	C	452425	single nucleotide variant	NM_000335.5(SCN5A):c.3388-4A>G	6331	SCN5A	HGNC:10593	Likely benign	0	2020-11-02	RCV001451507|RCV001841470	MONDO:MONDO:0015263,MedGen:C1142166,OMIM:PS601144,Orphanet:130|EFO:EFO_0004269,Human Phenotype Ontology:HP:0001656,Human Phenotype Ontology:HP:0001661,Human Phenotype Ontology:HP:0001665,Human Phenotype Ontology:HP:0001666,Human Phenotype Ontology:HP:0001687,Human Phenotype Ontology:HP:0001721,Human Phenotype Ontology:HP:0004351,Human Phenotype Ontology:HP:0005158,Human Phenotype Ontology:HP:0011…	Brugada syndrome|Cardiac arrhythmia	germline	germline	GRCh38	3p22.2	criteria provided, multiple submitters, no conflicts	ClinGen:CA542272680	2
3	38576787	38576787	G	A	851049	single nucleotide variant	NM_000335.5(SCN5A):c.3388-6C>T	6331	SCN5A	HGNC:10593	Likely benign	0	2022-10-13	RCV001035766	MONDO:MONDO:0015263,MedGen:C1142166,OMIM:PS601144,Orphanet:130	Brugada syndrome	germline	germline	GRCh38	3p22.2	criteria provided, single submitter	-	1
3	38576796	38576796	G	A	915727	single nucleotide variant	NM_000335.5(SCN5A):c.3388-15C>T	6331	SCN5A	HGNC:10593	Benign/Likely benign	0	2020-12-05	RCV001644937|RCV001843264|RCV002067967	MedGen:CN517202|EFO:EFO_0004269,Human Phenotype Ontology:HP:0001656,Human Phenotype Ontology:HP:0001661,Human Phenotype Ontology:HP:0001665,Human Phenotype Ontology:HP:0001666,Human Phenotype Ontology:HP:0001687,Human Phenotype Ontology:HP:0001721,Human Phenotype Ontology:HP:0004351,Human Phenotype Ontology:HP:0005158,Human Phenotype Ontology:HP:0011675,MedGen:C0003811|MONDO:MONDO:0015263,MedGen:…	not provided|Cardiac arrhythmia|Brugada syndrome	germline	germline	GRCh38	3p22.2	criteria provided, multiple submitters, no conflicts	-	2
3	38576797	38576797	T	A	367204	single nucleotide variant	NM_000335.5(SCN5A):c.3388-16A>T	6331	SCN5A	HGNC:10593	Benign/Likely benign	0	2022-07-26	RCV000425157|RCV002062682	MedGen:CN169374|MONDO:MONDO:0015263,MedGen:C1142166,OMIM:PS601144,Orphanet:130	not specified|Brugada syndrome	germline	germline	GRCh38	3p22.2	criteria provided, multiple submitters, no conflicts	ClinGen:CA061748	2
3	38579502	38579502	A	G	915646	single nucleotide variant	NM_000335.5(SCN5A):c.3229-10T>C	6331	SCN5A	HGNC:10593	Likely benign	0	2022-09-29	RCV001483679|RCV001841050	MONDO:MONDO:0015263,MedGen:C1142166,OMIM:PS601144,Orphanet:130|EFO:EFO_0004269,Human Phenotype Ontology:HP:0001656,Human Phenotype Ontology:HP:0001661,Human Phenotype Ontology:HP:0001665,Human Phenotype Ontology:HP:0001666,Human Phenotype Ontology:HP:0001687,Human Phenotype Ontology:HP:0001721,Human Phenotype Ontology:HP:0004351,Human Phenotype Ontology:HP:0005158,Human Phenotype Ontology:HP:0011…	Brugada syndrome|Cardiac arrhythmia	germline	germline	GRCh38	3p22.2	criteria provided, multiple submitters, no conflicts	-	2
3	38579746	38579746	C	G	659802	single nucleotide variant	NM_000335.5(SCN5A):c.3229-254G>C	6331	SCN5A	HGNC:10593	Benign	0	2022-11-04	RCV000840569|RCV002536122	MedGen:CN517202|MONDO:MONDO:0015263,MedGen:C1142166,OMIM:PS601144,Orphanet:130	not provided|Brugada syndrome	germline	germline	GRCh38	3p22.2	criteria provided, multiple submitters, no conflicts	-	2
3	38581376	38581376	C	T	915737	single nucleotide variant	NM_000335.5(SCN5A):c.2788-5G>A	6331	SCN5A	HGNC:10593	Likely benign	0	2022-10-18	RCV001477657|RCV001843202	MONDO:MONDO:0015263,MedGen:C1142166,OMIM:PS601144,Orphanet:130|EFO:EFO_0004269,Human Phenotype Ontology:HP:0001656,Human Phenotype Ontology:HP:0001661,Human Phenotype Ontology:HP:0001665,Human Phenotype Ontology:HP:0001666,Human Phenotype Ontology:HP:0001687,Human Phenotype Ontology:HP:0001721,Human Phenotype Ontology:HP:0004351,Human Phenotype Ontology:HP:0005158,Human Phenotype Ontology:HP:0011…	Brugada syndrome|Cardiac arrhythmia	germline	germline	GRCh38	3p22.2	criteria provided, multiple submitters, no conflicts	-	2
3	38581377	38581377	G	A	57459	single nucleotide variant	NM_000335.5(SCN5A):c.2788-6C>T	6331	SCN5A	HGNC:10593	Benign/Likely benign	0	2022-11-04	RCV000041612|RCV000261662|RCV000267526|RCV000302807|RCV000322816|RCV000357571|RCV000356790|RCV000382108|RCV001094840|RCV001841600|RCV003125880	MedGen:CN169374|MONDO:MONDO:0024562,MedGen:C1837845,OMIM:608567,Orphanet:166282|MONDO:MONDO:0007240,MedGen:C1879286,OMIM:113900,Orphanet:871|MONDO:MONDO:0011003,MedGen:C1832680,OMIM:601154,Orphanet:154|MONDO:MONDO:0011377,MedGen:C1859062,OMIM:603830,Orphanet:101016,Orphanet:768|MONDO:MONDO:0015263,MedGen:C1142166,OMIM:PS601144,Orphanet:130|MONDO:MONDO:0019171,MedGen:C1141890,OMIM:PS192500,Orphane…	not specified|Sick sinus syndrome 1|Progressive familial heart block, type 1A|Dilated cardiomyopathy 1E|Long QT syndrome 3|Brugada syndrome|Congenital long QT syndrome|Ventricular fibrillation, paroxysmal familial, type 1|Brugada syndrome 1|Cardiac arrhythmia|Primary dilated cardiomyopathy	germline;unknown	germline	GRCh38	3p22.2	criteria provided, multiple submitters, no conflicts	ClinGen:CA016515	2
3	38581386	38581386	G	A	915733	single nucleotide variant	NM_000335.5(SCN5A):c.2788-15C>T	6331	SCN5A	HGNC:10593	Likely benign	0	2019-06-22	RCV001841076	EFO:EFO_0004269,Human Phenotype Ontology:HP:0001656,Human Phenotype Ontology:HP:0001661,Human Phenotype Ontology:HP:0001665,Human Phenotype Ontology:HP:0001666,Human Phenotype Ontology:HP:0001687,Human Phenotype Ontology:HP:0001721,Human Phenotype Ontology:HP:0004351,Human Phenotype Ontology:HP:0005158,Human Phenotype Ontology:HP:0011675,MedGen:C0003811	Cardiac arrhythmia	germline	germline	GRCh38	3p22.2	criteria provided, single submitter	-	1
3	38587585	38587585	G	A	619215	single nucleotide variant	NM_000335.5(SCN5A):c.2263-12C>T	6331	SCN5A	HGNC:10593	Likely benign	0	2018-08-29	RCV001841915	EFO:EFO_0004269,Human Phenotype Ontology:HP:0001656,Human Phenotype Ontology:HP:0001661,Human Phenotype Ontology:HP:0001665,Human Phenotype Ontology:HP:0001666,Human Phenotype Ontology:HP:0001687,Human Phenotype Ontology:HP:0001721,Human Phenotype Ontology:HP:0004351,Human Phenotype Ontology:HP:0005158,Human Phenotype Ontology:HP:0011675,MedGen:C0003811	Cardiac arrhythmia	germline	germline	GRCh38	3p22.2	criteria provided, single submitter	-	1
3	38587591	38587591	A	G	251106	single nucleotide variant	NM_000335.5(SCN5A):c.2263-18T>C	6331	SCN5A	HGNC:10593	Benign	0	2022-11-04	RCV000247804|RCV001610605|RCV002057442|RCV003126651	MedGen:CN169374|MedGen:CN517202|MONDO:MONDO:0015263,MedGen:C1142166,OMIM:PS601144,Orphanet:130|EFO:EFO_0000407,Human Phenotype Ontology:HP:0001644,Human Phenotype Ontology:HP:0001725,Human Phenotype Ontology:HP:0005159,Human Phenotype Ontology:HP:0200130,MONDO:MONDO:0005021,MeSH:D002311,MedGen:C0007193,Orphanet:217604	not specified|not provided|Brugada syndrome|Primary dilated cardiomyopathy	germline	germline	GRCh38	3p22.2	criteria provided, multiple submitters, no conflicts	ClinGen:CA060078	2
3	38603705	38603705	G	A	519153	single nucleotide variant	NM_000335.5(SCN5A):c.1890+7C>T	6331	SCN5A	HGNC:10593	Likely benign	0	2022-10-09	RCV000638818	MONDO:MONDO:0015263,MedGen:C1142166,OMIM:PS601144,Orphanet:130	Brugada syndrome	germline	germline	GRCh38	3p22.2	criteria provided, single submitter	ClinGen:CA059099	1
3	38604096	38604096	G	A	915745	single nucleotide variant	NM_000335.5(SCN5A):c.1519-13C>T	6331	SCN5A	HGNC:10593	Likely benign	0	2022-08-31	RCV001842758|RCV002068236	EFO:EFO_0004269,Human Phenotype Ontology:HP:0001656,Human Phenotype Ontology:HP:0001661,Human Phenotype Ontology:HP:0001665,Human Phenotype Ontology:HP:0001666,Human Phenotype Ontology:HP:0001687,Human Phenotype Ontology:HP:0001721,Human Phenotype Ontology:HP:0004351,Human Phenotype Ontology:HP:0005158,Human Phenotype Ontology:HP:0011675,MedGen:C0003811|MONDO:MONDO:0015263,MedGen:C1142166,OMIM:PS…	Cardiac arrhythmia|Brugada syndrome	germline	germline	GRCh38	3p22.2	criteria provided, multiple submitters, no conflicts	-	2
3	38605944	38605944	C	T	519154	single nucleotide variant	NM_000335.5(SCN5A):c.1338+7G>A	6331	SCN5A	HGNC:10593	Likely benign	0	2022-08-30	RCV000638817	MONDO:MONDO:0015263,MedGen:C1142166,OMIM:PS601144,Orphanet:130	Brugada syndrome	germline	germline	GRCh38	3p22.2	criteria provided, single submitter	ClinGen:CA542615745	1
3	38606151	38606151	G	T	57444	single nucleotide variant	NM_000335.5(SCN5A):c.1141-3C>A	6331	SCN5A	HGNC:10593	Benign/Likely benign	0	2022-11-04	RCV000041595|RCV000243929|RCV000286172|RCV000289488|RCV000293166|RCV000324893|RCV000347032|RCV000381783|RCV000391339|RCV000713131|RCV001094904|RCV001841584|RCV003125878	MedGen:CN169374|MedGen:CN230736|MONDO:MONDO:0011377,MedGen:C1859062,OMIM:603830,Orphanet:101016,Orphanet:768|MONDO:MONDO:0015263,MedGen:C1142166,OMIM:PS601144,Orphanet:130|MONDO:MONDO:0019171,MedGen:C1141890,OMIM:PS192500,Orphanet:101016,Orphanet:768|MONDO:MONDO:0011003,MedGen:C1832680,OMIM:601154,Orphanet:154|MONDO:MONDO:0007240,MedGen:C1879286,OMIM:113900,Orphanet:871|MONDO:MONDO:0024562,MedGen…	not specified|Cardiovascular phenotype|Long QT syndrome 3|Brugada syndrome|Congenital long QT syndrome|Dilated cardiomyopathy 1E|Progressive familial heart block, type 1A|Sick sinus syndrome 1|Ventricular fibrillation, paroxysmal familial, type 1|not provided|Brugada syndrome 1|Cardiac arrhythmia|Primary dilated cardiomyopathy	germline;unknown	germline	GRCh38	3p22.2	criteria provided, multiple submitters, no conflicts	ClinGen:CA014411	2
3	38606157	38606157	G	C	915735	single nucleotide variant	NM_000335.5(SCN5A):c.1141-9C>G	6331	SCN5A	HGNC:10593	Likely benign	0	2019-05-13	RCV001841122	EFO:EFO_0004269,Human Phenotype Ontology:HP:0001656,Human Phenotype Ontology:HP:0001661,Human Phenotype Ontology:HP:0001665,Human Phenotype Ontology:HP:0001666,Human Phenotype Ontology:HP:0001687,Human Phenotype Ontology:HP:0001721,Human Phenotype Ontology:HP:0004351,Human Phenotype Ontology:HP:0005158,Human Phenotype Ontology:HP:0011675,MedGen:C0003811	Cardiac arrhythmia	germline	germline	GRCh38	3p22.2	criteria provided, single submitter	-	1
3	38620986	38620986	C	A	915739	single nucleotide variant	NM_000335.5(SCN5A):c.483-15G>T	6331	SCN5A	HGNC:10593	Likely benign	0	2019-11-05	RCV001843230	EFO:EFO_0004269,Human Phenotype Ontology:HP:0001656,Human Phenotype Ontology:HP:0001661,Human Phenotype Ontology:HP:0001665,Human Phenotype Ontology:HP:0001666,Human Phenotype Ontology:HP:0001687,Human Phenotype Ontology:HP:0001721,Human Phenotype Ontology:HP:0004351,Human Phenotype Ontology:HP:0005158,Human Phenotype Ontology:HP:0011675,MedGen:C0003811	Cardiac arrhythmia	germline	germline	GRCh38	3p22.2	criteria provided, single submitter	-	1
3	38620987	38620987	C	T	500702	single nucleotide variant	NM_000335.5(SCN5A):c.483-16G>A	6331	SCN5A	HGNC:10593	Likely benign	0	2022-09-24	RCV000608189|RCV002066737	MedGen:CN169374|MONDO:MONDO:0015263,MedGen:C1142166,OMIM:PS601144,Orphanet:130	not specified|Brugada syndrome	germline	germline	GRCh38	3p22.2	criteria provided, multiple submitters, no conflicts	ClinGen:CA542274185	2
3	38630453	38630453	G	A	489880	single nucleotide variant	NM_000335.5(SCN5A):c.274-24C>T	6331	SCN5A	HGNC:10593	Benign	0	2022-11-04	RCV000592995|RCV001511252|RCV001683601	MedGen:CN169374|MONDO:MONDO:0015263,MedGen:C1142166,OMIM:PS601144,Orphanet:130|MedGen:CN517202	not specified|Brugada syndrome|not provided	germline	germline	GRCh38	3p22.2	criteria provided, multiple submitters, no conflicts	ClinGen:CA060770	2
3	38710916	38710916	G	A	367218	single nucleotide variant	NM_006514.4(SCN10A):c.4090-19C>T	6336	SCN10A	HGNC:10582	Benign	0	2022-11-04	RCV000431938|RCV002059650	MedGen:CN169374|MONDO:MONDO:0015263,MedGen:C1142166,OMIM:PS601144,Orphanet:130	not specified|Brugada syndrome	germline	germline	GRCh38	3p22.2	criteria provided, multiple submitters, no conflicts	ClinGen:CA2320022	2
3	38718644	38718644	G	A	452474	single nucleotide variant	NM_006514.4(SCN10A):c.3681+9C>T	6336	SCN10A	HGNC:10582	Likely benign	0	2018-10-02	RCV000605943|RCV001466597	MedGen:CN169374|MONDO:MONDO:0015263,MedGen:C1142166,OMIM:PS601144,Orphanet:130	not specified|Brugada syndrome	germline	germline	GRCh38	3p22.2	criteria provided, multiple submitters, no conflicts	ClinGen:CA2320170	2
3	38722248	38722248	C	T	239225	single nucleotide variant	NM_006514.4(SCN10A):c.3507+10G>A	6336	SCN10A	HGNC:10582	Likely benign	0	2016-01-30	RCV001504903	MONDO:MONDO:0015263,MedGen:C1142166,OMIM:PS601144,Orphanet:130	Brugada syndrome	germline	germline	GRCh38	3p22.2	criteria provided, single submitter	ClinGen:CA2320221	1
3	38723573	38723573	G	A	367542	single nucleotide variant	NM_006514.4(SCN10A):c.3229-20C>T	6336	SCN10A	HGNC:10582	Benign	0	2022-10-26	RCV000429044|RCV001723999|RCV002059946|RCV002506069	MedGen:CN169374|MedGen:CN517202|MONDO:MONDO:0015263,MedGen:C1142166,OMIM:PS601144,Orphanet:130|MONDO:MONDO:0014246,MedGen:C3809893,OMIM:615551,Orphanet:306577	not specified|not provided|Brugada syndrome|Episodic pain syndrome, familial, 2	germline;unknown	germline	GRCh38	3p22.2	criteria provided, multiple submitters, no conflicts	ClinGen:CA2320301	2
3	38725334	38725334	A	G	367220	single nucleotide variant	NM_006514.4(SCN10A):c.3088-20T>C	6336	SCN10A	HGNC:10582	Benign	0	2023-07-29	RCV000423527|RCV002062363	MedGen:CN169374|MONDO:MONDO:0015263,MedGen:C1142166,OMIM:PS601144,Orphanet:130	not specified|Brugada syndrome	germline	germline	GRCh38	3p22.2	criteria provided, multiple submitters, no conflicts	ClinGen:CA2320361	2
3	38726591	38726591	G	A	367517	single nucleotide variant	NM_006514.4(SCN10A):c.3087+15C>T	6336	SCN10A	HGNC:10582	Benign/Likely benign	0	2022-11-01	RCV000426007|RCV001723996|RCV002058930|RCV002502539	MedGen:CN169374|MedGen:CN517202|MONDO:MONDO:0015263,MedGen:C1142166,OMIM:PS601144,Orphanet:130|MONDO:MONDO:0014246,MedGen:C3809893,OMIM:615551,Orphanet:306577	not specified|not provided|Brugada syndrome|Episodic pain syndrome, familial, 2	germline;unknown	germline	GRCh38	3p22.2	criteria provided, multiple submitters, no conflicts	ClinGen:CA2320372	2
3	38742538	38742538	T	C	251116	single nucleotide variant	NM_006514.4(SCN10A):c.1868-9A>G	6336	SCN10A	HGNC:10582	Benign	0	2023-04-04	RCV000243959|RCV001513529|RCV001807170	MedGen:CN169374|MONDO:MONDO:0015263,MedGen:C1142166,OMIM:PS601144,Orphanet:130|MONDO:MONDO:0014246,MedGen:C3809893,OMIM:615551,Orphanet:306577	not specified|Brugada syndrome|Episodic pain syndrome, familial, 2	germline	germline	GRCh38	3p22.2	criteria provided, multiple submitters, no conflicts	ClinGen:CA2320704	2
3	38750060	38750060	G	A	367546	single nucleotide variant	NM_006514.4(SCN10A):c.1867+13C>T	6336	SCN10A	HGNC:10582	Benign/Likely benign	0	2022-10-09	RCV000437598|RCV002060004	MedGen:CN169374|MONDO:MONDO:0015263,MedGen:C1142166,OMIM:PS601144,Orphanet:130	not specified|Brugada syndrome	germline	germline	GRCh38	3p22.2	criteria provided, multiple submitters, no conflicts	ClinGen:CA2320723	2
3	38755769	38755769	A	T	500246	single nucleotide variant	NM_006514.4(SCN10A):c.1461+19T>A	6336	SCN10A	HGNC:10582	Likely benign	0	2022-11-03	RCV000607459|RCV002065340	MedGen:CN169374|MONDO:MONDO:0015263,MedGen:C1142166,OMIM:PS601144,Orphanet:130	not specified|Brugada syndrome	germline	germline	GRCh38	3p22.2	criteria provided, multiple submitters, no conflicts	ClinGen:CA2320858	2
3	38755962	38755962	C	T	368576	single nucleotide variant	NM_006514.4(SCN10A):c.1291-4G>A	6336	SCN10A	HGNC:10582	Benign/Likely benign	0	2022-11-01	RCV000861406|RCV001721440|RCV002379379	MONDO:MONDO:0015263,MedGen:C1142166,OMIM:PS601144,Orphanet:130|MedGen:CN517202|MedGen:CN230736	Brugada syndrome|not provided|Cardiovascular phenotype	germline	germline	GRCh38	3p22.2	criteria provided, multiple submitters, no conflicts	ClinGen:CA2320894	2
3	38755963	38755963	G	A	685148	single nucleotide variant	NM_006514.4(SCN10A):c.1291-5C>T	6336	SCN10A	HGNC:10582	Benign/Likely benign	0	2022-10-13	RCV000862630|RCV002381915	MONDO:MONDO:0015263,MedGen:C1142166,OMIM:PS601144,Orphanet:130|MedGen:CN230736	Brugada syndrome|Cardiovascular phenotype	germline	germline	GRCh38	3p22.2	criteria provided, multiple submitters, no conflicts	-	2
3	38756878	38756878	G	T	500808	single nucleotide variant	NM_006514.4(SCN10A):c.1093-7C>A	6336	SCN10A	HGNC:10582	Likely benign	0	2022-09-01	RCV000614952|RCV001068014|RCV001700166	MedGen:CN169374|MONDO:MONDO:0015263,MedGen:C1142166,OMIM:PS601144,Orphanet:130|MedGen:CN517202	not specified|Brugada syndrome|not provided	germline	germline	GRCh38	3p22.2	criteria provided, multiple submitters, no conflicts	ClinGen:CA2320959	2
3	38760664	38760664	A	G	500810	single nucleotide variant	NM_006514.4(SCN10A):c.950+17T>C	6336	SCN10A	HGNC:10582	Benign/Likely benign	0	2022-09-22	RCV000602791|RCV001697424|RCV002062842|RCV002491244	MedGen:CN169374|MedGen:CN517202|MONDO:MONDO:0015263,MedGen:C1142166,OMIM:PS601144,Orphanet:130|MONDO:MONDO:0014246,MedGen:C3809893,OMIM:615551,Orphanet:306577	not specified|not provided|Brugada syndrome|Episodic pain syndrome, familial, 2	germline;unknown	germline	GRCh38	3p22.2	criteria provided, multiple submitters, no conflicts	ClinGen:CA2321016	2
3	38761387	38761387	C	T	689742	single nucleotide variant	NM_006514.4(SCN10A):c.692-4G>A	6336	SCN10A	HGNC:10582	Likely benign	0	2022-09-27	RCV000868559|RCV002372446	MONDO:MONDO:0015263,MedGen:C1142166,OMIM:PS601144,Orphanet:130|MedGen:CN230736	Brugada syndrome|Cardiovascular phenotype	germline	germline	GRCh38	3p22.2	criteria provided, multiple submitters, no conflicts	-	2
3	38788949	38788949	T	C	519424	single nucleotide variant	NM_006514.4(SCN10A):c.470+7A>G	6336	SCN10A	HGNC:10582	Likely benign	0	2017-09-26	RCV000638785	MONDO:MONDO:0015263,MedGen:C1142166,OMIM:PS601144,Orphanet:130	Brugada syndrome	germline	germline	GRCh38	3p22.2	criteria provided, single submitter	ClinGen:CA542275891	1
3	57860850	57860850	C	A	251243	single nucleotide variant	NM_001377540.1(SLMAP):c.828+11C>A	7871	SLMAP	HGNC:16643	Benign	0	2022-11-04	RCV000252439|RCV000577982|RCV001640544	MedGen:CN169374|MONDO:MONDO:0015263,MedGen:C1142166,OMIM:PS601144,Orphanet:130|MedGen:CN517202	not specified|Brugada syndrome|not provided	germline	germline	GRCh38	3p14.3	criteria provided, multiple submitters, no conflicts	ClinGen:CA2466928	2
4	113049820	113049820	G	A	221427	single nucleotide variant	NM_001148.6(ANK2):c.84+8G>A	287	ANK2	HGNC:493	Likely benign	0	2022-09-22	RCV000842294|RCV002515518	MedGen:CN517202|MONDO:MONDO:0002442,MeSH:D008133,MedGen:C0023976	not provided|Long QT syndrome	germline	germline	GRCh38	4q25	criteria provided, multiple submitters, no conflicts	ClinGen:CA348505	2
4	113174535	113174535	A	G	368844	single nucleotide variant	NM_001148.6(ANK2):c.186+18A>G	287	ANK2	HGNC:493	Likely benign	0	2022-10-13	RCV000423422|RCV002519555	MedGen:CN169374|MONDO:MONDO:0002442,MeSH:D008133,MedGen:C0023976	not specified|Long QT syndrome	germline	germline	GRCh38	4q25	criteria provided, multiple submitters, no conflicts	ClinGen:CA16605019	2
4	113198993	113198993	T	C	500668	single nucleotide variant	NM_001148.6(ANK2):c.286-18T>C	287	ANK2	HGNC:493	Likely benign	0	2021-08-01	RCV000605813|RCV002064272	MedGen:CN169374|MONDO:MONDO:0002442,MeSH:D008133,MedGen:C0023976	not specified|Long QT syndrome	germline	germline	GRCh38	4q25	criteria provided, multiple submitters, no conflicts	ClinGen:CA3049998	2
4	113199004	113199004	A	G	452843	single nucleotide variant	NM_001148.6(ANK2):c.286-7A>G	287	ANK2	HGNC:493	Likely benign	0	2022-09-19	RCV000532816	MONDO:MONDO:0002442,MeSH:D008133,MedGen:C0023976	Long QT syndrome	germline	germline	GRCh38	4q25	criteria provided, single submitter	ClinGen:CA3049999	1
4	113199128	113199128	C	T	44353	single nucleotide variant	NM_001148.6(ANK2):c.384+19C>T	287	ANK2	HGNC:493	Benign	0	2022-11-04	RCV001698946|RCV001539953|RCV001841516|RCV002054479|RCV002253199	MedGen:CN169374|MedGen:CN517202|EFO:EFO_0004269,Human Phenotype Ontology:HP:0001656,Human Phenotype Ontology:HP:0001661,Human Phenotype Ontology:HP:0001665,Human Phenotype Ontology:HP:0001666,Human Phenotype Ontology:HP:0001687,Human Phenotype Ontology:HP:0001721,Human Phenotype Ontology:HP:0004351,Human Phenotype Ontology:HP:0005158,Human Phenotype Ontology:HP:0011675,MedGen:C0003811|MONDO:MONDO…	not specified|not provided|Cardiac arrhythmia|Long QT syndrome|Cardiac arrhythmia, ankyrin-B-related	germline;unknown	germline	GRCh38	4q25	criteria provided, multiple submitters, no conflicts	ClinGen:CA213526	2
4	113258045	113258045	C	T	231638	single nucleotide variant	NM_001148.6(ANK2):c.1189-5C>T	287	ANK2	HGNC:493	Likely benign	0	2021-10-15	RCV000218107|RCV002057226	MedGen:CN517202|MONDO:MONDO:0002442,MeSH:D008133,MedGen:C0023976	not provided|Long QT syndrome	germline	germline	GRCh38	4q26	criteria provided, multiple submitters, no conflicts	ClinGen:CA3050219	2
4	113278566	113278566	C	G	292043	single nucleotide variant	NM_001148.6(ANK2):c.1881+8C>G	287	ANK2	HGNC:493	Benign	0	2022-11-03	RCV000338426|RCV000505943|RCV001094783|RCV001706559	MONDO:MONDO:0002442,MeSH:D008133,MedGen:C0023976|MedGen:CN169374|MONDO:MONDO:0010958,MedGen:C1970119,OMIM:600919,Orphanet:101016,Orphanet:768|MedGen:CN517202	Long QT syndrome|not specified|Cardiac arrhythmia, ankyrin-B-related|not provided	germline	germline	GRCh38	4q26	criteria provided, multiple submitters, no conflicts	ClinGen:CA3050394	2
4	113278567	113278567	C	A	689749	single nucleotide variant	NM_001148.6(ANK2):c.1881+9C>A	287	ANK2	HGNC:493	Benign	0	2020-06-10	RCV001518856	MONDO:MONDO:0002442,MeSH:D008133,MedGen:C0023976	Long QT syndrome	germline	germline	GRCh38	4q26	criteria provided, single submitter	-	1
4	113282667	113282667	C	G	500983	single nucleotide variant	NM_001148.6(ANK2):c.1882-8C>G	287	ANK2	HGNC:493	Likely benign	0	2021-01-27	RCV000614722|RCV001860331	MedGen:CN169374|MONDO:MONDO:0002442,MeSH:D008133,MedGen:C0023976	not specified|Long QT syndrome	germline	germline	GRCh38	4q26	criteria provided, multiple submitters, no conflicts	ClinGen:CA3050408	2
4	113288495	113288495	C	T	239303	single nucleotide variant	NM_001148.6(ANK2):c.2277+9C>T	287	ANK2	HGNC:493	Benign/Likely benign	0	2022-10-30	RCV000227233|RCV000588231|RCV000625120|RCV001699075	MONDO:MONDO:0002442,MeSH:D008133,MedGen:C0023976|MedGen:CN517202|MONDO:MONDO:0010958,MedGen:C1970119,OMIM:600919,Orphanet:101016,Orphanet:768|MedGen:CN169374	Long QT syndrome|not provided|Cardiac arrhythmia, ankyrin-B-related|not specified	germline	germline	GRCh38	4q26	criteria provided, multiple submitters, no conflicts	ClinGen:CA3050493	2
4	113292405	113292405	G	A	296808	single nucleotide variant	NM_001148.6(ANK2):c.2278-11G>A	287	ANK2	HGNC:493	Benign/Likely benign	0	2022-10-28	RCV000625121|RCV001000552|RCV001675850|RCV002057907	MONDO:MONDO:0010958,MedGen:C1970119,OMIM:600919,Orphanet:101016,Orphanet:768|MedGen:CN169374|MedGen:CN517202|MONDO:MONDO:0002442,MeSH:D008133,MedGen:C0023976	Cardiac arrhythmia, ankyrin-B-related|not specified|not provided|Long QT syndrome	germline;unknown	germline	GRCh38	4q26	criteria provided, multiple submitters, no conflicts	ClinGen:CA3050512	2
4	113292534	113292534	C	T	500675	single nucleotide variant	NM_001148.6(ANK2):c.2376+20C>T	287	ANK2	HGNC:493	Likely benign	0	2021-12-10	RCV000600673|RCV002528522	MedGen:CN169374|MONDO:MONDO:0002442,MeSH:D008133,MedGen:C0023976	not specified|Long QT syndrome	germline	germline	GRCh38	4q26	criteria provided, multiple submitters, no conflicts	ClinGen:CA3050532	2
4	113293432	113293432	C	T	140089	single nucleotide variant	NM_001148.6(ANK2):c.2377-8C>T	287	ANK2	HGNC:493	Benign/Likely benign	0	2022-11-01	RCV000123635|RCV000206387|RCV000577977|RCV001811985	MedGen:CN169374|MONDO:MONDO:0002442,MeSH:D008133,MedGen:C0023976|MONDO:MONDO:0010958,MedGen:C1970119,OMIM:600919,Orphanet:101016,Orphanet:768|MedGen:CN517202	not specified|Long QT syndrome|Cardiac arrhythmia, ankyrin-B-related|not provided	germline	germline	GRCh38	4q26	criteria provided, multiple submitters, no conflicts	ClinGen:CA289442	2
4	113302757	113302757	G	T	239304	single nucleotide variant	NM_001148.6(ANK2):c.2476-10G>T	287	ANK2	HGNC:493	Likely benign	0	2016-01-06	RCV001465247	MONDO:MONDO:0002442,MeSH:D008133,MedGen:C0023976	Long QT syndrome	germline	germline	GRCh38	4q26	criteria provided, single submitter	ClinGen:CA10582207	1
4	113330230	113330230	C	G	140092	single nucleotide variant	NM_001148.6(ANK2):c.2901-16C>G	287	ANK2	HGNC:493	Benign	0	2022-10-07	RCV000123638|RCV002055410|RCV002253230	MedGen:CN169374|MONDO:MONDO:0002442,MeSH:D008133,MedGen:C0023976|MONDO:MONDO:0010958,MedGen:C1970119,OMIM:600919,Orphanet:101016,Orphanet:768	not specified|Long QT syndrome|Cardiac arrhythmia, ankyrin-B-related	germline	germline	GRCh38	4q26	criteria provided, multiple submitters, no conflicts	ClinGen:CA289449	2
4	113332077	113332077	G	A	689750	single nucleotide variant	NM_001148.6(ANK2):c.3224+7G>A	287	ANK2	HGNC:493	Benign	0	2022-10-05	RCV000868493|RCV002253634|RCV001731959	MONDO:MONDO:0002442,MeSH:D008133,MedGen:C0023976|MONDO:MONDO:0010958,MedGen:C1970119,OMIM:600919,Orphanet:101016,Orphanet:768|MedGen:CN169374	Long QT syndrome|Cardiac arrhythmia, ankyrin-B-related|not specified	germline	germline	GRCh38	4q26	criteria provided, multiple submitters, no conflicts	-	2
4	113339332	113339332	T	C	239311	single nucleotide variant	NM_001148.6(ANK2):c.3893+10T>C	287	ANK2	HGNC:493	Benign	0	2022-11-01	RCV000226532|RCV001094796|RCV001706252	MONDO:MONDO:0002442,MeSH:D008133,MedGen:C0023976|MONDO:MONDO:0010958,MedGen:C1970119,OMIM:600919,Orphanet:101016,Orphanet:768|MedGen:CN517202	Long QT syndrome|Cardiac arrhythmia, ankyrin-B-related|not provided	germline	germline	GRCh38	4q26	criteria provided, multiple submitters, no conflicts	ClinGen:CA3050945	2
4	113339336	113339336	G	T	140094	single nucleotide variant	NM_001148.6(ANK2):c.3893+14G>T	287	ANK2	HGNC:493	Benign	0	2022-11-03	RCV000123640|RCV000313126|RCV002055411	MedGen:CN169374|MONDO:MONDO:0010958,MedGen:C1970119,OMIM:600919,Orphanet:101016,Orphanet:768|MONDO:MONDO:0002442,MeSH:D008133,MedGen:C0023976	not specified|Cardiac arrhythmia, ankyrin-B-related|Long QT syndrome	germline	germline	GRCh38	4q26	criteria provided, multiple submitters, no conflicts	ClinGen:CA289455	2
4	113342998	113342998	T	G	140096	single nucleotide variant	NM_001148.6(ANK2):c.4123-19T>G	287	ANK2	HGNC:493	Benign/Likely benign	0	2022-10-27	RCV000123642|RCV002055412|RCV002253232	MedGen:CN169374|MONDO:MONDO:0002442,MeSH:D008133,MedGen:C0023976|MONDO:MONDO:0010958,MedGen:C1970119,OMIM:600919,Orphanet:101016,Orphanet:768	not specified|Long QT syndrome|Cardiac arrhythmia, ankyrin-B-related	germline	germline	GRCh38	4q26	criteria provided, multiple submitters, no conflicts	ClinGen:CA289461	2
4	113343004	113343004	T	C	296809	single nucleotide variant	NM_001148.6(ANK2):c.4123-13T>C	287	ANK2	HGNC:493	Benign/Likely benign	0	2022-07-13	RCV000391509|RCV000852970|RCV002057909|RCV001594983	MONDO:MONDO:0010958,MedGen:C1970119,OMIM:600919,Orphanet:101016,Orphanet:768|Human Phenotype Ontology:HP:0001635,Human Phenotype Ontology:HP:0006686,MONDO:MONDO:0005009,MedGen:C0018802|MONDO:MONDO:0002442,MeSH:D008133,MedGen:C0023976|MedGen:CN517202	Cardiac arrhythmia, ankyrin-B-related|Congestive heart failure|Long QT syndrome|not provided	germline	germline	GRCh38	4q26	criteria provided, multiple submitters, no conflicts	ClinGen:CA3050997	2
4	113348268	113348268	G	A	501003	single nucleotide variant	NM_001148.6(ANK2):c.4372-8G>A	287	ANK2	HGNC:493	Likely benign	0	2022-06-14	RCV000615775|RCV002065306	MedGen:CN169374|MONDO:MONDO:0002442,MeSH:D008133,MedGen:C0023976	not specified|Long QT syndrome	germline	germline	GRCh38	4q26	criteria provided, multiple submitters, no conflicts	ClinGen:CA3051074	2
4	113348269	113348269	C	T	368903	single nucleotide variant	NM_001148.6(ANK2):c.4372-7C>T	287	ANK2	HGNC:493	Benign/Likely benign	0	2022-09-27	RCV000443707|RCV000868427|RCV001810879|RCV002253406	MedGen:CN169374|MONDO:MONDO:0002442,MeSH:D008133,MedGen:C0023976|MedGen:CN517202|MONDO:MONDO:0010958,MedGen:C1970119,OMIM:600919,Orphanet:101016,Orphanet:768	not specified|Long QT syndrome|not provided|Cardiac arrhythmia, ankyrin-B-related	germline	germline	GRCh38	4q26	criteria provided, multiple submitters, no conflicts	ClinGen:CA3051075	2
4	113348270	113348270	G	T	774920	single nucleotide variant	NM_001148.6(ANK2):c.4372-6G>T	287	ANK2	HGNC:493	Likely benign	0	2022-01-19	RCV000943207	MONDO:MONDO:0002442,MeSH:D008133,MedGen:C0023976	Long QT syndrome	germline	germline	GRCh38	4q26	criteria provided, single submitter	-	1
4	113363332	113363332	T	G	453703	single nucleotide variant	NM_001148.6(ANK2):c.10757-6T>G	287	ANK2	HGNC:493	Likely benign	0	2022-08-09	RCV000527484	MONDO:MONDO:0002442,MeSH:D008133,MedGen:C0023976	Long QT syndrome	germline	germline	GRCh38	4q26	criteria provided, single submitter	ClinGen:CA658657399	1
4	113363489	113363489	C	T	140097	single nucleotide variant	NM_001148.6(ANK2):c.10888+20C>T	287	ANK2	HGNC:493	Benign	0	2022-11-04	RCV000123643|RCV000603116|RCV002055413	MedGen:CN169374|MONDO:MONDO:0010958,MedGen:C1970119,OMIM:600919,Orphanet:101016,Orphanet:768|MONDO:MONDO:0002442,MeSH:D008133,MedGen:C0023976	not specified|Cardiac arrhythmia, ankyrin-B-related|Long QT syndrome	germline	germline	GRCh38	4q26	criteria provided, multiple submitters, no conflicts	ClinGen:CA289462	2
4	113373192	113373192	T	A	368932	single nucleotide variant	NM_001148.6(ANK2):c.11694+19T>A	287	ANK2	HGNC:493	Benign	0	2022-08-25	RCV000420133|RCV002061327|RCV002253408	MedGen:CN169374|MONDO:MONDO:0002442,MeSH:D008133,MedGen:C0023976|MONDO:MONDO:0010958,MedGen:C1970119,OMIM:600919,Orphanet:101016,Orphanet:768	not specified|Long QT syndrome|Cardiac arrhythmia, ankyrin-B-related	germline	germline	GRCh38	4q26	criteria provided, multiple submitters, no conflicts	ClinGen:CA3052352	2
4	185502501	185502501	G	A	142377	single nucleotide variant	NM_014476.6(PDLIM3):c.906-18C>T	27295	PDLIM3	HGNC:20767	Benign	0	2023-04-04	RCV000127428|RCV002055745	MedGen:CN169374|EFO:EFO_0000407,Human Phenotype Ontology:HP:0001644,Human Phenotype Ontology:HP:0001725,Human Phenotype Ontology:HP:0005159,Human Phenotype Ontology:HP:0200130,MONDO:MONDO:0005021,MeSH:D002311,MedGen:C0007193,Orphanet:217604;Human Phenotype Ontology:HP:0001639,MONDO:MONDO:0005045,MeSH:D002312,MedGen:C0007194,Orphanet:217569	not specified|Primary dilated cardiomyopathy;Hypertrophic cardiomyopathy	germline	germline	GRCh38	4q35.1	criteria provided, multiple submitters, no conflicts	ClinGen:CA333141	2
4	185506668	185506668	G	A	142373	single nucleotide variant	NM_014476.6(PDLIM3):c.663-16C>T	27295	PDLIM3	HGNC:20767	Benign	0	2022-09-15	RCV000127424|RCV002055744	MedGen:CN169374|EFO:EFO_0000407,Human Phenotype Ontology:HP:0001644,Human Phenotype Ontology:HP:0001725,Human Phenotype Ontology:HP:0005159,Human Phenotype Ontology:HP:0200130,MONDO:MONDO:0005021,MeSH:D002311,MedGen:C0007193,Orphanet:217604;Human Phenotype Ontology:HP:0001639,MONDO:MONDO:0005045,MeSH:D002312,MedGen:C0007194,Orphanet:217569	not specified|Primary dilated cardiomyopathy;Hypertrophic cardiomyopathy	germline	germline	GRCh38	4q35.1	criteria provided, multiple submitters, no conflicts	ClinGen:CA333136	2
4	185508292	185508292	A	G	774938	single nucleotide variant	NM_014476.6(PDLIM3):c.662+7T>C	27295	PDLIM3	HGNC:20767	Likely benign	0	2018-03-07	RCV001406021	EFO:EFO_0000407,Human Phenotype Ontology:HP:0001644,Human Phenotype Ontology:HP:0001725,Human Phenotype Ontology:HP:0005159,Human Phenotype Ontology:HP:0200130,MONDO:MONDO:0005021,MeSH:D002311,MedGen:C0007193,Orphanet:217604;Human Phenotype Ontology:HP:0001639,MONDO:MONDO:0005045,MeSH:D002312,MedGen:C0007194,Orphanet:217569	Primary dilated cardiomyopathy;Hypertrophic cardiomyopathy	germline	germline	GRCh38	4q35.1	criteria provided, single submitter	-	1
4	185508566	185508566	T	C	695229	single nucleotide variant	NM_014476.6(PDLIM3):c.399-4A>G	27295	PDLIM3	HGNC:20767	Benign	0	2022-09-13	RCV000871553	EFO:EFO_0000407,Human Phenotype Ontology:HP:0001644,Human Phenotype Ontology:HP:0001725,Human Phenotype Ontology:HP:0005159,Human Phenotype Ontology:HP:0200130,MONDO:MONDO:0005021,MeSH:D002311,MedGen:C0007193,Orphanet:217604;Human Phenotype Ontology:HP:0001639,MONDO:MONDO:0005045,MeSH:D002312,MedGen:C0007194,Orphanet:217569	Primary dilated cardiomyopathy;Hypertrophic cardiomyopathy	germline	germline	GRCh38	4q35.1	criteria provided, single submitter	-	1
4	185508580	185508580	C	T	368000	single nucleotide variant	NM_014476.6(PDLIM3):c.399-18G>A	27295	PDLIM3	HGNC:20767	Likely benign	0	2022-10-07	RCV000441544|RCV002061461	MedGen:CN169374|EFO:EFO_0000407,Human Phenotype Ontology:HP:0001644,Human Phenotype Ontology:HP:0001725,Human Phenotype Ontology:HP:0005159,Human Phenotype Ontology:HP:0200130,MONDO:MONDO:0005021,MeSH:D002311,MedGen:C0007193,Orphanet:217604;Human Phenotype Ontology:HP:0001639,MONDO:MONDO:0005045,MeSH:D002312,MedGen:C0007194,Orphanet:217569	not specified|Primary dilated cardiomyopathy;Hypertrophic cardiomyopathy	germline	germline	GRCh38	4q35.1	criteria provided, multiple submitters, no conflicts	ClinGen:CA3159787	2
4	185514261	185514261	G	A	369099	single nucleotide variant	NM_014476.6(PDLIM3):c.398+9C>T	27295	PDLIM3	HGNC:20767	Likely benign	0	2022-08-21	RCV000425500|RCV000866034	MedGen:CN169374|EFO:EFO_0000407,Human Phenotype Ontology:HP:0001644,Human Phenotype Ontology:HP:0001725,Human Phenotype Ontology:HP:0005159,Human Phenotype Ontology:HP:0200130,MONDO:MONDO:0005021,MeSH:D002311,MedGen:C0007193,Orphanet:217604;Human Phenotype Ontology:HP:0001639,MONDO:MONDO:0005045,MeSH:D002312,MedGen:C0007194,Orphanet:217569	not specified|Primary dilated cardiomyopathy;Hypertrophic cardiomyopathy	germline	germline	GRCh38	4q35.1	criteria provided, multiple submitters, no conflicts	ClinGen:CA3159802	2
4	185514353	185514353	G	A	501160	single nucleotide variant	NM_014476.6(PDLIM3):c.331-16C>T	27295	PDLIM3	HGNC:20767	Benign/Likely benign	0	2023-04-21	RCV001719098|RCV002066701|RCV003230553	MedGen:CN517202|Human Phenotype Ontology:HP:0001639,MONDO:MONDO:0005045,MeSH:D002312,MedGen:C0007194,Orphanet:217569;EFO:EFO_0000407,Human Phenotype Ontology:HP:0001644,Human Phenotype Ontology:HP:0001725,Human Phenotype Ontology:HP:0005159,Human Phenotype Ontology:HP:0200130,MONDO:MONDO:0005021,MeSH:D002311,MedGen:C0007193,Orphanet:217604|MedGen:CN169374	not provided|Hypertrophic cardiomyopathy;Primary dilated cardiomyopathy|not specified	germline	germline	GRCh38	4q35.1	criteria provided, multiple submitters, no conflicts	ClinGen:CA3159817	2
4	185535333	185535333	G	T	774941	single nucleotide variant	NM_014476.6(PDLIM3):c.93+9C>A	27295	PDLIM3	HGNC:20767	Likely benign	0	2018-05-10	RCV001447503	EFO:EFO_0000407,Human Phenotype Ontology:HP:0001644,Human Phenotype Ontology:HP:0001725,Human Phenotype Ontology:HP:0005159,Human Phenotype Ontology:HP:0200130,MONDO:MONDO:0005021,MeSH:D002311,MedGen:C0007193,Orphanet:217604;Human Phenotype Ontology:HP:0001639,MONDO:MONDO:0005045,MeSH:D002312,MedGen:C0007194,Orphanet:217569	Primary dilated cardiomyopathy;Hypertrophic cardiomyopathy	germline	germline	GRCh38	4q35.1	criteria provided, single submitter	-	1
5	173234741	173234741	C	A	501463	single nucleotide variant	NM_004387.4(NKX2-5):c.334+9G>T	1482	NKX2-5	HGNC:2488	Likely benign	0	2018-07-16	RCV000607490|RCV001478150	MedGen:CN169374|MONDO:MONDO:0007173,MedGen:C3276096,OMIM:108900,Orphanet:1479	not specified|Atrial septal defect 7	germline	germline	GRCh38	5q35.1	criteria provided, multiple submitters, no conflicts	ClinGen:CA3563803	2
5	173234741	173234741	C	T	521427	single nucleotide variant	NM_004387.4(NKX2-5):c.334+9G>A	1482	NKX2-5	HGNC:2488	Likely benign	0	2022-10-31	RCV000644455	MONDO:MONDO:0007173,MedGen:C3276096,OMIM:108900,Orphanet:1479	Atrial septal defect 7	germline	germline	GRCh38	5q35.1	criteria provided, single submitter	ClinGen:CA3563804	1
6	53545239	53545239	G	A	433587	single nucleotide variant	NM_001498.4(GCLC):c.-594C>T	2729	GCLC	HGNC:4311	Benign	0	2022-05-10	RCV001724034|RCV001839455	MedGen:CN517202|MONDO:MONDO:0012039,MedGen:C1832662,OMIM:608446	not provided|Myocardial infarction, susceptibility to	germline	germline	GRCh38	6p12.1	criteria provided, multiple submitters, no conflicts	ClinGen:CA139062382,OMIM:606857.0002	2
7	74036536	74036536	T	C	502467	single nucleotide variant	NM_000501.4(ELN):c.134-19T>C	2006	ELN	HGNC:3327	Benign/Likely benign	0	2021-01-09	RCV000605931|RCV002066515	MedGen:CN169374|Human Phenotype Ontology:HP:0004381,MONDO:MONDO:0008504,MedGen:C0003499,OMIM:185500,Orphanet:3193	not specified|Supravalvar aortic stenosis	germline	germline	GRCh38	7q11.23	criteria provided, multiple submitters, no conflicts	ClinGen:CA4292305	2
7	74036545	74036545	C	G	900388	single nucleotide variant	NM_000501.4(ELN):c.134-10C>G	2006	ELN	HGNC:3327	Benign/Likely benign	0	2018-01-13	RCV001161560|RCV001161561	MONDO:MONDO:0007411,MedGen:C3276539,OMIM:123700,Orphanet:90348|Human Phenotype Ontology:HP:0004381,MONDO:MONDO:0008504,MedGen:C0003499,OMIM:185500,Orphanet:3193	Cutis laxa, autosomal dominant 1|Supravalvar aortic stenosis	germline	germline	GRCh38	7q11.23	criteria provided, single submitter	-	1
7	74036549	74036549	C	A	501788	single nucleotide variant	NM_000501.4(ELN):c.134-6C>A	2006	ELN	HGNC:3327	Likely benign	0	2022-08-16	RCV000607247|RCV001860289	MedGen:CN169374|Human Phenotype Ontology:HP:0004381,MONDO:MONDO:0008504,MedGen:C0003499,OMIM:185500,Orphanet:3193	not specified|Supravalvar aortic stenosis	germline	germline	GRCh38	7q11.23	criteria provided, multiple submitters, no conflicts	ClinGen:CA4292314	2
7	74037757	74037757	G	A	502475	single nucleotide variant	NM_000501.4(ELN):c.196+18G>A	2006	ELN	HGNC:3327	Likely benign	0	2022-10-17	RCV000612585|RCV002066608	MedGen:CN169374|Human Phenotype Ontology:HP:0004381,MONDO:MONDO:0008504,MedGen:C0003499,OMIM:185500,Orphanet:3193	not specified|Supravalvar aortic stenosis	germline	germline	GRCh38	7q11.23	criteria provided, multiple submitters, no conflicts	ClinGen:CA4292359	2
7	74042964	74042964	C	T	252912	single nucleotide variant	NM_000501.4(ELN):c.326-20C>T	2006	ELN	HGNC:3327	Benign/Likely benign	0	2022-10-08	RCV000249758|RCV002057367	MedGen:CN169374|Human Phenotype Ontology:HP:0004381,MONDO:MONDO:0008504,MedGen:C0003499,OMIM:185500,Orphanet:3193	not specified|Supravalvar aortic stenosis	germline	germline	GRCh38	7q11.23	criteria provided, multiple submitters, no conflicts	ClinGen:CA4292440	2
7	74043176	74043176	C	T	53059	single nucleotide variant	NM_000501.4(ELN):c.427+8C>T	2006	ELN	HGNC:3327	Benign/Likely benign	0	2022-11-03	RCV000036859|RCV000283343|RCV000476021|RCV001668155	MedGen:CN169374|MONDO:MONDO:0019571,MedGen:C0268350,Orphanet:90348|Human Phenotype Ontology:HP:0004381,MONDO:MONDO:0008504,MedGen:C0003499,OMIM:185500,Orphanet:3193|MedGen:CN517202	not specified|Cutis laxa, autosomal dominant|Supravalvar aortic stenosis|not provided	germline	germline	GRCh38	7q11.23	criteria provided, multiple submitters, no conflicts	ClinGen:CA133100	2
7	74043177	74043177	G	A	654495	single nucleotide variant	NM_000501.4(ELN):c.427+9G>A	2006	ELN	HGNC:3327	Benign/Likely benign	0	2022-09-10	RCV000825157|RCV001522387	MedGen:CN169374|Human Phenotype Ontology:HP:0004381,MONDO:MONDO:0008504,MedGen:C0003499,OMIM:185500,Orphanet:3193	not specified|Supravalvar aortic stenosis	germline	germline	GRCh38	7q11.23	criteria provided, multiple submitters, no conflicts	-	2
7	74045217	74045217	G	A	900389	single nucleotide variant	NM_000501.4(ELN):c.470-5G>A	2006	ELN	HGNC:3327	Benign/Likely benign	0	2020-05-11	RCV001158466|RCV001161667|RCV001586012	Human Phenotype Ontology:HP:0004381,MONDO:MONDO:0008504,MedGen:C0003499,OMIM:185500,Orphanet:3193|MONDO:MONDO:0007411,MedGen:C3276539,OMIM:123700,Orphanet:90348|MedGen:CN517202	Supravalvar aortic stenosis|Cutis laxa, autosomal dominant 1|not provided	germline	germline	GRCh38	7q11.23	criteria provided, multiple submitters, no conflicts	-	2
7	74047667	74047667	C	T	369958	single nucleotide variant	NM_000501.4(ELN):c.644-8C>T	2006	ELN	HGNC:3327	Benign/Likely benign	0	2022-05-22	RCV000435522|RCV001512548	MedGen:CN169374|Human Phenotype Ontology:HP:0004381,MONDO:MONDO:0008504,MedGen:C0003499,OMIM:185500,Orphanet:3193	not specified|Supravalvar aortic stenosis	germline	germline	GRCh38	7q11.23	criteria provided, multiple submitters, no conflicts	ClinGen:CA4292619	2
7	74051997	74051997	G	A	502099	single nucleotide variant	NM_000501.4(ELN):c.949+14G>A	2006	ELN	HGNC:3327	Likely benign	0	2022-11-03	RCV000613666|RCV002064303	MedGen:CN169374|Human Phenotype Ontology:HP:0004381,MONDO:MONDO:0008504,MedGen:C0003499,OMIM:185500,Orphanet:3193	not specified|Supravalvar aortic stenosis	germline	germline	GRCh38	7q11.23	criteria provided, multiple submitters, no conflicts	ClinGen:CA4292774	2
7	74056660	74056660	G	A	369971	single nucleotide variant	NM_000501.4(ELN):c.1316-12G>A	2006	ELN	HGNC:3327	Likely benign	0	2021-11-27	RCV000438680|RCV002063383	MedGen:CN169374|Human Phenotype Ontology:HP:0004381,MONDO:MONDO:0008504,MedGen:C0003499,OMIM:185500,Orphanet:3193	not specified|Supravalvar aortic stenosis	germline	germline	GRCh38	7q11.23	criteria provided, multiple submitters, no conflicts	ClinGen:CA4292942	2
7	74056722	74056722	C	A	252913	single nucleotide variant	NM_000501.4(ELN):c.1357+9C>A	2006	ELN	HGNC:3327	Likely benign	0	2019-12-03	RCV000245289|RCV001410334	MedGen:CN169374|Human Phenotype Ontology:HP:0004381,MONDO:MONDO:0008504,MedGen:C0003499,OMIM:185500,Orphanet:3193	not specified|Supravalvar aortic stenosis	germline	germline	GRCh38	7q11.23	criteria provided, multiple submitters, no conflicts	ClinGen:CA4292957	2
7	74057715	74057715	C	T	369609	single nucleotide variant	NM_000501.4(ELN):c.1414+19C>T	2006	ELN	HGNC:3327	Benign/Likely benign	0	2022-05-24	RCV000420633|RCV002522547	MedGen:CN169374|Human Phenotype Ontology:HP:0004381,MONDO:MONDO:0008504,MedGen:C0003499,OMIM:185500,Orphanet:3193	not specified|Supravalvar aortic stenosis	germline	germline	GRCh38	7q11.23	criteria provided, multiple submitters, no conflicts	ClinGen:CA4293033	2
7	74057716	74057716	G	A	502152	single nucleotide variant	NM_000501.4(ELN):c.1414+20G>A	2006	ELN	HGNC:3327	Benign	0	2022-11-01	RCV000611944|RCV002062823	MedGen:CN169374|Human Phenotype Ontology:HP:0004381,MONDO:MONDO:0008504,MedGen:C0003499,OMIM:185500,Orphanet:3193	not specified|Supravalvar aortic stenosis	germline	germline	GRCh38	7q11.23	criteria provided, multiple submitters, no conflicts	ClinGen:CA4293034	2
7	74060363	74060363	C	T	209933	single nucleotide variant	NM_000501.4(ELN):c.1622-13C>T	2006	ELN	HGNC:3327	Benign/Likely benign	0	2022-11-01	RCV000273714|RCV000370562|RCV001701704|RCV001723766	Human Phenotype Ontology:HP:0004381,MONDO:MONDO:0008504,MedGen:C0003499,OMIM:185500,Orphanet:3193|MONDO:MONDO:0019571,MedGen:C0268350,Orphanet:90348|MedGen:CN517202|MedGen:CN169374	Supravalvar aortic stenosis|Cutis laxa, autosomal dominant|not provided|not specified	germline	germline	GRCh38	7q11.23	criteria provided, multiple submitters, no conflicts	ClinGen:CA323434	2
7	74060610	74060610	A	G	662475	single nucleotide variant	NM_000501.4(ELN):c.1747+109A>G	2006	ELN	HGNC:3327	Likely benign	0	2022-06-08	RCV000840136|RCV002067516	MedGen:CN517202|Human Phenotype Ontology:HP:0004381,MONDO:MONDO:0008504,MedGen:C0003499,OMIM:185500,Orphanet:3193	not provided|Supravalvar aortic stenosis	germline	germline	GRCh38	7q11.23	criteria provided, multiple submitters, no conflicts	-	2
7	74063244	74063244	G	A	502154	single nucleotide variant	NM_000501.4(ELN):c.1858+20G>A	2006	ELN	HGNC:3327	Benign/Likely benign	0	2022-10-31	RCV000600538|RCV002063085	MedGen:CN169374|Human Phenotype Ontology:HP:0004381,MONDO:MONDO:0008504,MedGen:C0003499,OMIM:185500,Orphanet:3193	not specified|Supravalvar aortic stenosis	germline	germline	GRCh38	7q11.23	criteria provided, multiple submitters, no conflicts	ClinGen:CA4293258	2
7	74065681	74065681	C	T	501801	single nucleotide variant	NM_000501.4(ELN):c.1994-13C>T	2006	ELN	HGNC:3327	Likely benign	0	2022-08-09	RCV000601777|RCV002063161	MedGen:CN169374|Human Phenotype Ontology:HP:0004381,MONDO:MONDO:0008504,MedGen:C0003499,OMIM:185500,Orphanet:3193	not specified|Supravalvar aortic stenosis	germline	germline	GRCh38	7q11.23	criteria provided, multiple submitters, no conflicts	ClinGen:CA4293341	2
7	74065928	74065928	A	G	252914	single nucleotide variant	NM_000501.4(ELN):c.2033-16A>G	2006	ELN	HGNC:3327	Benign	0	2023-04-09	RCV000253195|RCV001618387|RCV002057366	MedGen:CN169374|MedGen:CN517202|Human Phenotype Ontology:HP:0004381,MONDO:MONDO:0008504,MedGen:C0003499,OMIM:185500,Orphanet:3193	not specified|not provided|Supravalvar aortic stenosis	germline	germline	GRCh38	7q11.23	criteria provided, multiple submitters, no conflicts	ClinGen:CA4293360	2
7	74066002	74066002	G	C	209941	single nucleotide variant	NM_000501.4(ELN):c.2086+5G>C	2006	ELN	HGNC:3327	Benign	0	2022-11-02	RCV000199498|RCV000272146|RCV000528954|RCV001795316|RCV002492890	MedGen:CN169374|MONDO:MONDO:0019571,MedGen:C0268350,Orphanet:90348|Human Phenotype Ontology:HP:0004381,MONDO:MONDO:0008504,MedGen:C0003499,OMIM:185500,Orphanet:3193|MedGen:CN517202|MONDO:MONDO:0008678,MedGen:C0175702,OMIM:194050,Orphanet:904;MONDO:MONDO:0007411,MedGen:C3276539,OMIM:123700,Orphanet:90348;Human Phenotype Ontology:HP:0004381,MONDO:MONDO:0008504,MedGen:C0003499,OMIM:185500,Orphanet:3…	not specified|Cutis laxa, autosomal dominant|Supravalvar aortic stenosis|not provided|Williams syndrome;Cutis laxa, autosomal dominant 1;Supravalvar aortic stenosis	germline;unknown	germline	GRCh38	7q11.23	criteria provided, multiple submitters, no conflicts	ClinGen:CA324045	2
7	74068651	74068651	G	A	457582	single nucleotide variant	NM_000501.4(ELN):c.2132-6G>A	2006	ELN	HGNC:3327	Likely benign	0	2022-06-29	RCV000541568	Human Phenotype Ontology:HP:0004381,MONDO:MONDO:0008504,MedGen:C0003499,OMIM:185500,Orphanet:3193	Supravalvar aortic stenosis	germline	germline	GRCh38	7q11.23	criteria provided, single submitter	ClinGen:CA4293427	1
7	74068652	74068652	T	A	900392	single nucleotide variant	NM_000501.4(ELN):c.2132-5T>A	2006	ELN	HGNC:3327	Benign/Likely benign	0	2022-09-24	RCV001163519|RCV001163814|RCV001552167	MONDO:MONDO:0007411,MedGen:C3276539,OMIM:123700,Orphanet:90348|Human Phenotype Ontology:HP:0004381,MONDO:MONDO:0008504,MedGen:C0003499,OMIM:185500,Orphanet:3193|MedGen:CN517202	Cutis laxa, autosomal dominant 1|Supravalvar aortic stenosis|not provided	germline	germline	GRCh38	7q11.23	criteria provided, multiple submitters, no conflicts	-	2
7	81970002	81970002	C	T	502505	single nucleotide variant	NM_000722.4(CACNA2D1):c.2205-18G>A	781	CACNA2D1	HGNC:1399	Benign	0	2022-10-29	RCV000616118|RCV002062916	MedGen:CN169374|MONDO:MONDO:0015263,MedGen:C1142166,OMIM:PS601144,Orphanet:130	not specified|Brugada syndrome	germline	germline	GRCh38	7q21.11	criteria provided, multiple submitters, no conflicts	ClinGen:CA4317699	2
7	81971884	81971884	T	C	501829	single nucleotide variant	NM_000722.4(CACNA2D1):c.2054-20A>G	781	CACNA2D1	HGNC:1399	Likely benign	0	2022-08-16	RCV000607571|RCV001855228	MedGen:CN169374|MONDO:MONDO:0015263,MedGen:C1142166,OMIM:PS601144,Orphanet:130	not specified|Brugada syndrome	germline	germline	GRCh38	7q21.11	criteria provided, multiple submitters, no conflicts	ClinGen:CA4317759	2
7	81982635	81982635	G	A	796074	single nucleotide variant	NM_000722.4(CACNA2D1):c.1895-8C>T	781	CACNA2D1	HGNC:1399	Likely benign	0	2021-09-22	RCV002067632	MONDO:MONDO:0015263,MedGen:C1142166,OMIM:PS601144,Orphanet:130	Brugada syndrome	germline	germline	GRCh38	7q21.11	criteria provided, single submitter	-	1
7	81991177	81991177	T	C	502107	single nucleotide variant	NM_000722.4(CACNA2D1):c.1796+8A>G	781	CACNA2D1	HGNC:1399	Likely benign	0	2019-11-29	RCV000616962|RCV001465678	MedGen:CN169374|MONDO:MONDO:0015263,MedGen:C1142166,OMIM:PS601144,Orphanet:130	not specified|Brugada syndrome	germline	germline	GRCh38	7q21.11	criteria provided, multiple submitters, no conflicts	ClinGen:CA161120796	2
7	81991252	81991252	A	G	502193	single nucleotide variant	NM_000722.4(CACNA2D1):c.1735-6T>C	781	CACNA2D1	HGNC:1399	Benign/Likely benign	0	2021-12-17	RCV000611709|RCV001522606	MedGen:CN169374|MONDO:MONDO:0015263,MedGen:C1142166,OMIM:PS601144,Orphanet:130	not specified|Brugada syndrome	germline	germline	GRCh38	7q21.11	criteria provided, multiple submitters, no conflicts	ClinGen:CA4317916	2
7	81991263	81991263	C	T	369981	single nucleotide variant	NM_000722.4(CACNA2D1):c.1735-17G>A	781	CACNA2D1	HGNC:1399	Likely benign	0	2022-06-24	RCV000439061|RCV001724003|RCV002060056	MedGen:CN169374|MedGen:CN517202|MONDO:MONDO:0015263,MedGen:C1142166,OMIM:PS601144,Orphanet:130	not specified|not provided|Brugada syndrome	germline	germline	GRCh38	7q21.11	criteria provided, multiple submitters, no conflicts	ClinGen:CA4317919	2
7	82005506	82005506	G	A	502511	single nucleotide variant	NM_000722.4(CACNA2D1):c.1516-9C>T	781	CACNA2D1	HGNC:1399	Benign	0	2017-04-29	RCV000613466|RCV001516910	MedGen:CN169374|MONDO:MONDO:0015263,MedGen:C1142166,OMIM:PS601144,Orphanet:130	not specified|Brugada syndrome	germline	germline	GRCh38	7q21.11	criteria provided, multiple submitters, no conflicts	ClinGen:CA4318007	2
7	82005511	82005511	A	G	502197	single nucleotide variant	NM_000722.4(CACNA2D1):c.1516-14T>C	781	CACNA2D1	HGNC:1399	Likely benign	0	2022-08-24	RCV000614186|RCV002529451	MedGen:CN169374|MONDO:MONDO:0015263,MedGen:C1142166,OMIM:PS601144,Orphanet:130	not specified|Brugada syndrome	germline	germline	GRCh38	7q21.11	criteria provided, multiple submitters, no conflicts	ClinGen:CA4318011	2
7	82005851	82005851	G	C	502119	single nucleotide variant	NM_000722.4(CACNA2D1):c.1441-12C>G	781	CACNA2D1	HGNC:1399	Likely benign	0	2022-06-18	RCV000601174|RCV002065410	MedGen:CN169374|MONDO:MONDO:0015263,MedGen:C1142166,OMIM:PS601144,Orphanet:130	not specified|Brugada syndrome	germline	germline	GRCh38	7q21.11	criteria provided, multiple submitters, no conflicts	ClinGen:CA4318040	2
7	82014497	82014497	T	C	501835	single nucleotide variant	NM_000722.4(CACNA2D1):c.1144-18A>G	781	CACNA2D1	HGNC:1399	Benign	0	2022-11-04	RCV000604128|RCV002062194	MedGen:CN169374|MONDO:MONDO:0015263,MedGen:C1142166,OMIM:PS601144,Orphanet:130	not specified|Brugada syndrome	germline	germline	GRCh38	7q21.11	criteria provided, multiple submitters, no conflicts	ClinGen:CA4318121	2
7	82038069	82038069	A	G	456956	single nucleotide variant	NM_000722.4(CACNA2D1):c.1038+8T>C	781	CACNA2D1	HGNC:1399	Likely benign	0	2017-07-01	RCV000543769	MONDO:MONDO:0015263,MedGen:C1142166,OMIM:PS601144,Orphanet:130	Brugada syndrome	germline	germline	GRCh38	7q21.11	criteria provided, single submitter	ClinGen:CA576266715	1
7	82060535	82060535	T	C	522843	single nucleotide variant	NM_000722.4(CACNA2D1):c.780-8A>G	781	CACNA2D1	HGNC:1399	Likely benign	0	2022-11-04	RCV000638808|RCV001771863	MONDO:MONDO:0015263,MedGen:C1142166,OMIM:PS601144,Orphanet:130|MedGen:CN517202	Brugada syndrome|not provided	germline	germline	GRCh38	7q21.11	criteria provided, multiple submitters, no conflicts	ClinGen:CA4318218	2
7	82117179	82117179	T	C	457943	single nucleotide variant	NM_000722.4(CACNA2D1):c.397-6A>G	781	CACNA2D1	HGNC:1399	Likely benign	0	2022-07-09	RCV000537528|RCV001701033|RCV001724042	MONDO:MONDO:0015263,MedGen:C1142166,OMIM:PS601144,Orphanet:130|MedGen:CN169374|MedGen:CN517202	Brugada syndrome|not specified|not provided	germline	germline	GRCh38	7q21.11	criteria provided, multiple submitters, no conflicts	ClinGen:CA4318363	2
7	82443355	82443355	G	A	959865	single nucleotide variant	NM_000722.4(CACNA2D1):c.95+10C>T	781	CACNA2D1	HGNC:1399	Likely benign	0	2022-07-25	RCV001236768	MONDO:MONDO:0015263,MedGen:C1142166,OMIM:PS601144,Orphanet:130	Brugada syndrome	germline	germline	GRCh38	7q21.11	criteria provided, single submitter	-	1
7	92003248	92003248	C	A	303498	single nucleotide variant	NM_005751.5(AKAP9):c.3318+13C>A	10142	AKAP9	HGNC:379	Benign/Likely benign	0	2022-11-03	RCV000336078|RCV001192821|RCV001712761|RCV002058676|RCV002253389	MONDO:MONDO:0019171,MedGen:C1141890,OMIM:PS192500,Orphanet:101016,Orphanet:768|MedGen:CN169374|MedGen:CN517202|MONDO:MONDO:0002442,MeSH:D008133,MedGen:C0023976|MONDO:MONDO:0012738,MedGen:C2678483,OMIM:611820,Orphanet:101016,Orphanet:768	Congenital long QT syndrome|not specified|not provided|Long QT syndrome|Long QT syndrome 11	germline	germline	GRCh38	7q21.2	criteria provided, multiple submitters, no conflicts	ClinGen:CA4336265	2
7	92022228	92022228	T	C	523338	single nucleotide variant	NM_005751.5(AKAP9):c.3838-10T>C	10142	AKAP9	HGNC:379	Likely benign	0	2022-10-24	RCV000631816	MONDO:MONDO:0002442,MeSH:D008133,MedGen:C0023976	Long QT syndrome	germline	germline	GRCh38	7q21.2	criteria provided, single submitter	ClinGen:CA658796953	1
7	92022234	92022234	A	T	523427	single nucleotide variant	NM_005751.5(AKAP9):c.3838-4A>T	10142	AKAP9	HGNC:379	Likely benign	0	2022-10-24	RCV000631815|RCV002358767	MONDO:MONDO:0002442,MeSH:D008133,MedGen:C0023976|MedGen:CN230736	Long QT syndrome|Cardiovascular phenotype	germline	germline	GRCh38	7q21.2	criteria provided, multiple submitters, no conflicts	ClinGen:CA658796954	2
7	92029836	92029836	C	G	663018	single nucleotide variant	NM_005751.5(AKAP9):c.4149-59C>G	10142	AKAP9	HGNC:379	Benign	0	2021-12-05	RCV000831079|RCV002253610	MedGen:CN517202|MONDO:MONDO:0012738,MedGen:C2678483,OMIM:611820,Orphanet:101016,Orphanet:768	not provided|Long QT syndrome 11	germline	germline	GRCh38	7q21.2	criteria provided, multiple submitters, no conflicts	-	2
7	92031506	92031506	A	T	522903	single nucleotide variant	NM_005751.5(AKAP9):c.4246-6A>T	10142	AKAP9	HGNC:379	Benign/Likely benign	0	2022-10-27	RCV000631833|RCV001085558|RCV001701424	MedGen:CN517202|MONDO:MONDO:0002442,MeSH:D008133,MedGen:C0023976|MedGen:CN169374	not provided|Long QT syndrome|not specified	germline	germline	GRCh38	7q21.2	criteria provided, multiple submitters, no conflicts	ClinGen:CA4336526	2
7	92040664	92040664	A	T	457993	single nucleotide variant	NM_005751.5(AKAP9):c.4693-10A>T	10142	AKAP9	HGNC:379	Likely benign	0	2018-09-04	RCV000528772|RCV001548056	MONDO:MONDO:0002442,MeSH:D008133,MedGen:C0023976|MedGen:CN517202	Long QT syndrome|not provided	germline	germline	GRCh38	7q21.2	criteria provided, multiple submitters, no conflicts	ClinGen:CA4336645	2
7	92042195	92042195	G	C	523439	single nucleotide variant	NM_005751.5(AKAP9):c.5058+9G>C	10142	AKAP9	HGNC:379	Likely benign	0	2017-09-16	RCV000631845	MONDO:MONDO:0002442,MeSH:D008133,MedGen:C0023976	Long QT syndrome	germline	germline	GRCh38	7q21.2	criteria provided, single submitter	ClinGen:CA161897821	1
7	92042198	92042198	T	G	188448	single nucleotide variant	NM_005751.5(AKAP9):c.5058+12T>G	10142	AKAP9	HGNC:379	Benign/Likely benign	0	2022-10-09	RCV000170613|RCV002054019|RCV002253255	MedGen:CN169374|MONDO:MONDO:0002442,MeSH:D008133,MedGen:C0023976|MONDO:MONDO:0012738,MedGen:C2678483,OMIM:611820,Orphanet:101016,Orphanet:768	not specified|Long QT syndrome|Long QT syndrome 11	germline	germline	GRCh38	7q21.2	criteria provided, multiple submitters, no conflicts	ClinGen:CA300614	2
7	92044988	92044988	G	A	140034	single nucleotide variant	NM_005751.5(AKAP9):c.5163-20G>A	10142	AKAP9	HGNC:379	Benign	0	2022-11-03	RCV000123576|RCV000602250|RCV002055398	MedGen:CN169374|MONDO:MONDO:0012738,MedGen:C2678483,OMIM:611820,Orphanet:101016,Orphanet:768|MONDO:MONDO:0002442,MeSH:D008133,MedGen:C0023976	not specified|Long QT syndrome 11|Long QT syndrome	germline	germline	GRCh38	7q21.2	criteria provided, multiple submitters, no conflicts	ClinGen:CA163146	2
7	92045000	92045000	C	T	685229	single nucleotide variant	NM_005751.5(AKAP9):c.5163-8C>T	10142	AKAP9	HGNC:379	Likely benign	0	2019-05-02	RCV000863140	MONDO:MONDO:0002442,MeSH:D008133,MedGen:C0023976	Long QT syndrome	germline	germline	GRCh38	7q21.2	criteria provided, single submitter	-	1
7	92062494	92062494	T	C	689891	single nucleotide variant	NM_005751.5(AKAP9):c.5977+8T>C	10142	AKAP9	HGNC:379	Likely benign	0	2020-03-27	RCV001409008	MONDO:MONDO:0002442,MeSH:D008133,MedGen:C0023976	Long QT syndrome	germline	germline	GRCh38	7q21.2	criteria provided, single submitter	-	1
7	92070022	92070022	T	C	395804	single nucleotide variant	NM_005751.5(AKAP9):c.6331-8T>C	10142	AKAP9	HGNC:379	Benign	0	2022-11-01	RCV000466560|RCV001269124|RCV001653855|RCV002253457	MONDO:MONDO:0002442,MeSH:D008133,MedGen:C0023976|MedGen:CN169374|MedGen:CN517202|MONDO:MONDO:0012738,MedGen:C2678483,OMIM:611820,Orphanet:101016,Orphanet:768	Long QT syndrome|not specified|not provided|Long QT syndrome 11	germline	germline	GRCh38	7q21.2	criteria provided, multiple submitters, no conflicts	ClinGen:CA4337067	2
7	92084632	92084632	C	T	775382	single nucleotide variant	NM_005751.5(AKAP9):c.8647-8C>T	10142	AKAP9	HGNC:379	Likely benign	0	2020-10-04	RCV000929774	MONDO:MONDO:0002442,MeSH:D008133,MedGen:C0023976	Long QT syndrome	germline	germline	GRCh38	7q21.2	criteria provided, single submitter	-	1
7	92096682	92096682	G	A	689892	single nucleotide variant	NM_005751.5(AKAP9):c.9730-7G>A	10142	AKAP9	HGNC:379	Likely benign	0	2022-07-12	RCV000867283	MONDO:MONDO:0002442,MeSH:D008133,MedGen:C0023976	Long QT syndrome	germline	germline	GRCh38	7q21.2	criteria provided, single submitter	-	1
7	92098071	92098071	G	A	662564	single nucleotide variant	NM_005751.5(AKAP9):c.10608-38G>A	10142	AKAP9	HGNC:379	Benign	0	2021-12-05	RCV000831101|RCV002253613	MedGen:CN517202|MONDO:MONDO:0012738,MedGen:C2678483,OMIM:611820,Orphanet:101016,Orphanet:768	not provided|Long QT syndrome 11	germline	germline	GRCh38	7q21.2	criteria provided, multiple submitters, no conflicts	-	2
7	92098094	92098094	G	C	306956	single nucleotide variant	NM_005751.5(AKAP9):c.10608-15G>C	10142	AKAP9	HGNC:379	Benign/Likely benign	0	2022-11-03	RCV000322405|RCV001193560|RCV001712548|RCV002058677|RCV002253390	MONDO:MONDO:0019171,MedGen:C1141890,OMIM:PS192500,Orphanet:101016,Orphanet:768|MedGen:CN169374|MedGen:CN517202|MONDO:MONDO:0002442,MeSH:D008133,MedGen:C0023976|MONDO:MONDO:0012738,MedGen:C2678483,OMIM:611820,Orphanet:101016,Orphanet:768	Congenital long QT syndrome|not specified|not provided|Long QT syndrome|Long QT syndrome 11	germline	germline	GRCh38	7q21.2	criteria provided, multiple submitters, no conflicts	ClinGen:CA4337987	2
7	92107480	92107480	T	A	663069	single nucleotide variant	NM_005751.5(AKAP9):c.11546+58T>A	10142	AKAP9	HGNC:379	Benign	0	2021-12-05	RCV000831102|RCV002253614	MedGen:CN517202|MONDO:MONDO:0012738,MedGen:C2678483,OMIM:611820,Orphanet:101016,Orphanet:768	not provided|Long QT syndrome 11	germline	germline	GRCh38	7q21.2	criteria provided, multiple submitters, no conflicts	-	2
7	150945523	150945523	C	T	621772	single nucleotide variant	NM_000238.4(KCNH2):c.3331-9G>A	3757	KCNH2	HGNC:6251	Likely benign	0	2022-03-08	RCV000780362|RCV002067368	MedGen:CN169374|MONDO:MONDO:0002442,MeSH:D008133,MedGen:C0023976	not specified|Long QT syndrome	germline	germline	GRCh38	7q36.1	criteria provided, multiple submitters, no conflicts	-	2
7	150947058	150947058	G	A	395668	single nucleotide variant	NM_000238.4(KCNH2):c.3153-4C>T	3757	KCNH2	HGNC:6251	Benign/Likely benign	0	2022-10-25	RCV000712078|RCV000618315|RCV001080677|RCV001841370|RCV002489097	MedGen:CN517202|MedGen:CN230736|MONDO:MONDO:0002442,MeSH:D008133,MedGen:C0023976|EFO:EFO_0004269,Human Phenotype Ontology:HP:0001656,Human Phenotype Ontology:HP:0001661,Human Phenotype Ontology:HP:0001665,Human Phenotype Ontology:HP:0001666,Human Phenotype Ontology:HP:0001687,Human Phenotype Ontology:HP:0001721,Human Phenotype Ontology:HP:0004351,Human Phenotype Ontology:HP:0005158,Human Phenotyp…	not provided|Cardiovascular phenotype|Long QT syndrome|Cardiac arrhythmia|Short QT syndrome type 1;Long QT syndrome 2	germline;unknown	germline	GRCh38	7q36.1	criteria provided, multiple submitters, no conflicts	ClinGen:CA037586	2
7	150947060	150947060	G	A	915855	single nucleotide variant	NM_000238.4(KCNH2):c.3153-6C>T	3757	KCNH2	HGNC:6251	Likely benign	0	2022-06-17	RCV001841130|RCV002069141	EFO:EFO_0004269,Human Phenotype Ontology:HP:0001656,Human Phenotype Ontology:HP:0001661,Human Phenotype Ontology:HP:0001665,Human Phenotype Ontology:HP:0001666,Human Phenotype Ontology:HP:0001687,Human Phenotype Ontology:HP:0001721,Human Phenotype Ontology:HP:0004351,Human Phenotype Ontology:HP:0005158,Human Phenotype Ontology:HP:0011675,MedGen:C0003811|MONDO:MONDO:0002442,MeSH:D008133,MedGen:C00…	Cardiac arrhythmia|Long QT syndrome	germline	germline	GRCh38	7q36.1	criteria provided, multiple submitters, no conflicts	-	2
7	150947063	150947063	G	A	369316	single nucleotide variant	NM_000238.4(KCNH2):c.3153-9C>T	3757	KCNH2	HGNC:6251	Likely benign	0	2022-10-19	RCV000443230|RCV001435365	MedGen:CN169374|MONDO:MONDO:0002442,MeSH:D008133,MedGen:C0023976	not specified|Long QT syndrome	germline	germline	GRCh38	7q36.1	criteria provided, multiple submitters, no conflicts	ClinGen:CA16605162	2
7	150947064	150947064	G	T	689860	single nucleotide variant	NM_000238.4(KCNH2):c.3153-10C>A	3757	KCNH2	HGNC:6251	Likely benign	0	2022-11-03	RCV000865726|RCV001712809|RCV001842530	MONDO:MONDO:0002442,MeSH:D008133,MedGen:C0023976|MedGen:CN517202|EFO:EFO_0004269,Human Phenotype Ontology:HP:0001656,Human Phenotype Ontology:HP:0001661,Human Phenotype Ontology:HP:0001665,Human Phenotype Ontology:HP:0001666,Human Phenotype Ontology:HP:0001687,Human Phenotype Ontology:HP:0001721,Human Phenotype Ontology:HP:0004351,Human Phenotype Ontology:HP:0005158,Human Phenotype Ontology:HP:00…	Long QT syndrome|not provided|Cardiac arrhythmia	germline	germline	GRCh38	7q36.1	criteria provided, multiple submitters, no conflicts	-	2
7	150947069	150947069	G	A	197138	single nucleotide variant	NM_000238.4(KCNH2):c.3153-15C>T	3757	KCNH2	HGNC:6251	Benign	0	2022-11-03	RCV000181742|RCV001842814|RCV002054164	MedGen:CN169374|EFO:EFO_0004269,Human Phenotype Ontology:HP:0001656,Human Phenotype Ontology:HP:0001661,Human Phenotype Ontology:HP:0001665,Human Phenotype Ontology:HP:0001666,Human Phenotype Ontology:HP:0001687,Human Phenotype Ontology:HP:0001721,Human Phenotype Ontology:HP:0004351,Human Phenotype Ontology:HP:0005158,Human Phenotype Ontology:HP:0011675,MedGen:C0003811|MONDO:MONDO:0002442,MeSH:D0…	not specified|Cardiac arrhythmia|Long QT syndrome	germline	germline	GRCh38	7q36.1	criteria provided, multiple submitters, no conflicts	ClinGen:CA008054	2
7	150947316	150947316	G	T	310194	single nucleotide variant	NM_000238.4(KCNH2):c.3152+12C>A	3757	KCNH2	HGNC:6251	Benign/Likely benign	0	2022-11-03	RCV000364715|RCV000594595|RCV001643086|RCV002058658	MONDO:MONDO:0013367,MedGen:C3150943,OMIM:613688,Orphanet:101016,Orphanet:768|MedGen:CN169374|MedGen:CN517202|MONDO:MONDO:0002442,MeSH:D008133,MedGen:C0023976	Long QT syndrome 2|not specified|not provided|Long QT syndrome	germline	germline	GRCh38	7q36.1	criteria provided, multiple submitters, no conflicts	ClinGen:CA037216	2
7	150947518	150947518	C	T	619245	single nucleotide variant	NM_000238.4(KCNH2):c.2966-4G>A	3757	KCNH2	HGNC:6251	Likely benign	0	2022-06-11	RCV001841910|RCV002534086	EFO:EFO_0004269,Human Phenotype Ontology:HP:0001656,Human Phenotype Ontology:HP:0001661,Human Phenotype Ontology:HP:0001665,Human Phenotype Ontology:HP:0001666,Human Phenotype Ontology:HP:0001687,Human Phenotype Ontology:HP:0001721,Human Phenotype Ontology:HP:0004351,Human Phenotype Ontology:HP:0005158,Human Phenotype Ontology:HP:0011675,MedGen:C0003811|MONDO:MONDO:0002442,MeSH:D008133,MedGen:C00…	Cardiac arrhythmia|Long QT syndrome	germline	germline	GRCh38	7q36.1	criteria provided, multiple submitters, no conflicts	-	2
7	150947522	150947522	C	A	915863	single nucleotide variant	NM_000238.4(KCNH2):c.2966-8G>T	3757	KCNH2	HGNC:6251	Likely benign	0	2019-06-19	RCV001843060	EFO:EFO_0004269,Human Phenotype Ontology:HP:0001656,Human Phenotype Ontology:HP:0001661,Human Phenotype Ontology:HP:0001665,Human Phenotype Ontology:HP:0001666,Human Phenotype Ontology:HP:0001687,Human Phenotype Ontology:HP:0001721,Human Phenotype Ontology:HP:0004351,Human Phenotype Ontology:HP:0005158,Human Phenotype Ontology:HP:0011675,MedGen:C0003811	Cardiac arrhythmia	germline	germline	GRCh38	7q36.1	criteria provided, single submitter	-	1
7	150947599	150947599	G	A	522445	single nucleotide variant	NM_000238.4(KCNH2):c.2965+7C>T	3757	KCNH2	HGNC:6251	Likely benign	0	2022-09-13	RCV000631804	MONDO:MONDO:0002442,MeSH:D008133,MedGen:C0023976	Long QT syndrome	germline	germline	GRCh38	7q36.1	criteria provided, single submitter	ClinGen:CA035994	1
7	150947883	150947883	G	A	395693	single nucleotide variant	NM_000238.4(KCNH2):c.2693-5C>T	3757	KCNH2	HGNC:6251	Likely benign	0	2022-10-20	RCV000461379|RCV001841369	MONDO:MONDO:0002442,MeSH:D008133,MedGen:C0023976|EFO:EFO_0004269,Human Phenotype Ontology:HP:0001656,Human Phenotype Ontology:HP:0001661,Human Phenotype Ontology:HP:0001665,Human Phenotype Ontology:HP:0001666,Human Phenotype Ontology:HP:0001687,Human Phenotype Ontology:HP:0001721,Human Phenotype Ontology:HP:0004351,Human Phenotype Ontology:HP:0005158,Human Phenotype Ontology:HP:0011675,MedGen:C00…	Long QT syndrome|Cardiac arrhythmia	germline	germline	GRCh38	7q36.1	criteria provided, multiple submitters, no conflicts	ClinGen:CA16612114	2
7	150947884	150947884	G	A	775137	single nucleotide variant	NM_000238.4(KCNH2):c.2693-6C>T	3757	KCNH2	HGNC:6251	Likely benign	0	2018-07-10	RCV001415354	MONDO:MONDO:0002442,MeSH:D008133,MedGen:C0023976	Long QT syndrome	germline	germline	GRCh38	7q36.1	criteria provided, single submitter	-	1
7	150948430	150948430	C	T	501640	single nucleotide variant	NM_000238.4(KCNH2):c.2692+14G>A	3757	KCNH2	HGNC:6251	Likely benign	0	2021-07-31	RCV000600600|RCV002062911	MedGen:CN169374|MONDO:MONDO:0002442,MeSH:D008133,MedGen:C0023976	not specified|Long QT syndrome	germline	germline	GRCh38	7q36.1	criteria provided, multiple submitters, no conflicts	ClinGen:CA578701732	2
7	150948437	150948437	G	C	457525	single nucleotide variant	NM_000238.4(KCNH2):c.2692+7C>G	3757	KCNH2	HGNC:6251	Likely benign	0	2022-04-17	RCV000539411|RCV000829311|RCV001729623	MONDO:MONDO:0002442,MeSH:D008133,MedGen:C0023976|MedGen:CN517202|MedGen:CN169374	Long QT syndrome|not provided|not specified	germline	germline	GRCh38	7q36.1	criteria provided, multiple submitters, no conflicts	ClinGen:CA034501	2
7	150950435	150950435	G	A	915882	single nucleotide variant	NM_000238.4(KCNH2):c.2146-15C>T	3757	KCNH2	HGNC:6251	Likely benign	0	2018-11-23	RCV001842638	EFO:EFO_0004269,Human Phenotype Ontology:HP:0001656,Human Phenotype Ontology:HP:0001661,Human Phenotype Ontology:HP:0001665,Human Phenotype Ontology:HP:0001666,Human Phenotype Ontology:HP:0001687,Human Phenotype Ontology:HP:0001721,Human Phenotype Ontology:HP:0004351,Human Phenotype Ontology:HP:0005158,Human Phenotype Ontology:HP:0011675,MedGen:C0003811	Cardiac arrhythmia	germline	germline	GRCh38	7q36.1	criteria provided, single submitter	-	1
7	150950436	150950436	G	A	502302	single nucleotide variant	NM_000238.4(KCNH2):c.2146-16C>T	3757	KCNH2	HGNC:6251	Benign/Likely benign	0	2022-09-20	RCV000604598|RCV002066650	MedGen:CN169374|MONDO:MONDO:0002442,MeSH:D008133,MedGen:C0023976	not specified|Long QT syndrome	germline	germline	GRCh38	7q36.1	criteria provided, multiple submitters, no conflicts	ClinGen:CA031026	2
7	150950911	150950911	G	C	522684	single nucleotide variant	NM_000238.4(KCNH2):c.2145+10C>G	3757	KCNH2	HGNC:6251	Likely benign	0	2017-10-23	RCV000631753	MONDO:MONDO:0002442,MeSH:D008133,MedGen:C0023976	Long QT syndrome	germline	germline	GRCh38	7q36.1	criteria provided, single submitter	ClinGen:CA658797046	1
7	150951129	150951129	G	A	456830	single nucleotide variant	NM_000238.4(KCNH2):c.1946-9C>T	3757	KCNH2	HGNC:6251	Likely benign	0	2022-10-16	RCV000533841|RCV001561388|RCV001841431	MONDO:MONDO:0002442,MeSH:D008133,MedGen:C0023976|MedGen:CN517202|EFO:EFO_0004269,Human Phenotype Ontology:HP:0001656,Human Phenotype Ontology:HP:0001661,Human Phenotype Ontology:HP:0001665,Human Phenotype Ontology:HP:0001666,Human Phenotype Ontology:HP:0001687,Human Phenotype Ontology:HP:0001721,Human Phenotype Ontology:HP:0004351,Human Phenotype Ontology:HP:0005158,Human Phenotype Ontology:HP:00…	Long QT syndrome|not provided|Cardiac arrhythmia	germline	germline	GRCh38	7q36.1	criteria provided, multiple submitters, no conflicts	ClinGen:CA030199	2
7	150951131	150951131	G	A	916158	single nucleotide variant	NM_000238.4(KCNH2):c.1946-11C>T	3757	KCNH2	HGNC:6251	Likely benign	0	2018-11-16	RCV001842741	EFO:EFO_0004269,Human Phenotype Ontology:HP:0001656,Human Phenotype Ontology:HP:0001661,Human Phenotype Ontology:HP:0001665,Human Phenotype Ontology:HP:0001666,Human Phenotype Ontology:HP:0001687,Human Phenotype Ontology:HP:0001721,Human Phenotype Ontology:HP:0004351,Human Phenotype Ontology:HP:0005158,Human Phenotype Ontology:HP:0011675,MedGen:C0003811	Cardiac arrhythmia	germline	germline	GRCh38	7q36.1	criteria provided, single submitter	-	1
7	150951428	150951428	C	T	369323	single nucleotide variant	NM_000238.4(KCNH2):c.1945+20G>A	3757	KCNH2	HGNC:6251	Likely benign	0	2021-03-22	RCV000424390|RCV002059863	MedGen:CN169374|MONDO:MONDO:0002442,MeSH:D008133,MedGen:C0023976	not specified|Long QT syndrome	germline	germline	GRCh38	7q36.1	criteria provided, multiple submitters, no conflicts	ClinGen:CA16605163	2
7	150951840	150951840	G	A	215355	single nucleotide variant	NM_000238.4(KCNH2):c.1558-5C>T	3757	KCNH2	HGNC:6251	Benign/Likely benign	0	2022-11-01	RCV000202805|RCV000225842|RCV000243638|RCV000588127|RCV001842953	MONDO:MONDO:0013367,MedGen:C3150943,OMIM:613688,Orphanet:101016,Orphanet:768|MONDO:MONDO:0002442,MeSH:D008133,MedGen:C0023976|MedGen:CN230736|MedGen:CN517202|EFO:EFO_0004269,Human Phenotype Ontology:HP:0001656,Human Phenotype Ontology:HP:0001661,Human Phenotype Ontology:HP:0001665,Human Phenotype Ontology:HP:0001666,Human Phenotype Ontology:HP:0001687,Human Phenotype Ontology:HP:0001721,Human Phe…	Long QT syndrome 2|Long QT syndrome|Cardiovascular phenotype|not provided|Cardiac arrhythmia	germline;unknown	germline	GRCh38	7q36.1	criteria provided, multiple submitters, no conflicts	ClinGen:CA028705	2
7	150951841	150951841	G	A	395866	single nucleotide variant	NM_000238.4(KCNH2):c.1558-6C>T	3757	KCNH2	HGNC:6251	Benign/Likely benign	0	2022-11-02	RCV000457491|RCV001540273|RCV001841376	MONDO:MONDO:0002442,MeSH:D008133,MedGen:C0023976|MedGen:CN517202|EFO:EFO_0004269,Human Phenotype Ontology:HP:0001656,Human Phenotype Ontology:HP:0001661,Human Phenotype Ontology:HP:0001665,Human Phenotype Ontology:HP:0001666,Human Phenotype Ontology:HP:0001687,Human Phenotype Ontology:HP:0001721,Human Phenotype Ontology:HP:0004351,Human Phenotype Ontology:HP:0005158,Human Phenotype Ontology:HP:00…	Long QT syndrome|not provided|Cardiac arrhythmia	germline	germline	GRCh38	7q36.1	criteria provided, multiple submitters, no conflicts	ClinGen:CA028723	2
7	150951843	150951843	A	T	915421	single nucleotide variant	NM_000238.4(KCNH2):c.1558-8T>A	3757	KCNH2	HGNC:6251	Likely benign	0	2022-03-25	RCV001843109|RCV002559007	EFO:EFO_0004269,Human Phenotype Ontology:HP:0001656,Human Phenotype Ontology:HP:0001661,Human Phenotype Ontology:HP:0001665,Human Phenotype Ontology:HP:0001666,Human Phenotype Ontology:HP:0001687,Human Phenotype Ontology:HP:0001721,Human Phenotype Ontology:HP:0004351,Human Phenotype Ontology:HP:0005158,Human Phenotype Ontology:HP:0011675,MedGen:C0003811|MONDO:MONDO:0002442,MeSH:D008133,MedGen:C00…	Cardiac arrhythmia|Long QT syndrome	germline	germline	GRCh38	7q36.1	criteria provided, multiple submitters, no conflicts	-	2
7	150951845	150951845	A	G	915880	single nucleotide variant	NM_000238.4(KCNH2):c.1558-10T>C	3757	KCNH2	HGNC:6251	Likely benign	0	2019-11-13	RCV001843082	EFO:EFO_0004269,Human Phenotype Ontology:HP:0001656,Human Phenotype Ontology:HP:0001661,Human Phenotype Ontology:HP:0001665,Human Phenotype Ontology:HP:0001666,Human Phenotype Ontology:HP:0001687,Human Phenotype Ontology:HP:0001721,Human Phenotype Ontology:HP:0004351,Human Phenotype Ontology:HP:0005158,Human Phenotype Ontology:HP:0011675,MedGen:C0003811	Cardiac arrhythmia	germline	germline	GRCh38	7q36.1	criteria provided, single submitter	-	1
7	150952862	150952862	G	A	685210	single nucleotide variant	NM_000238.4(KCNH2):c.1129-9C>T	3757	KCNH2	HGNC:6251	Likely benign	0	2022-09-22	RCV000862912|RCV001842023	MONDO:MONDO:0002442,MeSH:D008133,MedGen:C0023976|EFO:EFO_0004269,Human Phenotype Ontology:HP:0001656,Human Phenotype Ontology:HP:0001661,Human Phenotype Ontology:HP:0001665,Human Phenotype Ontology:HP:0001666,Human Phenotype Ontology:HP:0001687,Human Phenotype Ontology:HP:0001721,Human Phenotype Ontology:HP:0004351,Human Phenotype Ontology:HP:0005158,Human Phenotype Ontology:HP:0011675,MedGen:C00…	Long QT syndrome|Cardiac arrhythmia	germline	germline	GRCh38	7q36.1	criteria provided, multiple submitters, no conflicts	-	2
7	150952871	150952871	G	A	917460	single nucleotide variant	NM_000238.4(KCNH2):c.1129-18C>T	3757	KCNH2	HGNC:6251	Benign/Likely benign	0	2022-10-19	RCV001194448|RCV001540183|RCV002069259	MedGen:CN169374|MedGen:CN517202|MONDO:MONDO:0002442,MeSH:D008133,MedGen:C0023976	not specified|not provided|Long QT syndrome	germline	germline	GRCh38	7q36.1	criteria provided, multiple submitters, no conflicts	-	2
7	150957284	150957284	C	T	240003	single nucleotide variant	NM_000238.4(KCNH2):c.1128+7G>A	3757	KCNH2	HGNC:6251	Benign/Likely benign	0	2022-11-01	RCV000712072|RCV001083314	MedGen:CN517202|MONDO:MONDO:0002442,MeSH:D008133,MedGen:C0023976	not provided|Long QT syndrome	germline	germline	GRCh38	7q36.1	criteria provided, multiple submitters, no conflicts	ClinGen:CA027125	2
7	150957512	150957512	G	A	916170	single nucleotide variant	NM_000238.4(KCNH2):c.917-10C>T	3757	KCNH2	HGNC:6251	Likely benign	0	2021-04-17	RCV001842697|RCV002068199	EFO:EFO_0004269,Human Phenotype Ontology:HP:0001656,Human Phenotype Ontology:HP:0001661,Human Phenotype Ontology:HP:0001665,Human Phenotype Ontology:HP:0001666,Human Phenotype Ontology:HP:0001687,Human Phenotype Ontology:HP:0001721,Human Phenotype Ontology:HP:0004351,Human Phenotype Ontology:HP:0005158,Human Phenotype Ontology:HP:0011675,MedGen:C0003811|MONDO:MONDO:0002442,MeSH:D008133,MedGen:C00…	Cardiac arrhythmia|Long QT syndrome	germline	germline	GRCh38	7q36.1	criteria provided, multiple submitters, no conflicts	-	2
7	150957520	150957520	G	A	369626	single nucleotide variant	NM_000238.4(KCNH2):c.917-18C>T	3757	KCNH2	HGNC:6251	Likely benign	0	2022-03-27	RCV000431936|RCV002521566	MedGen:CN169374|MONDO:MONDO:0002442,MeSH:D008133,MedGen:C0023976	not specified|Long QT syndrome	germline	germline	GRCh38	7q36.1	criteria provided, multiple submitters, no conflicts	ClinGen:CA16605279	2
7	150958506	150958506	C	T	759561	single nucleotide variant	NM_000238.4(KCNH2):c.473-4G>A	3757	KCNH2	HGNC:6251	Likely benign	0	2020-03-31	RCV000920048	MONDO:MONDO:0002442,MeSH:D008133,MedGen:C0023976	Long QT syndrome	germline	germline	GRCh38	7q36.1	criteria provided, single submitter	-	1
7	150958509	150958509	G	A	178579	single nucleotide variant	NM_000238.4(KCNH2):c.473-7C>T	3757	KCNH2	HGNC:6251	Likely benign	0	2022-11-01	RCV000157271|RCV000230168|RCV001719987|RCV002505184	MONDO:MONDO:0011376,MedGen:C2751898,OMIM:603829,Orphanet:228140|MONDO:MONDO:0002442,MeSH:D008133,MedGen:C0023976|MedGen:CN517202|MONDO:MONDO:0012312,MedGen:C1865020,OMIM:609620,Orphanet:51083;MONDO:MONDO:0013367,MedGen:C3150943,OMIM:613688,Orphanet:101016,Orphanet:768	Ventricular fibrillation, paroxysmal familial, type 1|Long QT syndrome|not provided|Short QT syndrome type 1;Long QT syndrome 2	germline;unknown	germline	GRCh38	7q36.1	criteria provided, multiple submitters, no conflicts	ClinGen:CA008503	2
7	150974945	150974945	G	A	685212	single nucleotide variant	NM_000238.4(KCNH2):c.77-4C>T	3757	KCNH2	HGNC:6251	Likely benign	0	2022-08-23	RCV001442977|RCV001842027	MONDO:MONDO:0002442,MeSH:D008133,MedGen:C0023976|EFO:EFO_0004269,Human Phenotype Ontology:HP:0001656,Human Phenotype Ontology:HP:0001661,Human Phenotype Ontology:HP:0001665,Human Phenotype Ontology:HP:0001666,Human Phenotype Ontology:HP:0001687,Human Phenotype Ontology:HP:0001721,Human Phenotype Ontology:HP:0004351,Human Phenotype Ontology:HP:0005158,Human Phenotype Ontology:HP:0011675,MedGen:C00…	Long QT syndrome|Cardiac arrhythmia	germline	germline	GRCh38	7q36.1	criteria provided, multiple submitters, no conflicts	-	2
7	150974950	150974950	G	A	759759	single nucleotide variant	NM_000238.4(KCNH2):c.77-9C>T	3757	KCNH2	HGNC:6251	Likely benign	0	2019-06-13	RCV001430077|RCV001842563	MONDO:MONDO:0002442,MeSH:D008133,MedGen:C0023976|EFO:EFO_0004269,Human Phenotype Ontology:HP:0001656,Human Phenotype Ontology:HP:0001661,Human Phenotype Ontology:HP:0001665,Human Phenotype Ontology:HP:0001666,Human Phenotype Ontology:HP:0001687,Human Phenotype Ontology:HP:0001721,Human Phenotype Ontology:HP:0004351,Human Phenotype Ontology:HP:0005158,Human Phenotype Ontology:HP:0011675,MedGen:C00…	Long QT syndrome|Cardiac arrhythmia	germline	germline	GRCh38	7q36.1	criteria provided, multiple submitters, no conflicts	-	2
7	150974951	150974951	C	G	744187	single nucleotide variant	NM_000238.4(KCNH2):c.77-10G>C	3757	KCNH2	HGNC:6251	Likely benign	0	2022-10-05	RCV000898795|RCV001842559	MONDO:MONDO:0002442,MeSH:D008133,MedGen:C0023976|EFO:EFO_0004269,Human Phenotype Ontology:HP:0001656,Human Phenotype Ontology:HP:0001661,Human Phenotype Ontology:HP:0001665,Human Phenotype Ontology:HP:0001666,Human Phenotype Ontology:HP:0001687,Human Phenotype Ontology:HP:0001721,Human Phenotype Ontology:HP:0004351,Human Phenotype Ontology:HP:0005158,Human Phenotype Ontology:HP:0011675,MedGen:C00…	Long QT syndrome|Cardiac arrhythmia	germline	germline	GRCh38	7q36.1	criteria provided, multiple submitters, no conflicts	-	2
7	150977820	150977820	G	A	981597	single nucleotide variant	NM_000238.4(KCNH2):c.76+18C>T	3757	KCNH2	HGNC:6251	Likely benign	0	2022-06-22	RCV001810643|RCV002069536	MedGen:CN517202|MONDO:MONDO:0002442,MeSH:D008133,MedGen:C0023976	not provided|Long QT syndrome	germline	germline	GRCh38	7q36.1	criteria provided, multiple submitters, no conflicts	-	2
7	150977828	150977828	C	T	775350	single nucleotide variant	NM_000238.4(KCNH2):c.76+10G>A	3757	KCNH2	HGNC:6251	Likely benign	0	2022-03-13	RCV000930685	MONDO:MONDO:0002442,MeSH:D008133,MedGen:C0023976	Long QT syndrome	germline	germline	GRCh38	7q36.1	criteria provided, single submitter	-	1
7	150977830	150977830	C	T	240005	single nucleotide variant	NM_000238.4(KCNH2):c.76+8G>A	3757	KCNH2	HGNC:6251	Likely benign	0	2016-01-18	RCV001462980	MONDO:MONDO:0002442,MeSH:D008133,MedGen:C0023976	Long QT syndrome	germline	germline	GRCh38	7q36.1	criteria provided, single submitter	ClinGen:CA10582469	1
7	151877180	151877180	G	A	305450	single nucleotide variant	NM_016203.3(PRKAG2):c.-560C>T	51422	PRKAG2	HGNC:9386	Benign/Likely benign	0	2016-06-14	RCV000352884|RCV001653720|RCV001795991	MedGen:CN239247|MedGen:CN517202|Human Phenotype Ontology:HP:0001716,MONDO:MONDO:0008685,MedGen:C0043202,OMIM:194200,Orphanet:907	Familial Hypertrophic Cardiomyopathy with Wolff-Parkinson-White Syndrome|not provided|Wolff-Parkinson-White pattern	germline	germline	GRCh38	7q36.1	criteria provided, multiple submitters, no conflicts	ClinGen:CA10625543	2
8	11703278	11703278	T	C	396124	single nucleotide variant	NM_001308094.2(GATA4):c.-6+2500T>C	2626	GATA4	HGNC:4173	Likely benign	0	2022-08-16	RCV000470294	MONDO:MONDO:0013747,MedGen:C3280781,OMIM:614430	Atrioventricular septal defect 4	germline	germline	GRCh38	8p23.1	criteria provided, single submitter	ClinGen:CA16612295	1
8	11703355	11703355	C	A	523221	single nucleotide variant	NM_001308094.2(GATA4):c.-6+2577C>A	2626	GATA4	HGNC:4173	Benign	0	2022-07-25	RCV000649894	MONDO:MONDO:0013747,MedGen:C3280781,OMIM:614430	Atrioventricular septal defect 4	germline	germline	GRCh38	8p23.1	criteria provided, single submitter	ClinGen:CA172069820	1
8	11748803	11748803	T	C	426523	single nucleotide variant	NM_001308093.3(GATA4):c.617-113T>C	2626	GATA4	HGNC:4173	Benign	1	2020-10-28	RCV000498657|RCV001579893|RCV001702664	MONDO:MONDO:0005453,MedGen:C0152021|MedGen:CN169374|MedGen:CN517202	Congenital heart disease|not specified|not provided	germline;unknown	germline	GRCh38	8p23.1	criteria provided, multiple submitters, no conflicts	ClinGen:CA12713986	2
8	11748855	11748855	G	C	426524	single nucleotide variant	NM_001308093.3(GATA4):c.617-61G>C	2626	GATA4	HGNC:4173	Benign	1	2018-09-11	RCV000497692|RCV001579933|RCV001662487	MONDO:MONDO:0005453,MedGen:C0152021|MedGen:CN169374|MedGen:CN517202	Congenital heart disease|not specified|not provided	germline;unknown	germline	GRCh38	8p23.1	criteria provided, single submitter	ClinGen:CA12713987	1
8	11749093	11749093	C	T	689898	single nucleotide variant	NM_001308093.3(GATA4):c.786+8C>T	2626	GATA4	HGNC:4173	Likely benign	0	2022-10-27	RCV000867589	MONDO:MONDO:0013747,MedGen:C3280781,OMIM:614430	Atrioventricular septal defect 4	germline	germline	GRCh38	8p23.1	criteria provided, single submitter	-	1
8	11749094	11749094	G	T	396269	single nucleotide variant	NM_001308093.3(GATA4):c.786+9G>T	2626	GATA4	HGNC:4173	Likely benign	0	2021-05-02	RCV001462105	MONDO:MONDO:0013747,MedGen:C3280781,OMIM:614430	Atrioventricular septal defect 4	germline	germline	GRCh38	8p23.1	criteria provided, single submitter	ClinGen:CA4630677	1
8	11750243	11750243	G	T	395876	single nucleotide variant	NM_001308093.3(GATA4):c.912+7G>T	2626	GATA4	HGNC:4173	Likely benign	0	2022-10-11	RCV001442577	MONDO:MONDO:0013747,MedGen:C3280781,OMIM:614430	Atrioventricular septal defect 4	germline	germline	GRCh38	8p23.1	criteria provided, single submitter	ClinGen:CA4630735	1
8	11750261	11750261	G	A	143220	single nucleotide variant	NM_001308093.3(GATA4):c.912+25G>A	2626	GATA4	HGNC:4173	Benign	1	2022-05-04	RCV000128536|RCV000498033|RCV002247505	MedGen:CN517202|MONDO:MONDO:0005453,MedGen:C0152021|MedGen:CN169374	not provided|Congenital heart disease|not specified	germline;unknown	germline	GRCh38	8p23.1	criteria provided, single submitter	ClinGen:CA232591	1
8	11755141	11755141	A	G	396133	single nucleotide variant	NM_001308093.3(GATA4):c.1000+8A>G	2626	GATA4	HGNC:4173	Likely benign	0	2022-07-14	RCV001485559	MONDO:MONDO:0013747,MedGen:C3280781,OMIM:614430	Atrioventricular septal defect 4	germline	germline	GRCh38	8p23.1	criteria provided, single submitter	ClinGen:CA4630774	1
8	11755189	11755189	C	A	143221	single nucleotide variant	NM_001308093.3(GATA4):c.1000+56C>A	2626	GATA4	HGNC:4173	Benign	1	2022-11-01	RCV000128537|RCV000497379|RCV001355154|RCV001520863	MedGen:CN517202|MONDO:MONDO:0005453,MedGen:C0152021|MedGen:CN169374|MONDO:MONDO:0013747,MedGen:C3280781,OMIM:614430	not provided|Congenital heart disease|not specified|Atrioventricular septal defect 4	germline;unknown	germline	GRCh38	8p23.1	criteria provided, multiple submitters, no conflicts	ClinGen:CA232592	2
8	11755236	11755236	G	T	426526	single nucleotide variant	NM_001308093.3(GATA4):c.1000+103G>T	2626	GATA4	HGNC:4173	Benign	1	2022-05-04	RCV000497614|RCV002248732	MONDO:MONDO:0005453,MedGen:C0152021|MedGen:CN169374	Congenital heart disease|not specified	germline;unknown	germline	GRCh38	8p23.1	criteria provided, single submitter	ClinGen:CA172119377	1
8	11755333	11755333	G	A	426527	single nucleotide variant	NM_001308093.3(GATA4):c.1000+200G>A	2626	GATA4	HGNC:4173	Benign	1	2018-09-11	RCV000498356|RCV001722420	MONDO:MONDO:0005453,MedGen:C0152021|MedGen:CN517202	Congenital heart disease|not provided	germline;unknown	germline	GRCh38	8p23.1	criteria provided, single submitter	ClinGen:CA12829819	1
8	11756931	11756931	C	G	395879	single nucleotide variant	NM_001308093.3(GATA4):c.1001-4C>G	2626	GATA4	HGNC:4173	Benign/Likely benign	0	2022-08-23	RCV000465168|RCV001558710|RCV002383848	MONDO:MONDO:0013747,MedGen:C3280781,OMIM:614430|MedGen:CN517202|MedGen:CN230736	Atrioventricular septal defect 4|not provided|Cardiovascular phenotype	germline	germline	GRCh38	8p23.1	criteria provided, multiple submitters, no conflicts	ClinGen:CA4630798	2
8	11757090	11757090	G	T	457787	single nucleotide variant	NM_001308093.3(GATA4):c.1149+7G>T	2626	GATA4	HGNC:4173	Likely benign	0	2022-11-01	RCV000533803	MONDO:MONDO:0013747,MedGen:C3280781,OMIM:614430	Atrioventricular septal defect 4	germline	germline	GRCh38	8p23.1	criteria provided, single submitter	ClinGen:CA4630843	1
8	11757090	11757090	G	A	695374	single nucleotide variant	NM_001308093.3(GATA4):c.1149+7G>A	2626	GATA4	HGNC:4173	Likely benign	0	2022-06-09	RCV002064725	MONDO:MONDO:0013747,MedGen:C3280781,OMIM:614430	Atrioventricular septal defect 4	germline	germline	GRCh38	8p23.1	criteria provided, single submitter	-	1
8	11757212	11757212	C	T	426529	single nucleotide variant	NM_001308093.3(GATA4):c.1149+129C>T	2626	GATA4	HGNC:4173	Likely benign	1	2018-09-11	RCV000497522|RCV001534463	MONDO:MONDO:0005453,MedGen:C0152021|MedGen:CN517202	Congenital heart disease|not provided	germline;unknown	germline	GRCh38	8p23.1	criteria provided, single submitter	ClinGen:CA172120560	1
8	11757260	11757260	C	T	426530	single nucleotide variant	NM_001308093.3(GATA4):c.1149+177C>T	2626	GATA4	HGNC:4173	Benign	1	2018-09-04	RCV000498278|RCV001579828|RCV001722421	MONDO:MONDO:0005453,MedGen:C0152021|MedGen:CN169374|MedGen:CN517202	Congenital heart disease|not specified|not provided	germline;unknown	germline	GRCh38	8p23.1	criteria provided, single submitter	ClinGen:CA12829820	1
8	11758186	11758186	A	G	426531	single nucleotide variant	NM_001308093.3(GATA4):c.1150-107A>G	2626	GATA4	HGNC:4173	Benign	1	2020-10-28	RCV000498104|RCV001358415|RCV001643224	MONDO:MONDO:0005453,MedGen:C0152021|MedGen:CN169374|MedGen:CN517202	Congenital heart disease|not specified|not provided	germline;unknown	germline	GRCh38	8p23.1	criteria provided, multiple submitters, no conflicts	ClinGen:CA12714002	2
8	11758286	11758286	T	C	689899	single nucleotide variant	NM_001308093.3(GATA4):c.1150-7T>C	2626	GATA4	HGNC:4173	Likely benign	0	2022-10-07	RCV000869834	MONDO:MONDO:0013747,MedGen:C3280781,OMIM:614430	Atrioventricular septal defect 4	germline	germline	GRCh38	8p23.1	criteria provided, single submitter	-	1
