# Supplementary material for: Computational analysis of congenital heart disease associated SNPs: unveiling their impact on the gene regulatory system
Source: BMC Genomics. 2025 Jan 21;26:55. doi: 10.1186/s12864-025-11232-6 (PMC11749323; doi:10.1186/s12864-025-11232-6)
Supplement: Supplementary file 9 — Supplementary Material 9. [file 12864_2025_11232_MOESM9_ESM.xlsx]

## Sheet: Sheet1
Table S8: A list of putative CHD-enhancers categorized based on emybronic heart developmental stages
'1' indicates the presence of enhnacer in a given stage while '0' denotes its absence.
chr_enh	start_enh	end_enh	SNP_pos	CS13	CS14	CS16	CS17	CS18	CS19	CS20	CS21	CS23	pval_Signal	histoneMod_Marks	num_stages	num_marks	group
chr10	119667522	119667672	119667597	1	1	1	0	1	0	1	1	1	46.1936,45.6684,45.564,45.054,10.0265,10.0265,11.1033,13.3384,13,14.1338,15.291,16.4703,17.6706,18.891,15.291,9.0774,11.6762,15.556,28.8888,55.9793,14.8989,16.0561,13.2664,15.0091,13.2664,12.3999,13.2664,12.3999,13.2664,12.3999,14.0638,10.4656,9.61603,10.4656,9.39923,10.0846,9.46448,11.2976,14.2099,24.2404,13.8272,15.8275,13.8272,15.9575,18.1944,23.5142,9.26237,10.1539,9.29122,14.7609,21.9392,28.…	H3K27ac,H3K27ac,H3K27ac,H3K27ac,H3K27ac,H3K27ac,H3K27ac,H3K27ac,H3K27ac,H3K27ac,H3K27ac,H3K27ac,H3K27ac,H3K27ac,H3K27ac,H3K4me1,H3K27ac,H3K27ac,H3K27ac,H3K27ac,H3K27ac,H3K27ac,H3K27ac,H3K27ac,H3K27ac,H3K27ac,H3K27ac,H3K27ac,H3K27ac,H3K27ac,H3K27ac,H3K27ac,H3K27ac,H3K27ac,H3K27ac,H3K27ac,H3K27ac,H3K27ac,H3K27ac,H3K27ac,H3K27ac,H3K27ac,H3K27ac,H3K27ac,H3K27ac,H3K27ac,H3K27ac,H3K27ac,H3K27ac,H3K27ac…	7	3	early_enh
chr12	24562039	24562189	24562114	1	1	1	1	1	1	1	1	1	20.5501,13.2807,12.1045,10.9562,9.83753,102.729,10.9562,9.83753,35.0963,38.2483,41.4537,48.0126,38.2483,33.5414,25.9982,21.6797,14.9001,91.9112,24.5401,25.9982,18.9,13.6172,12.3622,9.94345,14.9001,219.259,224.563,209.676,77.4336,229.891,214.874,224.563,206.224,222.793,219.259,90.8407,48.8841,224.563,202.783,54.7477,235.242,233.456,224.563,206.224,219.259,207.948,106.214,119.846,507.46,213.979,214…	H3K27ac,H3K27ac,H3K27ac,H3K27ac,H3K27ac,H3K4me3,H3K27ac,H3K27ac,H3K4me3,H3K4me3,H3K4me3,H3K4me3,H3K4me3,H3K4me3,H3K4me3,H3K4me3,H3K4me3,H3K4me3,H3K4me3,H3K4me3,H3K4me3,H3K4me3,H3K4me3,H3K4me3,H3K4me3,H3K4me3,H3K4me3,H3K4me3,H3K4me3,H3K4me3,H3K4me3,H3K4me3,H3K4me3,H3K4me3,H3K4me3,H3K4me3,H3K4me3,H3K4me3,H3K4me3,H3K4me3,H3K4me3,H3K27ac,H3K4me3,H3K4me3,H3K4me3,H3K4me3,H3K4me3,H3K4me3,H3K4me3,H3K4me3…	9	2	early_enh
chr14	72894487	72894637	72894562	1	1	1	1	1	1	1	1	1	28.0453,27.6521,25.2742,11.8981,13.8897,15.9615,14.916,15.9615,17.0253,15.9615,13.8897,18.828,12.8834,11.8981,10.9347,9.9946,96.2632,9.07892,9.57006,9.61319,11.1943,14.1974,15.2398,19.5931,17.3812,55.3889,14.1974,91.1692,89.6795,82.3102,86.7157,80.8527,76.5139,82.3102,86.7157,95.6689,91.1692,89.6795,17.0407,86.7157,85.2418,82.3102,76.5139,73.6504,76.5139,17.3803,82.3102,96.2632,86.7157,89.6795,92…	H3K27ac,H3K27ac,H3K27ac,H3K27ac,H3K27ac,H3K27ac,H3K27ac,H3K27ac,H3K27ac,H3K27ac,H3K27ac,H3K27ac,H3K27ac,H3K27ac,H3K27ac,H3K27ac,H3K4me3,H3K27ac,H3K27ac,H3K4me3,H3K27ac,H3K27ac,H3K27ac,H3K27ac,H3K27ac,H3K4me3,H3K27ac,H3K4me3,H3K4me3,H3K4me3,H3K4me3,H3K4me3,H3K4me3,H3K4me3,H3K4me3,H3K4me3,H3K4me3,H3K4me3,H3K27ac,H3K4me3,H3K4me3,H3K4me3,H3K4me3,H3K4me3,H3K4me3,H3K4me3,H3K4me3,H3K4me3,H3K4me3,H3K4me3…	9	2	early_enh
chr14	103517882	103518032	103517957	1	1	1	0	1	0	1	1	1	17.2896,17.4628,10.4957,9.30543,11.7916,13.0035,14.2432,13.0035,14.2432,14.0925,10.4884,12.8627,11.6607,16.334,19.8124,19.7045,13.7172,18.6669,10.0839,10.1178,24.0592,22.9638,10.1178,9.98341,10.0457,12.0966,11.1217,15.1493,14.1114,12.1776,9.49392,11.2086,9.31894,9.81675,10.7841,9.81675,12.7052,9.54154,14.4071,11.8724,11.6059,10.7496,10.0006,10.4189,17.2479,18.3451,17.2479,9.87615,9.38373,14.013,1…	H3K27ac,H3K27ac,H3K27ac,H3K27ac,H3K4me1,H3K4me1,H3K4me1,H3K4me1,H3K4me1,H3K4me1,H3K4me1,H3K4me1,H3K4me1,H3K27ac,H3K27ac,H3K27ac,H3K27ac,H3K27ac,H3K27ac,H3K27ac,H3K27ac,H3K27ac,H3K27ac,H3K27ac,H3K4me1,H3K27ac,H3K27ac,H3K27ac,H3K27ac,H3K27ac,H3K27ac,H3K4me1,H3K4me1,H3K4me1,H3K4me1,H3K4me1,H3K27ac,H3K4me1,H3K4me1,H3K27ac,H3K27ac,H3K27ac,H3K27ac,H3K27ac,H3K27ac,H3K27ac,H3K27ac,H3K4me1,H3K4me1,H3K4me1…	7	2	early_enh
chr15	74787058	74787208	74787133	1	1	1	0	0	0	0	1	1	14.0942,10.4894,10.5202,10.5202,45.5698,29.1814,39.0666,23.38,18.1944,9.52082,56.2428,38.3278,48.3712,46.8771,35.7493,10.5158,34.6433,13.5581,9.55164,10.202,11.3497,18.093,10.404,30.4463,10.435,30.522,23.6992,23.8297,23.8941,38.0527,30.7543,32.7975,46.8604,47.0703,47.1771,34.0838,22.2111	H3K27ac,H3K27ac,H3K27ac,H3K27ac,H3K27ac,H3K27ac,H3K27ac,H3K27ac,H3K27ac,H3K27ac,H3K4me1,H3K4me1,H3K4me1,H3K4me1,H3K4me1,H3K4me1,H3K4me3,H3K4me3,H3K4me3,H3K4me1,H3K4me1,H3K4me1,H3K27ac,H3K4me1,H3K27ac,H3K4me1,H3K4me1,H3K4me1,H3K4me1,H3K4me1,H3K4me1,H3K4me1,H3K4me1,H3K4me1,H3K4me1,H3K4me1,H3K4me1	5	3	early_enh
chr16	73033787	73033937	73033862	1	1	1	0	1	0	0	1	1	23.5299,33.8439,11.3347,17.6696,9.14786,18.5918,27.7269,22.531,17.6401,10.6017,31.6756,28.2605,29.1621,33.5179,15.8992,44.5628,44.666,53.4846,65.3346,56.0706,47.1472,31.6345,18.4965,16.1873,12.8764,10.7838,12.8764,10.7838,12.8764,9.77574,12.8204,12.7001,10.6287,67.0824,25.2204,13.3567,13.0373,20.4447,20.8813,21.3356,21.8074,17.2989,19.0733,15.6517,12.6074,10.4657,11.2522,12.1231,12.5953,19.8665,2…	H3K27ac,H3K27ac,H3K4me3,H3K4me3,H3K27ac,H3K27ac,H3K27ac,H3K27ac,H3K27ac,H3K27ac,H3K27ac,H3K27ac,H3K27ac,H3K27ac,H3K4me1,H3K4me1,H3K4me1,H3K4me1,H3K4me1,H3K4me1,H3K4me1,H3K4me1,H3K27ac,H3K27ac,H3K27ac,H3K27ac,H3K27ac,H3K27ac,H3K27ac,H3K27ac,H3K27ac,H3K27ac,H3K27ac,H3K27ac,H3K27ac,H3K27ac,H3K27ac,H3K27ac,H3K27ac,H3K27ac,H3K27ac,H3K27ac,H3K27ac,H3K27ac,H3K27ac,H3K27ac,H3K27ac,H3K27ac,H3K4me1,H3K4me1…	6	3	early_enh
chr16	73035914	73036064	73035989	1	1	1	0	0	1	1	1	1	25.197,9.25608,18.8137,47.5529,14.4887,16.0409,9.66457,9.9109,22.9737,19.1081,16.9364,9.02222,9.02222,10.17,9.16847,13.0935,12.858,17.3094,20.8532,17.3094,18.4725,12.858,63.8389,12.3611,25.5051,23.2737,19.929,10.2833,10.5898,10.2833,13.8395,13.4793,10.3875,16.839,13.1341,13.8395,63.4804,14.6119,66.1376,14.2163,10.5898,13.4793,10.8339,10.5154,10.7494,10.0422,14.5466,19.5288,23.0785,46.2752,64.7796…	H3K27ac,H3K4me3,H3K4me3,H3K4me3,H3K27ac,H3K27ac,H3K27ac,H3K27ac,H3K27ac,H3K27ac,H3K27ac,H3K27ac,H3K27ac,H3K27ac,H3K27ac,H3K27ac,H3K27ac,H3K27ac,H3K27ac,H3K27ac,H3K27ac,H3K27ac,H3K27ac,H3K4me1,H3K4me1,H3K4me1,H3K4me1,H3K27ac,H3K27ac,H3K27ac,H3K27ac,H3K27ac,H3K4me1,H3K27ac,H3K27ac,H3K27ac,H3K4me1,H3K27ac,H3K4me1,H3K27ac,H3K27ac,H3K27ac,H3K27ac,H3K4me1,H3K4me1,H3K4me1,H3K4me1,H3K4me1,H3K4me1,H3K4me1…	7	3	early_enh
chr19	49642568	49642718	49642643	1	1	1	1	1	1	1	1	1	21.6129,12.4927,14.5535,288.64,69.494,265.112,19.7466,217.56,15.6144,14.3192,17.7929,63.1697,15.6144,17.7929,14.5535,387.018,380.702,13.5126,12.4927,11.4949,205.032,333.36,147.232,177.467,12.4927,11.4949,10.5202,9.57006,9.57006,186.029,266.303,157.714,10.5202,11.5764,11.4949,184.749,145.949,113.107,12.4927,285.157,252.921,106.737,13.5126,11.4949,10.5202,9.57006,80.1129,83.4067,81.7566,291.503,85.…	H3K27ac,H3K27ac,H3K27ac,H3K4me3,H3K4me3,H3K4me3,H3K27ac,H3K4me3,H3K27ac,H3K27ac,H3K27ac,H3K4me3,H3K27ac,H3K27ac,H3K27ac,H3K4me3,H3K4me3,H3K27ac,H3K27ac,H3K27ac,H3K4me3,H3K4me3,H3K4me3,H3K4me3,H3K27ac,H3K27ac,H3K27ac,H3K27ac,H3K27ac,H3K4me3,H3K4me3,H3K4me3,H3K27ac,H3K27ac,H3K27ac,H3K4me3,H3K4me3,H3K4me3,H3K27ac,H3K4me3,H3K4me3,H3K27ac,H3K27ac,H3K27ac,H3K27ac,H3K4me3,H3K4me3,H3K4me3,H3K4me3,H3K4me3…	9	2	early_enh
chr4	173523676	173523826	173523751	1	1	1	0	1	1	1	1	1	27.1212,26.4524,27.7871,29.1365,33.2681,18.4991,31.8774,104.576,28.0118,34.6717,36.0878,16.5655,38.9564,53.2574,18.8375,41.8713,90.4196,35.9129,40.4082,33.2681,31.8774,30.5001,31.8774,33.2681,30.5001,26.4524,27.7871,23.8291,39.8813,25.1329,23.8291,45.0948,25.1329,23.8291,47.9699,29.861,21.2711,22.5416,47.0061,48.205,21.2711,17.5686,20.0183,14.6203,9.94073,15.8557,13.4095,12.2248,10.2006,9.27142,3…	H3K27ac,H3K27ac,H3K27ac,H3K27ac,H3K27ac,H3K27ac,H3K27ac,H3K4me3,H3K4me3,H3K27ac,H3K27ac,H3K27ac,H3K27ac,H3K27ac,H3K27ac,H3K4me3,H3K27ac,H3K27ac,H3K27ac,H3K27ac,H3K27ac,H3K27ac,H3K27ac,H3K27ac,H3K27ac,H3K27ac,H3K27ac,H3K4me3,H3K27ac,H3K27ac,H3K4me3,H3K27ac,H3K27ac,H3K4me3,H3K4me3,H3K27ac,H3K27ac,H3K4me3,H3K4me3,H3K27ac,H3K27ac,H3K27ac,H3K4me3,H3K4me3,H3K4me3,H3K4me3,H3K4me3,H3K27ac,H3K27ac,H3K4me3…	8	3	early_enh
chr6	30955675	30955825	30955750	1	1	1	1	1	0	1	1	1	25.19,24.8358,29.2512,26.3166,29.2512,26.3166,24.4083,23.4693,21.6227,16.3545,20.7157,21.6227,20.7157,18.9355,18.0629,16.3545,18.0629,15.5194,18.0629,33.1019,10.7888,9.64309,9.08751,16.3731,18.8577,21.4429,26.8878,29.7359,33.6523,30.7025,26.8878,25.0343,24.1217,25.0343,24.1217,19.4029,22.7461,21.7957,29.1786,17.0972,19.4029,22.6117,10.8895,9.28548,9.8747,9.28548,20.1866,18.1046,17.1277,16.1659,14…	H3K27ac,H3K27ac,H3K4me3,H3K4me3,H3K4me3,H3K4me3,H3K4me3,H3K4me3,H3K4me3,H3K4me3,H3K4me3,H3K4me3,H3K4me3,H3K4me3,H3K4me3,H3K4me3,H3K4me3,H3K4me3,H3K4me3,H3K4me3,H3K4me3,H3K4me3,H3K4me3,H3K4me3,H3K4me3,H3K4me3,H3K4me3,H3K4me3,H3K4me3,H3K4me3,H3K4me3,H3K4me3,H3K4me3,H3K4me3,H3K4me3,H3K4me3,H3K4me3,H3K4me3,H3K4me3,H3K4me3,H3K4me3,H3K27ac,H3K27ac,H3K27ac,H3K27ac,H3K4me3,H3K4me3,H3K4me3,H3K4me3,H3K4me3…	8	2	early_enh
chr6	57284098	57284248	57284173	1	1	1	0	0	0	0	0	0	28.8281,9.46042,9.49838,10.4435	H3K27ac,H3K4me1,H3K4me1,H3K4me1	3	2	early_enh
chr8	11642324	11642474	11642399	1	1	1	0	1	0	0	1	1	39.5532,83.0549,91.7711,10.1695,10.5458,18.0219,18.6244,19.8512,15.0629,11.7011,9.31866,10.2512,11.2082,10.1264,11.0752,13.0412,10.9107,27.2727,30.7562,31.1034,9.89263,10.9842,16.5205,12.8186,16.8501,13.5212,11.315,9.10337,11.0183,13.1218,10.4567,9.22866,12.2304,12.2304,15.6992,11.2618,9.00318,10.8483,11.8063,10.469,12.2303,13.14,14.0679,15.7316,16.754,16.4487,17.4747,16.4487,17.4747,14.4482,14.8…	H3K27ac,H3K27ac,H3K27ac,H3K27ac,H3K27ac,H3K4me1,H3K4me1,H3K4me1,H3K4me1,H3K4me1,H3K4me1,H3K4me1,H3K4me1,H3K27ac,H3K27ac,H3K27ac,H3K27ac,H3K27ac,H3K27ac,H3K27ac,H3K4me3,H3K4me3,H3K27ac,H3K4me3,H3K27ac,H3K27ac,H3K27ac,H3K27ac,H3K27ac,H3K4me3,H3K4me3,H3K4me3,H3K27ac,H3K27ac,H3K27ac,H3K27ac,H3K27ac,H3K27ac,H3K27ac,H3K4me3,H3K4me3,H3K4me3,H3K4me3,H3K4me3,H3K4me3,H3K4me3,H3K4me3,H3K4me3,H3K4me3,H3K4me3…	6	3	early_enh
chr1	18783993	18784143	18784068	1	1	1	0	0	0	0	0	0	11.4559,21.6253,20.4273,10.4255,14.2489	H3K4me1,H3K4me3,H3K4me3,H3K4me1,H3K4me1	3	2	early_enh
chr3	179450599	179450749	179450674	1	1	1	0	1	1	1	1	1	9.32551,11.9441,86.786,15.9896,73.7141,93.8551,110.152,18.3591,89.5991,93.8551,115.253,91.013,89.5991,86.786,85.3868,86.786,91.013,99.5952,103.948,108.339,110.152,111.288,111.847,108.339,113.548,103.948,101.758,98.8764,75.3324,97.4423,90.3409,93.1674,90.3409,94.5878,73.7141,98.8764,101.758,21.13,98.8764,103.206,123.852,24.3294,101.758,25.7332,98.8764,91.7566,61.9073,86.3564,64.7131,90.3997,91.756…	H3K4me3,H3K4me3,H3K4me3,H3K4me3,H3K4me3,H3K4me3,H3K4me3,H3K4me3,H3K4me3,H3K4me3,H3K4me3,H3K4me3,H3K4me3,H3K4me3,H3K4me3,H3K4me3,H3K4me3,H3K4me3,H3K4me3,H3K4me3,H3K4me3,H3K4me3,H3K4me3,H3K4me3,H3K4me3,H3K4me3,H3K4me3,H3K4me3,H3K4me3,H3K4me3,H3K4me3,H3K4me3,H3K4me3,H3K4me3,H3K4me3,H3K4me3,H3K4me3,H3K4me3,H3K4me3,H3K4me3,H3K4me3,H3K4me3,H3K4me3,H3K4me3,H3K4me3,H3K4me3,H3K4me3,H3K4me3,H3K4me3,H3K4me3…	8	3	early_enh
chr5	173243667	173243817	173243742	1	1	1	0	1	1	1	1	1	18.6261,11.2821,9.30884,10.2825,9.30884,11.2821,10.2825,9.30884,10.2825,9.30884,9.30884,10.2825,10.2825,30.8548,11.2821,13.3536,105.87,11.8456,17.6101,13.0466,59.568,15.2367,21.319,26.5087,27.8455,21.319,31.9421,21.319,15.2367,77.8517,14.0826,11.0536,12.063,9.1099,10.0688,9.33206,81.8498,28.7619,65.4093,86.237,80.3984,81.8498,90.6721,95.1534,98.6378,103.328,34.2937,104.901,109.65,108.062,104.901,…	H3K4me3,H3K27ac,H3K27ac,H3K27ac,H3K27ac,H3K27ac,H3K27ac,H3K27ac,H3K27ac,H3K27ac,H3K27ac,H3K27ac,H3K27ac,H3K4me3,H3K27ac,H3K27ac,H3K4me3,H3K4me3,H3K4me3,H3K27ac,H3K4me3,H3K4me3,H3K4me3,H3K4me3,H3K4me3,H3K4me3,H3K4me3,H3K4me3,H3K27ac,H3K4me3,H3K27ac,H3K27ac,H3K27ac,H3K27ac,H3K27ac,H3K4me3,H3K4me3,H3K4me3,H3K4me3,H3K4me3,H3K4me3,H3K4me3,H3K4me3,H3K4me3,H3K4me3,H3K4me3,H3K4me3,H3K4me3,H3K4me3,H3K4me3…	8	2	early_enh
chr6	36679437	36679587	36679512	1	1	1	1	1	1	1	1	1	10.2258,105.006,107.888,99.2947,58.4396,100.716,105.006,15.4523,109.335,107.888,105.006,99.2947,100.716,95.0572,90.8605,73.8318,92.2548,99.2947,100.716,75.9536,105.006,107.888,103.572,218.014,107.888,109.335,105.006,100.716,103.572,105.006,73.8318,103.572,105.006,99.2947,109.335,105.006,100.716,95.0572,75.1988,92.2548,74.1622,83.9606,78.5296,79.8798,83.9606,88.0861,86.7061,92.2548,99.2947,133.652…	H3K4me3,H3K4me3,H3K4me3,H3K4me3,H3K4me3,H3K4me3,H3K4me3,H3K4me3,H3K4me3,H3K4me3,H3K4me3,H3K4me3,H3K4me3,H3K4me3,H3K4me3,H3K4me3,H3K4me3,H3K4me3,H3K4me3,H3K4me3,H3K4me3,H3K4me3,H3K4me3,H3K4me3,H3K4me3,H3K4me3,H3K4me3,H3K4me3,H3K4me3,H3K4me3,H3K4me3,H3K4me3,H3K4me3,H3K4me3,H3K4me3,H3K4me3,H3K4me3,H3K4me3,H3K4me3,H3K4me3,H3K4me3,H3K4me3,H3K4me3,H3K4me3,H3K4me3,H3K4me3,H3K4me3,H3K4me3,H3K4me3,H3K4me3…	9	3	early_enh
chr8	123539660	123539810	123539735	1	1	1	1	1	0	1	1	1	17.2813,17.2146,11.3347,13.846,26.1129,20.7006,24.7337,22.0268,23.3714,14.3771,22.9693,26.7303,31.6439,34.6963,31.6439,29.6515,28.6686,32.653,35.7301,38.8787,33.7116,42.0951,34.9908,44.2753,47.5974,45.9219,40.65,42.7777,46.021,49.3238,46.021,40.65,46.021,43.852,44.6014,47.9036,44.6014,47.9036,46.7962,43.5142,44.6014,47.9036,50.1378,54.6814,58.1522,56.9895,51.2645,40.2144,54.6814,58.1522,60.4949,6…	H3K4me3,H3K4me3,H3K4me3,H3K4me3,H3K4me3,H3K4me3,H3K4me3,H3K4me3,H3K4me3,H3K4me3,H3K4me3,H3K4me3,H3K4me3,H3K4me3,H3K4me3,H3K4me3,H3K4me3,H3K4me3,H3K4me3,H3K4me3,H3K4me3,H3K4me3,H3K4me3,H3K4me3,H3K4me3,H3K4me3,H3K4me3,H3K4me3,H3K4me3,H3K4me3,H3K4me3,H3K4me3,H3K4me3,H3K4me3,H3K4me3,H3K4me3,H3K4me3,H3K4me3,H3K4me3,H3K4me3,H3K4me3,H3K4me3,H3K4me3,H3K4me3,H3K4me3,H3K4me3,H3K4me3,H3K4me3,H3K4me3,H3K4me3…	8	3	early_enh
chr16	720811	720961	720886	1	1	1	1	1	1	1	1	1	21.8802,22.9623,235.885,21.8802,62.1648,22.9623,24.0577,22.9623,23.1173,20.9563,62.7451,18.8519,17.8222,48.8888,9.31894,18.8519,73.8998,64.9512,16.8081,11.9185,63.5546,15.8103,60.7675,14.8294,64.5823,62.2016,12.921,11.995,10.2039,9.34071,11.9154,9.09327,247.896,43.6341,12.9018,12.9972,17.1642,22.7657,254.81,183.301,26.307,23.9321,15.0424,12.525,19.3589,18.3343,21.4515,16.3311,17.3249,13.4498,314.…	H3K27ac,H3K27ac,H3K4me3,H3K27ac,H3K4me3,H3K27ac,H3K27ac,H3K27ac,H3K27ac,H3K27ac,H3K4me3,H3K27ac,H3K27ac,H3K27ac,H3K27ac,H3K27ac,H3K4me3,H3K4me3,H3K27ac,H3K27ac,H3K4me3,H3K27ac,H3K4me3,H3K27ac,H3K4me3,H3K4me3,H3K27ac,H3K27ac,H3K27ac,H3K27ac,H3K4me3,H3K4me3,H3K4me3,H3K4me3,H3K4me3,H3K4me3,H3K4me3,H3K4me3,H3K4me3,H3K4me3,H3K4me3,H3K4me3,H3K4me3,H3K4me3,H3K4me3,H3K4me3,H3K4me3,H3K4me3,H3K4me3,H3K4me3…	9	3	early_enh
chr19	11091555	11091705	11091630	1	1	1	0	1	0	0	1	1	9.58785,10.5821,21.5673,20.8523,13.4577,10.7473,9.16752,11.1198,11.0804,45.4715,44.5851,48.3139,39.7276,38.5346,31.5714,27.1301,20.812,17.8274,20.0956,19.5738,40.8049,26.5376,32.9279,13.245,15.5422,15.0954,10.5045,9.68454,12.7651,9.93628,9.02445,10.8726,9.93628,39.0799,39.2087,80.7341,68.0672,153.845,24.9414,17.4647,14.2943,14.2549,14.2943,14.2549,9.5267,12.7996,11.7075,16.8065,14.1891,17.7069,18…	H3K27ac,H3K27ac,H3K27ac,H3K27ac,H3K27ac,H3K27ac,H3K27ac,H3K27ac,H3K27ac,H3K27ac,H3K27ac,H3K27ac,H3K27ac,H3K27ac,H3K27ac,H3K27ac,H3K27ac,H3K27ac,H3K4me1,H3K4me1,H3K4me1,H3K4me1,H3K4me1,H3K4me1,H3K4me3,H3K4me3,H3K4me3,H3K27ac,H3K27ac,H3K4me3,H3K4me3,H3K4me3,H3K4me3,H3K27ac,H3K27ac,H3K27ac,H3K27ac,H3K27ac,H3K4me1,H3K4me1,H3K27ac,H3K27ac,H3K27ac,H3K27ac,H3K27ac,H3K27ac,H3K27ac,H3K27ac,H3K27ac,H3K27ac…	6	3	early_enh
chr5	1877091	1877241	1877166	1	1	1	0	1	0	0	1	1	12.758,11.6641,9.556,11.6641,9.556,11.6641,12.758,13.8765,15.0183,9.7832,31.3087,33.4399,33.7134,38.7073,27.7141,42.632,38.7784,50.5808,42.632,38.7784,26.6036,14.6965,14.2361,20.3744,24.7674,22.5435,32.9396,34.9402,13.4124,12.0862,10.9521,10.4228,9.43954,12.4659,10.4228,12.4659,11.4321,10.4228,29.6262,49.0396,44.5185,16.4698,23.5115,29.2223,10.3133,12.2749,12.9222,14.7743,14.0629,10.7868,10.8616,…	H3K27ac,H3K27ac,H3K27ac,H3K27ac,H3K27ac,H3K27ac,H3K27ac,H3K27ac,H3K27ac,H3K27ac,H3K27ac,H3K27ac,H3K27ac,H3K27ac,H3K27ac,H3K27ac,H3K27ac,H3K27ac,H3K27ac,H3K27ac,H3K27ac,H3K27ac,H3K27ac,H3K27ac,H3K27ac,H3K27ac,H3K27ac,H3K27ac,H3K4me3,H3K27ac,H3K27ac,H3K27ac,H3K27ac,H3K27ac,H3K27ac,H3K27ac,H3K27ac,H3K27ac,H3K27ac,H3K27ac,H3K27ac,H3K27ac,H3K27ac,H3K27ac,H3K27ac,H3K27ac,H3K27ac,H3K27ac,H3K27ac,H3K4me1…	6	3	early_enh
chr9	95006401	95006551	95006476	1	1	1	1	1	1	0	0	1	10.4688,12.7184,10.4688,9.38751,10.4688,11.5797,13.8832,10.4688,13.0836,11.866,25.7812,28.9803,20.6783,17.7684,14.9859,12.3442,14.0889,12.3442,11.4978,14.9859,14.0889,11.4978,12.3442,14.0889,16.8262,11.4978,9.92649,9.74158,9.29461,9.73012,16.9379,10.7744,9.84416,9.20263,13.4123,11.2553,38.7343,41.5262,42.9379,37.3547,18.4544,35.9863,38.7343,34.6295,37.3547,38.7343,40.1249,41.5262,42.9379,41.5262,…	H3K27ac,H3K27ac,H3K27ac,H3K27ac,H3K27ac,H3K27ac,H3K27ac,H3K27ac,H3K4me3,H3K4me3,H3K4me3,H3K4me3,H3K4me3,H3K4me3,H3K4me3,H3K4me3,H3K4me3,H3K4me3,H3K4me3,H3K4me3,H3K4me3,H3K4me3,H3K4me3,H3K4me3,H3K4me3,H3K4me3,H3K4me3,H3K4me1,H3K4me1,H3K4me3,H3K4me3,H3K4me3,H3K4me3,H3K27ac,H3K27ac,H3K27ac,H3K4me3,H3K4me3,H3K4me3,H3K4me3,H3K4me3,H3K4me3,H3K4me3,H3K4me3,H3K4me3,H3K4me3,H3K4me3,H3K4me3,H3K4me3,H3K4me3…	7	3	early_enh
chr9	121652551	121652701	121652626	1	1	1	1	1	1	1	1	1	10.3853,9.54031,10.3853,13.965,12.137,9.46026,95.7774,11.0051,11.8041,11.0051,52.2597,10.2236,22.8027,13.243,19.4689,14.2354,11.3193,14.0333,20.3022,22.2002,19.216,21.8154,21.4034,19.216,20.3022,14.0333,12.0888,9.33206,10.4336,73.5939,77.7684,73.5939,77.7684,73.5939,11.5918,10.2025,76.3713,12.6092,80.5791,81.9926,86.2648,90.5831,86.2648,94.9462,97.8789,99.3523,24.8586,94.9462,86.2648,80.5791,77.7…	H3K27ac,H3K27ac,H3K27ac,H3K27ac,H3K27ac,H3K27ac,H3K4me3,H3K27ac,H3K27ac,H3K27ac,H3K4me3,H3K27ac,H3K4me3,H3K4me3,H3K4me3,H3K4me3,H3K4me3,H3K27ac,H3K27ac,H3K4me3,H3K27ac,H3K27ac,H3K27ac,H3K27ac,H3K27ac,H3K27ac,H3K27ac,H3K27ac,H3K27ac,H3K4me3,H3K4me3,H3K4me3,H3K4me3,H3K4me3,H3K27ac,H3K4me3,H3K4me3,H3K27ac,H3K4me3,H3K4me3,H3K4me3,H3K4me3,H3K4me3,H3K4me3,H3K4me3,H3K4me3,H3K4me3,H3K4me3,H3K4me3,H3K4me3…	9	3	early_enh
chr2	85560977	85561127	85561052	1	1	1	1	1	1	1	1	1	10.0674,17.304,13.5675,18.5954,23.9627,29.6138,34.0141,25.3506,31.0661,202.884,28.1768,37.0172,41.618,44.7452,165.775,72.826,44.0886,76.6422,80.5029,83.1008,84.4068,50.8928,80.5029,49.9133,34.704,79.2111,33.537,80.5029,56.8756,79.9056,83.641,84.895,87.4161,63.0308,11.451,88.683,10.893,92.5091,100.271,14.9975,96.3722,98.9676,104.205,105.524,98.9676,100.271,104.205,100.271,104.205,20.6287,101.579,1…	H3K4me3,H3K4me3,H3K4me3,H3K4me3,H3K4me3,H3K4me3,H3K4me3,H3K4me3,H3K4me3,H3K4me3,H3K4me3,H3K4me3,H3K4me3,H3K4me3,H3K4me3,H3K4me3,H3K4me3,H3K4me3,H3K4me3,H3K4me3,H3K4me3,H3K4me3,H3K4me3,H3K4me3,H3K4me3,H3K4me3,H3K4me3,H3K4me3,H3K4me3,H3K4me3,H3K4me3,H3K4me3,H3K4me3,H3K4me3,H3K4me3,H3K4me3,H3K4me3,H3K4me3,H3K4me3,H3K4me3,H3K4me3,H3K4me3,H3K4me3,H3K4me3,H3K4me3,H3K4me3,H3K4me3,H3K4me3,H3K4me3,H3K4me3…	9	2	early_enh
chr1	18784085	18784235	18784160	1	1	1	0	0	0	0	0	0	9.1099,20.4273,10.4255,9.31845,9.32971,14.2489,9.13634,10.0972,14.1865,16.3617,17.4786,20.9363,22.1224,23.3242,24.5411,25.7727,23.3242,22.1224,25.7727,27.0185	H3K27ac,H3K4me3,H3K4me1,H3K4me3,H3K4me3,H3K4me1,H3K4me3,H3K4me3,H3K4me3,H3K4me3,H3K4me3,H3K4me3,H3K4me3,H3K4me3,H3K4me3,H3K4me3,H3K4me3,H3K4me3,H3K4me3,H3K4me3	3	3	early_enh
chr14	23401468	23401618	23401543	1	1	1	0	1	0	0	0	1	11.7759,14.4089,11.7759,14.4089,11.7759,9.30732,9.30732,13.0239,12.5768,9.73388,9.81001,60.9226,9.43911,22.7461,29.5159,52.4765,60.6158,59.4276,37.718,12.5588,9.7921,11.7479,9.7921,12.7612,14.853,20.4191,14.853,18.139,16.3926,10.4741,13.3431,16.3926,14.5058,16.4545,14.5058,15.3766,19.5002,17.4058,19.5002,22.7541,24.9927,26.1316,21.6551,19.4873,18.4814,15.5535,16.514,17.4902,18.4814,14.6092,13.681…	H3K4me3,H3K4me3,H3K4me3,H3K4me3,H3K4me3,H3K4me3,H3K4me3,H3K4me3,H3K4me3,H3K27ac,H3K27ac,H3K4me3,H3K27ac,H3K4me3,H3K4me3,H3K4me3,H3K4me3,H3K4me3,H3K4me3,H3K4me3,H3K27ac,H3K27ac,H3K27ac,H3K27ac,H3K27ac,H3K27ac,H3K27ac,H3K27ac,H3K27ac,H3K27ac,H3K27ac,H3K27ac,H3K27ac,H3K27ac,H3K27ac,H3K4me3,H3K4me3,H3K4me3,H3K4me3,H3K4me3,H3K4me3,H3K4me3,H3K4me3,H3K4me3,H3K4me3,H3K4me3,H3K4me3,H3K4me3,H3K4me3,H3K4me3…	5	2	early_enh
chr19	44892287	44892437	44892362	1	1	1	0	0	0	1	1	1	14.4164,12.2403,10.1828,10.6941,10.6095,9.51738,33.7192,28.896,16.6857,9.79609,32.9781,29.4028,34.1917,17.2561,16.9979,11.0212,18.1501,18.1301,9.84416,10.7744,11.7277,9.84416,10.7744,9.15257,10.0037,9.15257,10.0037,9.15257,29.2893,11.3286,14.3715,15.6423,18.7646,19.8055,18.9835,17.8543,18.594	H3K4me3,H3K4me3,H3K4me3,H3K4me3,H3K4me3,H3K4me3,H3K4me1,H3K4me1,H3K4me1,H3K4me1,H3K4me3,H3K4me3,H3K4me3,H3K4me3,H3K4me3,H3K4me3,H3K27ac,H3K27ac,H3K4me3,H3K4me3,H3K4me3,H3K4me3,H3K4me3,H3K4me3,H3K4me3,H3K4me3,H3K4me3,H3K4me3,H3K27ac,H3K4me3,H3K4me3,H3K4me3,H3K4me3,H3K4me3,H3K4me3,H3K4me3,H3K4me3	6	3	early_enh
chr6	1619837	1619987	1619912	1	1	1	0	1	0	1	1	1	12.0639,13.6536,11.4029,33.1902,29.9224,30.9654,43.9282,42.5846,33.1902,38.8918,49.3941,17.7783,16.603,26.4292,16.603,10.0061,9.67148,10.6181,9.67148,62.5963,10.786,12.181,10.1455,10.1954,9.04411,12.1426,13.0477,12.1426,10.3903,11.2565,9.26846,9.92926,10.605,9.26846,11.2952,11.9994,9.92926,10.605,11.2952,10.605,9.92926,10.605,11.2952,11.0525,10.1481	H3K4me3,H3K4me3,H3K27ac,H3K27ac,H3K27ac,H3K27ac,H3K27ac,H3K27ac,H3K27ac,H3K27ac,H3K27ac,H3K27ac,H3K27ac,H3K27ac,H3K27ac,H3K4me3,H3K27ac,H3K27ac,H3K27ac,H3K4me1,H3K4me3,H3K4me3,H3K4me1,H3K4me1,H3K4me3,H3K4me3,H3K4me3,H3K4me3,H3K4me3,H3K4me3,H3K4me3,H3K4me3,H3K4me3,H3K4me3,H3K4me3,H3K4me3,H3K4me3,H3K4me3,H3K4me3,H3K4me3,H3K4me3,H3K4me3,H3K4me3,H3K4me3,H3K4me3	7	3	early_enh
chr16	73025185	73025335	73025260	1	1	1	0	1	0	0	1	1	15.665,13.3438,17.232,24.7674,23.0047,20.1096,29.3267,26.3051,16.7689,12.8647,14.5015,15.4523,28.3288,9.43563,11.1338,10.2307,11.8364,10.004,9.24899,100.665,29.5393,14.4602,22.9467,13.2192,19.234,24.8698,24.055,48.8129,23.5012,18.8885,15.4152,35.0358,16.0263,15.4152,15.7158,16.3461,51.4117,50.3834,49.587,36.3097,20.8727,21.7877,20.161	H3K27ac,H3K27ac,H3K27ac,H3K27ac,H3K27ac,H3K27ac,H3K27ac,H3K27ac,H3K27ac,H3K4me1,H3K4me1,H3K4me1,H3K4me3,H3K4me1,H3K4me1,H3K4me1,H3K4me1,H3K4me1,H3K4me1,H3K27ac,H3K27ac,H3K27ac,H3K27ac,H3K27ac,H3K27ac,H3K27ac,H3K27ac,H3K4me1,H3K27ac,H3K27ac,H3K27ac,H3K4me1,H3K27ac,H3K27ac,H3K27ac,H3K27ac,H3K4me1,H3K4me1,H3K4me1,H3K4me1,H3K4me1,H3K4me1,H3K4me1	6	3	early_enh
chr6	1619727	1619877	1619802	1	1	1	0	1	0	1	1	1	17.4617,17.4123,17.4617,17.5587,11.4029,33.1902,10.0061,57.1792,12.5507,62.5963,10.1455,10.1954,11.0153,11.8618,9.38031,11.0153,9.38031,9.54501,10.3903,9.54501,10.3903,11.2565,12.1426,13.0477,12.1426,10.3903,11.2565,11.0525,9.36458,10.89	H3K27ac,H3K27ac,H3K27ac,H3K27ac,H3K27ac,H3K27ac,H3K4me3,H3K4me1,H3K4me1,H3K4me1,H3K4me1,H3K4me1,H3K4me3,H3K4me3,H3K4me3,H3K4me3,H3K4me3,H3K4me3,H3K4me3,H3K4me3,H3K4me3,H3K4me3,H3K4me3,H3K4me3,H3K4me3,H3K4me3,H3K4me3,H3K4me3,H3K4me1,H3K4me1	7	3	early_enh
chr7	35374103	35374253	35374178	1	1	1	0	0	1	1	1	1	18.1137,9.03557,17.5671,27.329,44.6173,65.0592,66.4802,66.6193,66.2043,73.3847,14.586,11.2671,11.1921,13.3406,16.7351,9.39269,9.07599,10.0323,94.5006,33.4838,28.2708,26.3641,24.9875,23.9276,20.8223,17.7069,20.8223,19.1549,17.7069,16.4308,19.9788,18.6776	H3K27ac,H3K27ac,H3K27ac,H3K27ac,H3K27ac,H3K27ac,H3K27ac,H3K27ac,H3K27ac,H3K27ac,H3K4me3,H3K4me3,H3K27ac,H3K27ac,H3K27ac,H3K27ac,H3K27ac,H3K27ac,H3K4me3,H3K27ac,H3K27ac,H3K27ac,H3K27ac,H3K27ac,H3K27ac,H3K27ac,H3K27ac,H3K27ac,H3K27ac,H3K27ac,H3K27ac,H3K27ac	7	2	early_enh
chr12	5046714	5046864	5046789	1	1	1	0	0	0	0	0	1	9.42713,9.16025,18.9455,13.8047,14.6277,16.3155,13.8047,17.1794,16.3155,13.8047,14.6277,11.425,13.8047,11.425,14.6277,17.1794,14.6277,13.8047,14.6277,13.8047,16.3155,18.9455,11.8579,10.1158,10.9956,13.7568,10.1158,10.9956,11.8963,13.7568,12.817,11.8963,10.1158,10.7883,12.7958,14.8916,13.8332,14.8916,12.7958,9.82068,11.7804,13.8332,12.7958,14.8916,18.1835,15.97,14.8916,13.8332,14.8916,13.8332,12.7…	H3K27ac,H3K27ac,H3K4me3,H3K4me3,H3K4me3,H3K4me3,H3K4me3,H3K4me3,H3K4me3,H3K4me3,H3K4me3,H3K4me3,H3K4me3,H3K4me3,H3K4me3,H3K4me3,H3K4me3,H3K4me3,H3K4me3,H3K4me3,H3K4me3,H3K4me3,H3K4me3,H3K4me3,H3K4me3,H3K4me3,H3K4me3,H3K4me3,H3K4me3,H3K4me3,H3K4me3,H3K4me3,H3K4me3,H3K4me3,H3K4me3,H3K4me3,H3K4me3,H3K4me3,H3K4me3,H3K4me3,H3K4me3,H3K4me3,H3K4me3,H3K4me3,H3K4me3,H3K4me3,H3K4me3,H3K4me3,H3K4me3,H3K4me3…	4	3	early_enh
chr14	23404632	23404782	23404707	1	1	1	0	1	1	1	1	1	37.4214,37.8614,10.2504,37.2495,39.5532,10.1177,10.0851,10.0197,29.4878,27.788,29.4878,26.9494,25.2951,24.4797,25.2951,32.9734,35.6595,27.788,30.3486,32.0915,30.3486,29.4878,26.9494,27.788,26.6248,30.8091,33.4035,31.6671,34.2817,35.634,31.6671,29.1138,26.6248,29.1138,28.2768,29.1138,26.6248,34.2817,30.8091,31.6671,26.6248,28.2768,23.4118,21.0861,10.0278,12.9637,12.7002,12.9637,13.2368,12.9637,9.9…	H3K27ac,H3K27ac,H3K4me3,H3K27ac,H3K27ac,H3K4me3,H3K4me3,H3K4me3,H3K4me3,H3K4me3,H3K4me3,H3K4me3,H3K4me3,H3K4me3,H3K4me3,H3K4me3,H3K4me3,H3K4me3,H3K4me3,H3K4me3,H3K4me3,H3K4me3,H3K4me3,H3K4me3,H3K4me3,H3K4me3,H3K4me3,H3K4me3,H3K4me3,H3K4me3,H3K4me3,H3K4me3,H3K4me3,H3K4me3,H3K4me3,H3K4me3,H3K4me3,H3K4me3,H3K4me3,H3K4me3,H3K4me3,H3K4me3,H3K4me3,H3K4me3,H3K27ac,H3K27ac,H3K27ac,H3K27ac,H3K27ac,H3K27ac…	8	3	early_enh
chr19	55156515	55156665	55156590	1	1	1	0	1	0	1	1	1	14.1316,14.3123,9.83753,9.83753,10.9562,12.1045,12.4794,13.9977,11.7411,13.9977,12.4794,14.7768,16.3731,39.8039,18.8577,17.4541,18.8577,16.3731,19.7086,12.2431,22.3258,26.8878,27.8283,28.1074,26.1957,31.0427,28.1074,25.254,21.0231,22.4879,23.3999,25.254,26.1957,29.077,31.0427,10.7846,28.7681,11.0268,28.1718,14.2193,10.4888,10.7846,17.8005,9.99872,9.23189,12.7155,13.4892,10.362,13.9349,13.8209,15.…	H3K27ac,H3K27ac,H3K27ac,H3K27ac,H3K27ac,H3K27ac,H3K4me3,H3K4me3,H3K4me3,H3K4me3,H3K4me3,H3K4me3,H3K4me3,H3K4me3,H3K4me3,H3K4me3,H3K4me3,H3K4me3,H3K4me3,H3K4me3,H3K4me3,H3K4me3,H3K4me3,H3K4me3,H3K4me3,H3K4me3,H3K4me3,H3K4me3,H3K4me3,H3K4me3,H3K4me3,H3K4me3,H3K4me3,H3K4me3,H3K27ac,H3K27ac,H3K4me3,H3K27ac,H3K27ac,H3K27ac,H3K27ac,H3K4me1,H3K4me1,H3K4me3,H3K4me3,H3K4me3,H3K4me3,H3K4me3,H3K4me3,H3K4me3…	7	3	early_enh
chr20	33438957	33439107	33439032	1	1	1	0	1	0	0	1	1	30.4913,30.0244,30.6811,9.07892,9.07892,10.9347,9.07892,9.07892,9.9946,9.07892,10.4759,13.1481,14.0764,11.347,20.3382,26.851,37.7598,44.5175,54.2925,40.2879,27.3732,31.8204,31.6928,19.9215,9.75523,9.81001,9.75523,9.09954,10.6751,44.4412,41.8978,35.6992,28.5928,28.7249,27.5754,28.7249,35.8543,32.2415,40.8098,35.8543,33.4354,33.3615,32.1695,27.5111,27.4472,104.863,105.257,99.7323,113.664,106.648,12…	H3K27ac,H3K27ac,H3K27ac,H3K27ac,H3K27ac,H3K27ac,H3K27ac,H3K27ac,H3K27ac,H3K27ac,H3K4me1,H3K4me1,H3K4me1,H3K4me1,H3K27ac,H3K27ac,H3K27ac,H3K27ac,H3K27ac,H3K27ac,H3K27ac,H3K27ac,H3K27ac,H3K27ac,H3K27ac,H3K27ac,H3K27ac,H3K27ac,H3K27ac,H3K27ac,H3K27ac,H3K27ac,H3K27ac,H3K27ac,H3K27ac,H3K27ac,H3K27ac,H3K27ac,H3K27ac,H3K27ac,H3K27ac,H3K27ac,H3K27ac,H3K27ac,H3K27ac,H3K4me1,H3K4me1,H3K4me1,H3K4me1,H3K4me1…	6	2	early_enh
chr20	33438763	33438913	33438838	1	1	1	0	1	0	1	0	1	30.4913,17.497,18.633,17.497,18.633,17.497,16.3793,17.497,10.2515,19.7867,20.9573,19.7867,18.633,16.3793,15.2808,13.1448,11.0972,9.14786,11.0972,51.4847,9.14786,32.447,10.1095,11.0972,10.1095,11.0972,10.1095,11.0972,9.9946,9.07892,9.9946,10.9285,13.5895,9.25271,13.1481,10.4759,37.7809,58.9166,62.7616,55.5085,56.1425,26.1855,17.1552,20.4443,9.53968,10.7588,15.8802,18.8501,18.731,20.776,19.1214,16.…	H3K27ac,H3K27ac,H3K27ac,H3K27ac,H3K27ac,H3K27ac,H3K27ac,H3K27ac,H3K27ac,H3K27ac,H3K27ac,H3K27ac,H3K27ac,H3K27ac,H3K27ac,H3K27ac,H3K27ac,H3K27ac,H3K27ac,H3K27ac,H3K27ac,H3K27ac,H3K27ac,H3K27ac,H3K27ac,H3K27ac,H3K27ac,H3K27ac,H3K27ac,H3K27ac,H3K27ac,H3K4me1,H3K4me1,H3K4me1,H3K4me1,H3K4me1,H3K27ac,H3K27ac,H3K27ac,H3K27ac,H3K27ac,H3K27ac,H3K27ac,H3K27ac,H3K27ac,H3K27ac,H3K27ac,H3K27ac,H3K27ac,H3K27ac…	6	2	early_enh
chr20	33438971	33439121	33439046	1	1	1	0	1	0	0	1	1	30.0244,30.6811,9.07892,9.07892,10.9347,9.07892,9.07892,9.9946,9.07892,13.1481,14.0764,11.347,20.3382,26.851,44.5175,54.2925,40.2879,27.3732,31.8204,31.6928,19.9215,9.75523,9.81001,9.75523,9.09954,10.6751,35.6992,28.5928,28.7249,27.5754,28.7249,35.8543,32.2415,40.8098,35.8543,33.4354,33.3615,32.1695,27.5111,27.4472,22.9863,104.863,105.257,99.7323,113.664,106.648,123.647,123.427,146.86,129.203,109…	H3K27ac,H3K27ac,H3K27ac,H3K27ac,H3K27ac,H3K27ac,H3K27ac,H3K27ac,H3K27ac,H3K4me1,H3K4me1,H3K4me1,H3K27ac,H3K27ac,H3K27ac,H3K27ac,H3K27ac,H3K27ac,H3K27ac,H3K27ac,H3K27ac,H3K27ac,H3K27ac,H3K27ac,H3K27ac,H3K27ac,H3K27ac,H3K27ac,H3K27ac,H3K27ac,H3K27ac,H3K27ac,H3K27ac,H3K27ac,H3K27ac,H3K27ac,H3K27ac,H3K27ac,H3K27ac,H3K27ac,H3K27ac,H3K4me1,H3K4me1,H3K4me1,H3K4me1,H3K4me1,H3K4me1,H3K4me1,H3K4me1,H3K4me1…	6	2	early_enh
chr6	53545164	53545314	53545239	1	1	1	0	1	0	1	1	0	29.1285,20.2562,42.6777,19.3891,20.2562,19.3891,29.1843,20.2562,19.3891,20.2562,16.731,22.0228,20.2562,29.6322,19.3891,15.0131,15.2275,30.8673,14.4323,32.1143,16.8561,30.8673,17.6888,19.3891,20.2562,19.3891,15.2275,17.6888,20.8315,22.7312,20.8315,18.0715,15.4272,14.5734,15.4272,19.8993,20.8315,19.8993,20.8315,19.8993,9.96706,19.3026,19.9583,18.9111,17.8791,16.8627,13.9137,12.9663,11.1297,10.2423,…	H3K27ac,H3K4me3,H3K4me3,H3K4me3,H3K4me3,H3K4me3,H3K4me3,H3K4me3,H3K4me3,H3K4me3,H3K4me3,H3K4me3,H3K4me3,H3K4me3,H3K4me3,H3K4me3,H3K4me3,H3K4me3,H3K4me3,H3K4me3,H3K4me3,H3K4me3,H3K4me3,H3K4me3,H3K4me3,H3K4me3,H3K4me3,H3K4me3,H3K4me3,H3K4me3,H3K4me3,H3K4me3,H3K4me3,H3K4me3,H3K4me3,H3K4me3,H3K4me3,H3K4me3,H3K4me3,H3K4me3,H3K4me3,H3K4me3,H3K4me3,H3K4me3,H3K4me3,H3K4me3,H3K4me3,H3K4me3,H3K4me3,H3K4me3…	6	2	early_enh
chr7	82443280	82443430	82443355	1	1	1	1	1	1	1	1	1	10.1642,23.2179,14.4829,13.2807,14.4829,12.1045,103.87,13.2807,10.9562,138.897,143.082,104.009,13.2807,10.9562,9.83753,105.853,134.774,220.628,154.71,103.87,10.9562,12.1045,14.4829,15.7098,269.824,125.492,14.4829,15.7098,141.098,16.96,15.7098,14.4829,15.7098,24.5401,38.2483,339.987,44.7094,54.7521,63.4049,74.0882,83.2159,97.8522,16.3196,68.7078,193.298,79.5416,85.0642,131.703,94.4129,121.448,123.…	H3K27ac,H3K4me3,H3K27ac,H3K27ac,H3K27ac,H3K27ac,H3K4me3,H3K27ac,H3K27ac,H3K4me3,H3K4me3,H3K27ac,H3K27ac,H3K27ac,H3K27ac,H3K4me3,H3K4me3,H3K4me3,H3K4me3,H3K27ac,H3K27ac,H3K27ac,H3K27ac,H3K4me3,H3K4me3,H3K27ac,H3K27ac,H3K4me3,H3K27ac,H3K27ac,H3K27ac,H3K27ac,H3K4me3,H3K4me3,H3K4me3,H3K4me3,H3K4me3,H3K4me3,H3K4me3,H3K4me3,H3K4me3,H3K4me3,H3K4me3,H3K4me3,H3K4me3,H3K4me3,H3K4me3,H3K4me3,H3K4me3,H3K4me3…	9	2	early_enh
chr7	150945448	150945598	150945523	1	1	1	0	0	1	1	1	1	10.5156,9.39292,9.84393,17.8762,29.4296,23.475,34.4153,34.743,35.7695,34.4693,49.9276,44.5721,40.6488,54.0315,63.8748,72.5845,68.1998,49.9276,54.0315,49.9276,45.2669,29.6279,27.3732,29.6279,24.0784,29.6279,47.8066,19.3169,21.4063,29.1307,37.4085,30.6822,11.029,9.33273,13.7748,13.5895,9.25275,10.0802,10.2205,11.1393,9.3248,14.6285,10.8193,11.7411,62.3379,93.0786,94.5527,40.8548,11.2929,11.5674,37.…	H3K27ac,H3K4me1,H3K27ac,H3K27ac,H3K27ac,H3K27ac,H3K27ac,H3K27ac,H3K27ac,H3K27ac,H3K27ac,H3K27ac,H3K27ac,H3K27ac,H3K27ac,H3K27ac,H3K27ac,H3K27ac,H3K27ac,H3K27ac,H3K27ac,H3K27ac,H3K27ac,H3K27ac,H3K27ac,H3K27ac,H3K27ac,H3K4me1,H3K4me1,H3K4me1,H3K4me1,H3K4me1,H3K4me3,H3K4me1,H3K4me1,H3K4me1,H3K4me1,H3K4me1,H3K27ac,H3K27ac,H3K27ac,H3K4me1,H3K4me1,H3K4me1,H3K4me3,H3K27ac,H3K27ac,H3K27ac,H3K4me1,H3K4me1…	7	3	early_enh
chr5	173234666	173234816	173234741	1	1	1	1	1	1	1	1	1	11.9219,13.6748,12.7895,81.8314,17.378,19.3193,58.7367,19.0119,17.0926,11.7024,10.0445,11.7024,34.8973,104.814,33.5446,36.2618,33.5446,160.336,28.451,34.8973,183.684,17.3363,32.204,93.1049,29.5611,33.5446,34.8973,184.262,149.327,53.8198,210.63,37.638,40.4237,38.8363,33.6105,37.4792,36.1332,34.7984,137.518,52.2,32.1637,172.212,30.8645,32.1637,30.8645,32.1637,55.0394,167.327,163.288,130.481,32.5545…	H3K4me1,H3K4me1,H3K4me1,H3K27ac,H3K4me1,H3K4me1,H3K4me3,H3K4me1,H3K4me1,H3K4me1,H3K4me1,H3K4me1,H3K27ac,H3K4me3,H3K27ac,H3K27ac,H3K27ac,H3K4me3,H3K27ac,H3K27ac,H3K27ac,H3K27ac,H3K27ac,H3K27ac,H3K27ac,H3K27ac,H3K27ac,H3K4me3,H3K27ac,H3K4me3,H3K27ac,H3K27ac,H3K27ac,H3K27ac,H3K4me3,H3K27ac,H3K27ac,H3K27ac,H3K4me3,H3K4me3,H3K27ac,H3K4me3,H3K27ac,H3K27ac,H3K27ac,H3K27ac,H3K4me3,H3K4me3,H3K4me3,H3K27ac…	9	3	early_enh
chr1	93909678	93909828	93909753	1	1	1	1	1	1	1	1	1	17.6696,27.6886,39.9473,38.6747,28.8646,27.6886,31.2518,32.4624,28.8646,34.9163,38.6747,39.9473,42.5209,43.8214,50.4548,51.8064,50.4548,54.5333,51.8064,60.0783,37.3597,58.681,60.0783,64.3127,60.0783,55.9084,54.5333,9.53557,9.53557,9.10602,10.0236,9.10602,9.53557,9.59773,10.5498,11.5264,10.5498,9.59773,27.1237,23.6525,22.3415,20.1017,19.0961,21.257,20.1866,19.1308,18.0902,17.0653,15.0648,14.0906,1…	H3K4me3,H3K4me3,H3K4me3,H3K4me3,H3K4me3,H3K4me3,H3K4me3,H3K4me3,H3K4me3,H3K4me3,H3K4me3,H3K4me3,H3K4me3,H3K4me3,H3K4me3,H3K4me3,H3K4me3,H3K4me3,H3K4me3,H3K4me3,H3K4me3,H3K4me3,H3K4me3,H3K4me3,H3K4me3,H3K4me3,H3K4me3,H3K4me3,H3K4me3,H3K4me3,H3K4me3,H3K4me3,H3K4me3,H3K4me3,H3K4me3,H3K4me3,H3K4me3,H3K4me3,H3K4me3,H3K4me3,H3K4me3,H3K4me3,H3K4me3,H3K4me3,H3K4me3,H3K4me3,H3K4me3,H3K4me3,H3K4me3,H3K4me3…	9	3	early_enh
chr10	18340598	18340748	18340673	1	1	1	0	1	1	0	1	1	10.2258,9.83753,10.9562,10.1274,12.1045,13.6172,9.05432,11.7552,14.645,18.7516,24.2351,25.3735,27.6886,28.8646,34.9163,31.2518,13.1382,10.7154,14.8053,9.75239,10.6433,9.10602,12.9181,13.9264,10.2423,11.1297,12.038,13.9137,14.0906,13.1346,40.3775,14.0906,18.0902,17.0653,17.4834,19.0881,159.072,158.191,131.923,123.374,138.839,151.099,176.176,147.577,190.813,128.49,100.336,76.8728,59.9445,91.899,123…	H3K4me3,H3K27ac,H3K27ac,H3K27ac,H3K27ac,H3K4me3,H3K4me3,H3K4me3,H3K4me3,H3K4me3,H3K4me3,H3K4me3,H3K4me3,H3K4me3,H3K4me3,H3K4me3,H3K27ac,H3K27ac,H3K27ac,H3K27ac,H3K27ac,H3K4me3,H3K4me3,H3K4me3,H3K4me3,H3K4me3,H3K4me3,H3K4me3,H3K4me3,H3K4me3,H3K4me3,H3K4me3,H3K4me3,H3K4me3,H3K4me3,H3K27ac,H3K4me3,H3K4me3,H3K4me3,H3K4me3,H3K4me3,H3K4me3,H3K4me3,H3K4me3,H3K4me3,H3K4me3,H3K4me3,H3K4me3,H3K4me3,H3K4me3…	7	3	early_enh
chr10	18340599	18340749	18340674	1	1	1	0	1	1	0	1	1	10.2258,9.83753,10.9562,10.1274,12.1045,13.6172,9.05432,11.7552,14.645,18.7516,24.2351,25.3735,27.6886,28.8646,34.9163,31.2518,13.1382,10.7154,14.8053,9.75239,10.6433,9.10602,12.9181,13.9264,10.2423,11.1297,12.038,13.9137,14.0906,13.1346,40.3775,14.0906,18.0902,17.0653,17.4834,19.0881,159.072,158.191,131.923,123.374,138.839,151.099,176.176,147.577,190.813,128.49,100.336,76.8728,59.9445,91.899,123…	H3K4me3,H3K27ac,H3K27ac,H3K27ac,H3K27ac,H3K4me3,H3K4me3,H3K4me3,H3K4me3,H3K4me3,H3K4me3,H3K4me3,H3K4me3,H3K4me3,H3K4me3,H3K4me3,H3K27ac,H3K27ac,H3K27ac,H3K27ac,H3K27ac,H3K4me3,H3K4me3,H3K4me3,H3K4me3,H3K4me3,H3K4me3,H3K4me3,H3K4me3,H3K4me3,H3K4me3,H3K4me3,H3K4me3,H3K4me3,H3K4me3,H3K27ac,H3K4me3,H3K4me3,H3K4me3,H3K4me3,H3K4me3,H3K4me3,H3K4me3,H3K4me3,H3K4me3,H3K4me3,H3K4me3,H3K4me3,H3K4me3,H3K4me3…	7	3	early_enh
chr15	34794587	34794737	34794662	1	1	1	1	1	1	1	1	1	11.2215,27.3646,99.8347,104.959,30.0471,103.437,146.852,108.385,67.1011,35.3967,28.6987,27.3646,120.274,30.8548,30.0471,27.3646,105.856,128.497,69.5976,24.5647,108.288,66.5208,201.12,27.0438,32.113,28.3042,106.669,64.3585,32.1637,34.7984,32.1637,102.85,34.7984,37.4792,40.204,148.241,38.8363,36.1332,38.8363,162.282,37.4792,145.224,86.904,36.1332,40.204,36.1332,34.7984,59.9517,155.227,36.1332,38.83…	H3K4me3,H3K27ac,H3K4me3,H3K4me3,H3K27ac,H3K4me3,H3K4me3,H3K4me3,H3K4me3,H3K4me3,H3K27ac,H3K27ac,H3K4me3,H3K4me3,H3K27ac,H3K27ac,H3K4me3,H3K4me3,H3K4me3,H3K27ac,H3K4me3,H3K4me3,H3K4me3,H3K27ac,H3K27ac,H3K27ac,H3K4me3,H3K4me3,H3K27ac,H3K27ac,H3K27ac,H3K27ac,H3K27ac,H3K27ac,H3K27ac,H3K4me3,H3K27ac,H3K27ac,H3K27ac,H3K4me3,H3K27ac,H3K4me3,H3K4me3,H3K27ac,H3K27ac,H3K27ac,H3K27ac,H3K4me3,H3K4me3,H3K27ac…	9	3	early_enh
chr15	34794599	34794749	34794674	1	1	1	1	1	1	1	1	1	11.2215,27.3646,120.274,30.8548,30.0471,27.3646,105.856,128.497,69.5976,24.5647,108.288,66.5208,201.12,27.0438,32.113,28.3042,106.669,64.3585,32.1637,34.7984,32.1637,102.85,34.7984,37.4792,40.204,148.241,38.8363,36.1332,38.8363,162.282,37.4792,145.224,86.904,36.1332,40.204,36.1332,34.7984,59.9517,155.227,36.1332,38.8363,32.1637,33.4751,34.7984,36.1332,32.1637,151.027,33.4751,149.632,112.496,34.79…	H3K4me3,H3K27ac,H3K4me3,H3K4me3,H3K27ac,H3K27ac,H3K4me3,H3K4me3,H3K4me3,H3K27ac,H3K4me3,H3K4me3,H3K4me3,H3K27ac,H3K27ac,H3K27ac,H3K4me3,H3K4me3,H3K27ac,H3K27ac,H3K27ac,H3K27ac,H3K27ac,H3K27ac,H3K27ac,H3K4me3,H3K27ac,H3K27ac,H3K27ac,H3K4me3,H3K27ac,H3K4me3,H3K4me3,H3K27ac,H3K27ac,H3K27ac,H3K27ac,H3K4me3,H3K4me3,H3K27ac,H3K27ac,H3K27ac,H3K27ac,H3K27ac,H3K27ac,H3K27ac,H3K4me3,H3K27ac,H3K4me3,H3K4me3…	9	3	early_enh
chr8	11703280	11703430	11703355	1	1	1	0	1	1	1	1	1	9.67346,14.2023,15.2808,14.2023,15.2808,17.497,16.3793,18.633,17.497,16.3793,24.9699,15.2808,13.1448,17.8227,11.6562,14.2023,13.1448,12.1094,29.5175,11.0972,9.14786,10.1095,27.6886,11.0972,12.1094,11.0972,12.1094,13.1448,54.8626,10.6001,10.0688,9.1099,11.0536,58.681,55.9084,137.592,60.0783,146.462,55.9084,50.4548,55.9084,54.5333,50.4548,34.5232,12.9677,47.776,54.5333,50.4548,47.776,55.9084,64.312…	H3K4me3,H3K27ac,H3K27ac,H3K27ac,H3K27ac,H3K27ac,H3K27ac,H3K27ac,H3K27ac,H3K27ac,H3K4me3,H3K27ac,H3K27ac,H3K4me3,H3K4me3,H3K27ac,H3K27ac,H3K27ac,H3K27ac,H3K27ac,H3K27ac,H3K4me3,H3K27ac,H3K27ac,H3K27ac,H3K27ac,H3K27ac,H3K27ac,H3K4me3,H3K27ac,H3K27ac,H3K27ac,H3K4me3,H3K4me3,H3K27ac,H3K4me3,H3K27ac,H3K4me3,H3K4me3,H3K4me3,H3K4me3,H3K4me3,H3K27ac,H3K4me3,H3K4me3,H3K4me3,H3K4me3,H3K4me3,H3K4me3,H3K4me3…	8	2	early_enh
chr15	34792327	34792477	34792402	1	1	1	1	1	1	1	1	1	9.95693,9.95693,11.0283,49.4122,77.549,17.497,16.2171,18.7991,25.6077,13.7285,10.1965,70.1481,73.7715,81.1463,79.9056,84.895,68.3345,87.4161,67.2202,91.2296,88.683,92.5091,50.2833,98.9676,53.1055,104.205,105.524,100.271,104.205,109.504,113.516,112.175,105.524,104.205,48.4804,109.504,104.205,101.579,100.271,96.3722,92.5091,96.3722,98.9676,57.6931,101.579,77.2288,10.395,80.4978,77.2288,70.7968,98.1…	H3K27ac,H3K27ac,H3K27ac,H3K4me3,H3K4me3,H3K4me3,H3K4me3,H3K4me3,H3K4me3,H3K4me3,H3K4me3,H3K4me3,H3K4me3,H3K4me3,H3K4me3,H3K4me3,H3K4me3,H3K4me3,H3K4me3,H3K4me3,H3K4me3,H3K4me3,H3K4me3,H3K4me3,H3K4me3,H3K4me3,H3K4me3,H3K4me3,H3K4me3,H3K4me3,H3K4me3,H3K4me3,H3K4me3,H3K4me3,H3K4me3,H3K4me3,H3K4me3,H3K4me3,H3K4me3,H3K4me3,H3K4me3,H3K4me3,H3K4me3,H3K4me3,H3K4me3,H3K27ac,H3K4me3,H3K4me3,H3K4me3,H3K4me3…	9	3	early_enh
chr15	34792501	34792651	34792576	1	1	1	1	1	1	1	1	1	9.95693,13.2526,9.95693,13.2526,14.4024,239.707,11.0283,255.362,12.1274,9.95693,10.1965,13.7285,12.5227,9.61319,9.61319,10.6001,104.537,79.4462,100.737,81.0605,98.2214,79.4462,65.0182,100.737,82.6172,94.4765,39.6261,93.2359,63.4137,94.4765,87.5811,62.1521,45.8623,89.5375,85.8752,33.3502,89.5375,82.2498,89.2267,79.9151,85.8752,78.6626,95.868,82.2498,81.0498,78.6626,81.0498,78.6626,73.9408,77.4754,…	H3K27ac,H3K27ac,H3K27ac,H3K27ac,H3K27ac,H3K4me3,H3K27ac,H3K4me3,H3K27ac,H3K27ac,H3K4me3,H3K4me3,H3K4me3,H3K4me3,H3K4me3,H3K4me3,H3K4me3,H3K4me3,H3K4me3,H3K4me3,H3K4me3,H3K4me3,H3K4me3,H3K4me3,H3K4me3,H3K4me3,H3K4me3,H3K4me3,H3K4me3,H3K4me3,H3K4me3,H3K4me3,H3K4me3,H3K4me3,H3K4me3,H3K4me3,H3K4me3,H3K4me3,H3K4me3,H3K4me3,H3K4me3,H3K4me3,H3K4me3,H3K4me3,H3K4me3,H3K4me3,H3K4me3,H3K4me3,H3K4me3,H3K4me3…	9	3	early_enh
chr15	34792500	34792650	34792575	1	1	1	1	1	1	1	1	1	9.95693,13.2526,9.95693,13.2526,14.4024,239.707,11.0283,255.362,12.1274,9.95693,10.1965,13.7285,12.5227,9.61319,9.61319,10.6001,104.537,79.4462,100.737,81.0605,98.2214,79.4462,65.0182,100.737,82.6172,94.4765,39.6261,93.2359,63.4137,94.4765,87.5811,62.1521,45.8623,89.5375,85.8752,33.3502,89.5375,82.2498,89.2267,79.9151,85.8752,78.6626,95.868,82.2498,81.0498,78.6626,81.0498,78.6626,73.9408,77.4754,…	H3K27ac,H3K27ac,H3K27ac,H3K27ac,H3K27ac,H3K4me3,H3K27ac,H3K4me3,H3K27ac,H3K27ac,H3K4me3,H3K4me3,H3K4me3,H3K4me3,H3K4me3,H3K4me3,H3K4me3,H3K4me3,H3K4me3,H3K4me3,H3K4me3,H3K4me3,H3K4me3,H3K4me3,H3K4me3,H3K4me3,H3K4me3,H3K4me3,H3K4me3,H3K4me3,H3K4me3,H3K4me3,H3K4me3,H3K4me3,H3K4me3,H3K4me3,H3K4me3,H3K4me3,H3K4me3,H3K4me3,H3K4me3,H3K4me3,H3K4me3,H3K4me3,H3K4me3,H3K4me3,H3K4me3,H3K4me3,H3K4me3,H3K4me3…	9	3	early_enh
chr15	73367398	73367548	73367473	1	1	1	1	1	1	1	1	1	9.27006,12.1392,267.504,10.3873,13.0442,16.8398,21.934,26.2516,17.5442,173.417,175.013,95.9406,77.6632,170.234,97.6508,113.018,168.647,458.283,94.5825,163.904,269.52,77.4336,113.018,445.421,167.733,265.49,53.3783,97.6508,170.88,166.164,133.123,163.034,9.54653,141.497,167.733,97.6508,116.04,170.88,145.726,175.624,10.5377,76.0831,177.211,185.188,119.078,145.726,170.88,117.557,148.56,175.624,46.7326…	H3K4me3,H3K27ac,H3K4me3,H3K27ac,H3K27ac,H3K27ac,H3K27ac,H3K27ac,H3K27ac,H3K4me3,H3K4me3,H3K4me3,H3K4me3,H3K4me3,H3K4me3,H3K4me3,H3K4me3,H3K4me3,H3K4me3,H3K4me3,H3K4me3,H3K4me3,H3K4me3,H3K4me3,H3K4me3,H3K4me3,H3K4me3,H3K4me3,H3K4me3,H3K4me3,H3K27ac,H3K4me3,H3K4me3,H3K4me3,H3K4me3,H3K4me3,H3K4me3,H3K4me3,H3K27ac,H3K4me3,H3K4me3,H3K4me3,H3K4me3,H3K4me3,H3K4me3,H3K4me3,H3K4me3,H3K4me3,H3K4me3,H3K4me3…	9	3	early_enh
chr12	110919132	110919282	110919207	1	1	1	0	1	0	1	1	1	12.7639,15.4657,14.0956,13.2362,15.8607,18.6166,16.7654,15.8607,10.643,11.0339,11.0626,10.8057,9.77127,24.0018,22.531,16.913,19.1454,15.4254,17.7702,27.2122,22.9236,13.9177,29.5307,25.4461,41.1466,45.6522,55.8628,18.3743,21.6774,29.9051,39.9207,23.6675,19.736,73.55,12.8606,13.9415,16.1685,15.0445,17.3126,14.4562,67.8465,18.4759,17.3126,15.0445,19.6575,10.2238,11.8043,13.4521,14.2996,10.2238,62.58…	H3K4me3,H3K4me3,H3K4me3,H3K4me3,H3K4me3,H3K4me3,H3K4me3,H3K4me3,H3K27ac,H3K27ac,H3K27ac,H3K27ac,H3K27ac,H3K27ac,H3K27ac,H3K27ac,H3K27ac,H3K27ac,H3K27ac,H3K27ac,H3K27ac,H3K27ac,H3K4me3,H3K4me3,H3K4me3,H3K4me3,H3K4me3,H3K4me3,H3K4me3,H3K4me3,H3K4me3,H3K4me3,H3K4me1,H3K4me3,H3K4me3,H3K4me3,H3K4me3,H3K4me3,H3K4me3,H3K4me3,H3K4me3,H3K4me3,H3K4me3,H3K4me3,H3K4me3,H3K4me3,H3K4me3,H3K4me3,H3K4me3,H3K4me3…	7	3	early_enh
chr14	23402378	23402528	23402453	1	1	1	0	1	1	1	1	1	30.2987,32.516,35.9143,39.3947,37.0656,35.9143,32.516,37.0656,35.9143,39.3947,37.0656,39.3947,40.5723,42.9524,39.3947,35.9143,27.4836,33.6393,35.9143,29.2052,27.0498,23.8994,22.8726,19.8664,15.1275,20.8557,22.8726,19.8664,17.9279,19.8664,22.8726,25.9883,27.0498,17.4598,17.0199,15.2372,11.4131,28.8888,16.931,9.25281,31.8086,40.1484,45.1151,39.4426,34.8072,23.8419,11.7805,10.5045,19.4873,17.4902,16…	H3K4me3,H3K4me3,H3K4me3,H3K4me3,H3K4me3,H3K4me3,H3K4me3,H3K4me3,H3K4me3,H3K4me3,H3K4me3,H3K4me3,H3K4me3,H3K4me3,H3K4me3,H3K4me3,H3K4me3,H3K4me3,H3K4me3,H3K4me3,H3K4me3,H3K4me3,H3K4me3,H3K4me3,H3K4me3,H3K4me3,H3K4me3,H3K4me3,H3K4me3,H3K4me3,H3K4me3,H3K4me3,H3K4me3,H3K27ac,H3K27ac,H3K27ac,H3K27ac,H3K27ac,H3K27ac,H3K27ac,H3K4me3,H3K4me3,H3K4me3,H3K4me3,H3K4me3,H3K4me3,H3K4me3,H3K4me3,H3K4me3,H3K4me3…	8	2	early_enh
chr14	23403376	23403526	23403451	1	1	1	0	1	0	1	1	1	50.9636,35.5538,47.5116,44.121,39.7011,37.5366,36.4662,33.3041,36.4662,40.6076,44.0962,44.1904,45.3706,36.6735,41.8578,42.9159,39.7625,36.6735,35.6588,32.6609,33.6523,32.6609,30.7025,27.8283,26.8878,19.7086,25.0343,24.1217,21.8011,21.4429,19.7086,21.4429,22.3258,24.1217,25.0343,26.8878,25.0343,24.1217,26.8878,22.3258,21.4429,22.3258,17.8557,10.8533,10.8694,10.8533,12.431,12.449,28.6675,19.6139,16…	H3K4me3,H3K4me3,H3K4me3,H3K4me3,H3K4me3,H3K4me3,H3K4me3,H3K4me3,H3K4me3,H3K4me3,H3K4me3,H3K4me3,H3K4me3,H3K4me3,H3K4me3,H3K4me3,H3K4me3,H3K4me3,H3K4me3,H3K4me3,H3K4me3,H3K4me3,H3K4me3,H3K4me3,H3K4me3,H3K4me3,H3K4me3,H3K4me3,H3K4me3,H3K4me3,H3K4me3,H3K4me3,H3K4me3,H3K4me3,H3K4me3,H3K4me3,H3K4me3,H3K4me3,H3K4me3,H3K4me3,H3K4me3,H3K4me3,H3K4me3,H3K4me3,H3K4me3,H3K4me3,H3K4me3,H3K4me3,H3K27ac,H3K27ac…	7	3	early_enh
chr3	57757779	57757929	57757854	1	1	1	1	1	1	1	1	1	20.2051,17.0257,15.0767,64.1962,21.864,15.0767,17.0257,20.3758,15.7176,15.0767,26.8878,29.7359,33.6523,36.6735,35.6588,33.6523,32.6609,12.0507,30.7025,29.7359,36.6735,38.7256,41.8578,39.7541,42.9159,39.7625,45.3088,48.7634,47.6049,11.2796,48.7634,52.2794,54.6562,52.2794,32.5958,45.3088,30.9215,48.7634,51.1007,45.3088,44.1714,41.9187,45.3088,47.6049,51.1007,9.06407,9.06407,21.878,23.1375,21.878,23…	H3K4me3,H3K4me3,H3K4me3,H3K4me3,H3K4me3,H3K4me3,H3K4me3,H3K4me3,H3K4me3,H3K4me3,H3K4me3,H3K4me3,H3K4me3,H3K4me3,H3K4me3,H3K4me3,H3K4me3,H3K4me3,H3K4me3,H3K4me3,H3K4me3,H3K4me3,H3K4me3,H3K4me3,H3K4me3,H3K4me3,H3K4me3,H3K4me3,H3K4me3,H3K4me3,H3K4me3,H3K4me3,H3K4me3,H3K4me3,H3K4me3,H3K4me3,H3K4me3,H3K4me3,H3K4me3,H3K4me3,H3K4me3,H3K4me3,H3K4me3,H3K4me3,H3K4me3,H3K4me3,H3K4me3,H3K4me3,H3K4me3,H3K4me3…	9	3	early_enh
chr3	38723498	38723648	38723573	1	1	1	0	0	0	1	1	1	11.9619,10.8237,22.6313,9.43679,10.4199,12.1776,11.2618,29.2461,17.739,13.9076,11.1653,12.6074,20.5755,22.3027,29.5915,37.4193,39.279,37.4193,34.1352,35.7117,39.279,34.1543,36.0032,22.25,23.7161,15.9803,12.0057,19.9598,21.5857,22.2864,24.1276,28.5055,19.5918,21.8363,26.0681,28.9108,28.2905,26.0681,21.351	H3K27ac,H3K27ac,H3K4me1,H3K4me1,H3K4me1,H3K27ac,H3K27ac,H3K27ac,H3K27ac,H3K27ac,H3K27ac,H3K27ac,H3K27ac,H3K27ac,H3K27ac,H3K27ac,H3K27ac,H3K27ac,H3K27ac,H3K27ac,H3K27ac,H3K27ac,H3K27ac,H3K27ac,H3K27ac,H3K4me1,H3K4me1,H3K4me1,H3K4me1,H3K4me1,H3K4me1,H3K4me1,H3K4me1,H3K4me1,H3K4me1,H3K4me1,H3K4me1,H3K4me1,H3K4me1	6	2	early_enh
chr12	24562039	24562189	24562114	1	1	1	1	1	1	1	1	1	20.5501,13.2807,12.1045,10.9562,9.83753,102.729,10.9562,9.83753,35.0963,38.2483,41.4537,48.0126,38.2483,33.5414,25.9982,21.6797,14.9001,91.9112,24.5401,25.9982,18.9,13.6172,12.3622,9.94345,14.9001,219.259,224.563,209.676,77.4336,229.891,214.874,224.563,206.224,222.793,219.259,90.8407,48.8841,224.563,202.783,54.7477,235.242,233.456,224.563,206.224,219.259,207.948,106.214,119.846,507.46,213.979,214…	H3K27ac,H3K27ac,H3K27ac,H3K27ac,H3K27ac,H3K4me3,H3K27ac,H3K27ac,H3K4me3,H3K4me3,H3K4me3,H3K4me3,H3K4me3,H3K4me3,H3K4me3,H3K4me3,H3K4me3,H3K4me3,H3K4me3,H3K4me3,H3K4me3,H3K4me3,H3K4me3,H3K4me3,H3K4me3,H3K4me3,H3K4me3,H3K4me3,H3K4me3,H3K4me3,H3K4me3,H3K4me3,H3K4me3,H3K4me3,H3K4me3,H3K4me3,H3K4me3,H3K4me3,H3K4me3,H3K4me3,H3K4me3,H3K27ac,H3K4me3,H3K4me3,H3K4me3,H3K4me3,H3K4me3,H3K4me3,H3K4me3,H3K4me3…	9	2	intermed_enh
chr14	72894487	72894637	72894562	1	1	1	1	1	1	1	1	1	28.0453,27.6521,25.2742,11.8981,13.8897,15.9615,14.916,15.9615,17.0253,15.9615,13.8897,18.828,12.8834,11.8981,10.9347,9.9946,96.2632,9.07892,9.57006,9.61319,11.1943,14.1974,15.2398,19.5931,17.3812,55.3889,14.1974,91.1692,89.6795,82.3102,86.7157,80.8527,76.5139,82.3102,86.7157,95.6689,91.1692,89.6795,17.0407,86.7157,85.2418,82.3102,76.5139,73.6504,76.5139,17.3803,82.3102,96.2632,86.7157,89.6795,92…	H3K27ac,H3K27ac,H3K27ac,H3K27ac,H3K27ac,H3K27ac,H3K27ac,H3K27ac,H3K27ac,H3K27ac,H3K27ac,H3K27ac,H3K27ac,H3K27ac,H3K27ac,H3K27ac,H3K4me3,H3K27ac,H3K27ac,H3K4me3,H3K27ac,H3K27ac,H3K27ac,H3K27ac,H3K27ac,H3K4me3,H3K27ac,H3K4me3,H3K4me3,H3K4me3,H3K4me3,H3K4me3,H3K4me3,H3K4me3,H3K4me3,H3K4me3,H3K4me3,H3K4me3,H3K27ac,H3K4me3,H3K4me3,H3K4me3,H3K4me3,H3K4me3,H3K4me3,H3K4me3,H3K4me3,H3K4me3,H3K4me3,H3K4me3…	9	2	intermed_enh
chr19	49642568	49642718	49642643	1	1	1	1	1	1	1	1	1	21.6129,12.4927,14.5535,288.64,69.494,265.112,19.7466,217.56,15.6144,14.3192,17.7929,63.1697,15.6144,17.7929,14.5535,387.018,380.702,13.5126,12.4927,11.4949,205.032,333.36,147.232,177.467,12.4927,11.4949,10.5202,9.57006,9.57006,186.029,266.303,157.714,10.5202,11.5764,11.4949,184.749,145.949,113.107,12.4927,285.157,252.921,106.737,13.5126,11.4949,10.5202,9.57006,80.1129,83.4067,81.7566,291.503,85.…	H3K27ac,H3K27ac,H3K27ac,H3K4me3,H3K4me3,H3K4me3,H3K27ac,H3K4me3,H3K27ac,H3K27ac,H3K27ac,H3K4me3,H3K27ac,H3K27ac,H3K27ac,H3K4me3,H3K4me3,H3K27ac,H3K27ac,H3K27ac,H3K4me3,H3K4me3,H3K4me3,H3K4me3,H3K27ac,H3K27ac,H3K27ac,H3K27ac,H3K27ac,H3K4me3,H3K4me3,H3K4me3,H3K27ac,H3K27ac,H3K27ac,H3K4me3,H3K4me3,H3K4me3,H3K27ac,H3K4me3,H3K4me3,H3K27ac,H3K27ac,H3K27ac,H3K27ac,H3K4me3,H3K4me3,H3K4me3,H3K4me3,H3K4me3…	9	2	intermed_enh
chr6	36679437	36679587	36679512	1	1	1	1	1	1	1	1	1	10.2258,105.006,107.888,99.2947,58.4396,100.716,105.006,15.4523,109.335,107.888,105.006,99.2947,100.716,95.0572,90.8605,73.8318,92.2548,99.2947,100.716,75.9536,105.006,107.888,103.572,218.014,107.888,109.335,105.006,100.716,103.572,105.006,73.8318,103.572,105.006,99.2947,109.335,105.006,100.716,95.0572,75.1988,92.2548,74.1622,83.9606,78.5296,79.8798,83.9606,88.0861,86.7061,92.2548,99.2947,133.652…	H3K4me3,H3K4me3,H3K4me3,H3K4me3,H3K4me3,H3K4me3,H3K4me3,H3K4me3,H3K4me3,H3K4me3,H3K4me3,H3K4me3,H3K4me3,H3K4me3,H3K4me3,H3K4me3,H3K4me3,H3K4me3,H3K4me3,H3K4me3,H3K4me3,H3K4me3,H3K4me3,H3K4me3,H3K4me3,H3K4me3,H3K4me3,H3K4me3,H3K4me3,H3K4me3,H3K4me3,H3K4me3,H3K4me3,H3K4me3,H3K4me3,H3K4me3,H3K4me3,H3K4me3,H3K4me3,H3K4me3,H3K4me3,H3K4me3,H3K4me3,H3K4me3,H3K4me3,H3K4me3,H3K4me3,H3K4me3,H3K4me3,H3K4me3…	9	3	intermed_enh
chr1	2314999	2315149	2315074	0	1	1	1	1	1	1	1	1	12.8764,14.9815,13.9185,14.9815,16.0646,70.4156,17.1668,18.2874,19.4257,18.2874,17.1668,42.5437,14.9815,16.0646,14.9815,24.9018,12.8764,13.9185,49.3083,12.8764,10.8597,9.88741,13.6231,20.695,27.0842,20.695,17.0685,14.7499,18.2584,10.3881,50.6194,12.5197,12.8225,10.8806,9.94377,9.03144,80.8083,39.7958,9.03144,190.691,43.8671,117.149,9.94377,45.312,118.677,10.8806,36.6117,13.8254,14.8484,16.9509,14…	H3K27ac,H3K27ac,H3K27ac,H3K27ac,H3K27ac,H3K4me3,H3K27ac,H3K27ac,H3K27ac,H3K27ac,H3K27ac,H3K4me3,H3K27ac,H3K27ac,H3K27ac,H3K27ac,H3K27ac,H3K27ac,H3K4me3,H3K27ac,H3K27ac,H3K27ac,H3K4me3,H3K4me3,H3K4me3,H3K4me3,H3K4me3,H3K4me3,H3K4me3,H3K4me3,H3K4me3,H3K27ac,H3K27ac,H3K27ac,H3K27ac,H3K4me3,H3K27ac,H3K27ac,H3K4me3,H3K4me3,H3K27ac,H3K27ac,H3K4me3,H3K27ac,H3K27ac,H3K27ac,H3K27ac,H3K27ac,H3K27ac,H3K27ac…	8	3	intermed_enh
chr1	27602054	27602204	27602129	0	1	1	1	1	1	1	1	1	19.5259,20.8394,50.6043,22.1722,23.5234,24.8923,23.5234,20.8394,19.5259,93.7814,20.8394,19.6007,62.9045,19.5259,18.2324,19.5259,20.8394,19.5259,16.96,18.2324,159.659,16.96,19.5259,24.8923,23.5234,22.1722,19.5259,18.2324,12.8472,16.96,60.2244,19.5259,46.3552,41.4537,49.6813,69.2222,61.6552,56.4632,63.4049,101.572,51.3609,36.6654,32.0012,39.7501,20.2793,14.9001,11.7604,9.48038,94.8928,63.0814,59.48…	H3K27ac,H3K27ac,H3K4me3,H3K27ac,H3K27ac,H3K27ac,H3K27ac,H3K27ac,H3K27ac,H3K27ac,H3K27ac,H3K4me3,H3K27ac,H3K27ac,H3K27ac,H3K27ac,H3K27ac,H3K27ac,H3K27ac,H3K4me3,H3K27ac,H3K27ac,H3K27ac,H3K27ac,H3K27ac,H3K27ac,H3K27ac,H3K27ac,H3K27ac,H3K4me3,H3K27ac,H3K4me3,H3K4me3,H3K4me3,H3K4me3,H3K4me3,H3K4me3,H3K4me3,H3K4me3,H3K4me3,H3K4me3,H3K4me3,H3K4me3,H3K4me3,H3K4me3,H3K27ac,H3K27ac,H3K4me3,H3K4me3,H3K4me3…	8	3	intermed_enh
chr1	205748620	205748770	205748695	0	1	1	1	1	1	1	1	1	18.2324,16.96,14.4829,116.881,12.1045,10.9562,12.1045,10.9562,9.83753,10.9562,10.9562,9.83753,10.9562,10.9562,20.2793,27.4741,25.9982,24.5401,33.5414,38.2483,32.0012,38.2483,106.237,25.9982,18.9,12.3622,13.6172,159.47,164.27,161.067,159.47,156.285,159.47,161.067,156.285,164.27,165.877,50.2833,164.27,169.099,173.955,11.8707,175.58,178.839,169.099,173.955,72.8977,175.58,173.955,114.303,170.715,112.…	H3K27ac,H3K27ac,H3K27ac,H3K4me3,H3K27ac,H3K27ac,H3K27ac,H3K27ac,H3K27ac,H3K27ac,H3K27ac,H3K27ac,H3K27ac,H3K27ac,H3K4me3,H3K4me3,H3K4me3,H3K4me3,H3K4me3,H3K4me3,H3K4me3,H3K4me3,H3K4me3,H3K4me3,H3K4me3,H3K4me3,H3K4me3,H3K4me3,H3K4me3,H3K4me3,H3K4me3,H3K4me3,H3K4me3,H3K4me3,H3K4me3,H3K4me3,H3K4me3,H3K4me3,H3K4me3,H3K4me3,H3K4me3,H3K4me3,H3K4me3,H3K4me3,H3K4me3,H3K4me3,H3K4me3,H3K4me3,H3K4me3,H3K4me3…	8	2	intermed_enh
chr14	89416718	89416868	89416793	0	1	1	1	1	1	1	1	1	39.297,40.6768,208.819,39.5337,36.5699,211.437,137.748,79.1807,39.297,37.928,36.5699,35.2231,231.266,25.1858,104.355,36.5699,44.2596,139.927,106.201,35.2231,61.6994,207.513,45.7968,143.624,36.5699,210.127,47.3447,145.479,213.768,35.2231,173.362,36.5699,33.8878,324.858,211.437,141.773,214.397,32.5644,31.2532,136.145,149.201,201.876,33.8878,35.2231,134.774,204.906,60.0329,36.5699,137.519,18.6493,20…	H3K27ac,H3K27ac,H3K4me3,H3K27ac,H3K27ac,H3K4me3,H3K4me3,H3K4me3,H3K27ac,H3K27ac,H3K27ac,H3K27ac,H3K4me3,H3K27ac,H3K4me3,H3K27ac,H3K27ac,H3K4me3,H3K4me3,H3K27ac,H3K27ac,H3K4me3,H3K27ac,H3K4me3,H3K27ac,H3K4me3,H3K27ac,H3K4me3,H3K27ac,H3K27ac,H3K4me3,H3K27ac,H3K27ac,H3K4me3,H3K4me3,H3K27ac,H3K27ac,H3K27ac,H3K4me3,H3K4me3,H3K27ac,H3K27ac,H3K27ac,H3K4me3,H3K4me3,H3K27ac,H3K27ac,H3K4me3,H3K27ac,H3K4me3…	8	2	intermed_enh
chr16	720811	720961	720886	1	1	1	1	1	1	1	1	1	21.8802,22.9623,235.885,21.8802,62.1648,22.9623,24.0577,22.9623,23.1173,20.9563,62.7451,18.8519,17.8222,48.8888,9.31894,18.8519,73.8998,64.9512,16.8081,11.9185,63.5546,15.8103,60.7675,14.8294,64.5823,62.2016,12.921,11.995,10.2039,9.34071,11.9154,9.09327,247.896,43.6341,12.9018,12.9972,17.1642,22.7657,254.81,183.301,26.307,23.9321,15.0424,12.525,19.3589,18.3343,21.4515,16.3311,17.3249,13.4498,314.…	H3K27ac,H3K27ac,H3K4me3,H3K27ac,H3K4me3,H3K27ac,H3K27ac,H3K27ac,H3K27ac,H3K27ac,H3K4me3,H3K27ac,H3K27ac,H3K27ac,H3K27ac,H3K27ac,H3K4me3,H3K4me3,H3K27ac,H3K27ac,H3K4me3,H3K27ac,H3K4me3,H3K27ac,H3K4me3,H3K4me3,H3K27ac,H3K27ac,H3K27ac,H3K27ac,H3K4me3,H3K4me3,H3K4me3,H3K4me3,H3K4me3,H3K4me3,H3K4me3,H3K4me3,H3K4me3,H3K4me3,H3K4me3,H3K4me3,H3K4me3,H3K4me3,H3K4me3,H3K4me3,H3K4me3,H3K4me3,H3K4me3,H3K4me3…	9	3	intermed_enh
chr16	2215195	2215345	2215270	0	1	1	1	1	1	1	1	1	9.24436,9.24436,10.2601,11.3036,13.4672,14.5845,15.2661,10.6918,120.021,67.6608,13.0921,16.5088,10.7691,11.4243,12.7726,13.465,14.8847,15.6115,17.0972,17.8557,19.4029,9.36458,20.1911,10.6508,21.7957,24.2701,25.1122,30.7025,29.7359,32.6609,14.8223,33.6523,36.6735,26.5339,33.6523,27.5561,32.6609,27.8283,30.7025,111.934,30.3108,29.3527,32.252,25.3171,33.2348,40.2175,36.2303,38.2651,21.1783,36.2303,4…	H3K27ac,H3K27ac,H3K27ac,H3K27ac,H3K27ac,H3K27ac,H3K4me3,H3K27ac,H3K4me3,H3K4me3,H3K27ac,H3K27ac,H3K4me3,H3K4me3,H3K4me3,H3K4me3,H3K4me3,H3K4me3,H3K4me3,H3K4me3,H3K4me3,H3K4me3,H3K4me3,H3K4me3,H3K4me3,H3K4me3,H3K4me3,H3K4me3,H3K4me3,H3K4me3,H3K4me3,H3K4me3,H3K4me3,H3K4me3,H3K4me3,H3K4me3,H3K4me3,H3K4me3,H3K4me3,H3K4me3,H3K4me3,H3K4me3,H3K4me3,H3K4me3,H3K4me3,H3K4me3,H3K4me3,H3K27ac,H3K4me3,H3K4me3…	8	2	intermed_enh
chr17	39668011	39668161	39668086	0	1	1	1	1	1	1	1	1	11.1802,10.0979,40.5111,12.2903,59.7656,12.6772,19.0082,39.9473,38.6747,39.9473,46.4492,43.8214,42.5209,49.5121,43.8214,38.6747,39.9473,36.159,42.5209,47.776,46.4492,43.8214,40.5111,46.4492,22.8229,43.8214,46.4492,38.6747,42.5209,46.4492,40.5111,19.6316,43.8214,55.9084,23.0557,60.0783,34.0792,55.9084,58.681,55.9084,58.681,51.8064,50.4548,46.4492,43.8214,42.5209,47.776,11.2964,10.4288,10.4608,11.4…	H3K27ac,H3K27ac,H3K4me3,H3K27ac,H3K27ac,H3K4me3,H3K4me3,H3K4me3,H3K4me3,H3K4me3,H3K4me3,H3K4me3,H3K4me3,H3K27ac,H3K4me3,H3K4me3,H3K4me3,H3K4me3,H3K4me3,H3K4me3,H3K4me3,H3K4me3,H3K4me3,H3K4me3,H3K4me3,H3K4me3,H3K4me3,H3K4me3,H3K4me3,H3K27ac,H3K4me3,H3K4me3,H3K4me3,H3K4me3,H3K4me3,H3K4me3,H3K4me3,H3K4me3,H3K4me3,H3K4me3,H3K4me3,H3K4me3,H3K4me3,H3K4me3,H3K4me3,H3K4me3,H3K4me3,H3K4me3,H3K4me3,H3K4me3…	8	2	intermed_enh
chr2	65056763	65056913	65056838	0	1	1	1	1	1	1	1	1	9.30543,14.5123,118.35,12.6838,18.3671,24.5799,23.5118,27.8558,23.681,43.2519,132.851,220.632,343.365,84.195,37.2065,29.9361,32.8034,28.5242,16.5773,24.3821,23.0345,14.1229,29.9361,35.7257,25.7466,279.781,17.8285,218.861,339.327,71.3451,215.326,345.387,122.415,220.632,347.411,9.95858,70.521,215.326,208.29,213.563,351.465,105.12,215.326,81.2023,225.962,88.7926,231.316,96.323,234.898,18.7926,236.69…	H3K27ac,H3K4me3,H3K4me3,H3K4me3,H3K4me3,H3K4me3,H3K4me3,H3K4me3,H3K27ac,H3K4me3,H3K4me3,H3K4me3,H3K4me3,H3K4me3,H3K4me3,H3K4me3,H3K4me3,H3K4me3,H3K4me3,H3K27ac,H3K4me3,H3K4me3,H3K4me3,H3K4me3,H3K4me3,H3K4me3,H3K27ac,H3K4me3,H3K4me3,H3K4me3,H3K27ac,H3K4me3,H3K4me3,H3K4me3,H3K4me3,H3K4me3,H3K4me3,H3K4me3,H3K4me3,H3K4me3,H3K4me3,H3K27ac,H3K4me3,H3K27ac,H3K4me3,H3K4me3,H3K4me3,H3K4me3,H3K4me3,H3K4me3…	8	2	intermed_enh
chr20	64080031	64080181	64080106	0	1	1	1	1	1	1	1	1	9.83753,10.9562,12.1045,13.2807,14.4829,50.9202,15.7098,14.4829,13.2807,12.1045,13.2807,48.5355,14.4829,45.7588,76.5743,12.1045,13.2807,12.1045,14.4829,13.2807,14.4829,13.2807,14.4125,14.4829,13.2807,14.4829,12.1045,13.2807,13.6172,11.1369,13.6172,68.0509,37.2554,70.6735,71.1722,72.4988,75.1684,15.1805,76.5114,79.2132,76.5114,64.6249,32.2726,59.4942,34.1426,60.7676,56.9665,60.7676,39.5452,17.1873…	H3K27ac,H3K27ac,H3K27ac,H3K27ac,H3K27ac,H3K4me3,H3K27ac,H3K27ac,H3K27ac,H3K27ac,H3K27ac,H3K4me3,H3K27ac,H3K4me3,H3K27ac,H3K27ac,H3K27ac,H3K27ac,H3K27ac,H3K27ac,H3K27ac,H3K4me3,H3K27ac,H3K27ac,H3K27ac,H3K27ac,H3K27ac,H3K4me3,H3K4me3,H3K4me3,H3K4me3,H3K4me3,H3K4me3,H3K4me3,H3K4me3,H3K4me3,H3K4me3,H3K4me3,H3K4me3,H3K4me3,H3K4me3,H3K4me3,H3K4me3,H3K4me3,H3K4me3,H3K4me3,H3K4me3,H3K4me3,H3K4me3,H3K4me3…	8	2	intermed_enh
chr3	49411058	49411208	49411133	0	1	1	1	1	1	1	1	1	9.30543,14.1427,9.58212,192.964,70.1596,54.008,14.1427,25.7466,200.605,67.9933,29.9361,76.1802,148.297,78.9485,146.484,35.4161,74.8043,148.297,76.1802,151.936,50.0496,80.3408,78.9485,80.3408,76.1802,80.3408,88.804,48.6955,84.5493,93.1034,40.5227,101.83,174.097,41.8848,100.364,46.1149,115.221,119.76,118.243,119.76,55.9608,115.221,9.84844,109.335,107.888,62.4098,113.7,170.366,118.101,174.097,116.63…	H3K27ac,H3K4me3,H3K4me3,H3K4me3,H3K4me3,H3K4me3,H3K4me3,H3K4me3,H3K4me3,H3K4me3,H3K4me3,H3K4me3,H3K4me3,H3K4me3,H3K4me3,H3K4me3,H3K4me3,H3K4me3,H3K4me3,H3K4me3,H3K4me3,H3K4me3,H3K4me3,H3K4me3,H3K4me3,H3K4me3,H3K4me3,H3K4me3,H3K4me3,H3K4me3,H3K4me3,H3K4me3,H3K4me3,H3K4me3,H3K4me3,H3K4me3,H3K4me3,H3K4me3,H3K4me3,H3K4me3,H3K4me3,H3K4me3,H3K4me3,H3K4me3,H3K4me3,H3K4me3,H3K4me3,H3K4me3,H3K4me3,H3K4me3…	8	2	intermed_enh
chr4	10117046	10117196	10117121	0	1	1	1	1	1	1	1	1	9.81973,10.8805,14.2225,15.3849,17.7751,11.205,12.3724,17.304,29.2336,12.3724,10.6944,11.7126,13.6149,54.5735,14.5952,119.799,18.6923,121.546,20.8374,18.6923,9.19516,13.2362,10.7577,13.2362,14.0956,20.2241,18.6166,19.5623,22.4752,25.4947,27.5628,30.7425,31.8222,40.7856,41.9442,44.285,45.467,81.0605,32.3289,47.8534,49.0576,47.8534,111.136,51.0744,60.0559,56.1655,60.0559,52.3366,56.1655,14.2818,66.…	H3K27ac,H3K27ac,H3K27ac,H3K27ac,H3K27ac,H3K4me3,H3K4me3,H3K4me3,H3K4me3,H3K4me3,H3K27ac,H3K27ac,H3K27ac,H3K4me3,H3K27ac,H3K4me3,H3K27ac,H3K4me3,H3K27ac,H3K27ac,H3K4me3,H3K4me3,H3K4me3,H3K4me3,H3K4me3,H3K4me3,H3K4me3,H3K4me3,H3K4me3,H3K4me3,H3K4me3,H3K4me3,H3K4me3,H3K4me3,H3K4me3,H3K4me3,H3K4me3,H3K4me3,H3K4me3,H3K4me3,H3K4me3,H3K4me3,H3K4me3,H3K4me3,H3K4me3,H3K4me3,H3K4me3,H3K27ac,H3K4me3,H3K27ac…	8	2	intermed_enh
chr5	173237085	173237235	173237160	0	1	1	1	1	1	1	1	1	24.7638,22.1305,23.4386,24.7638,26.1052,28.8348,15.6062,33.0382,34.4666,33.0382,37.3618,38.8278,18.8796,37.3618,38.8278,37.3618,41.7953,44.6316,40.0576,37.0672,38.5563,32.6767,35.5906,34.127,35.5906,34.127,19.6861,35.3959,38.3493,42.8703,43.3215,40.2713,38.7639,35.786,11.5626,17.7977,10.3977,15.228,15.7964,15.697,15.8958,9.33206,24.0008,21.9133,20.8886,27.1934,17.8961,18.8796,20.8886,21.9133,24.0…	H3K27ac,H3K27ac,H3K27ac,H3K27ac,H3K27ac,H3K27ac,H3K27ac,H3K27ac,H3K27ac,H3K27ac,H3K27ac,H3K27ac,H3K4me3,H3K27ac,H3K27ac,H3K27ac,H3K27ac,H3K27ac,H3K27ac,H3K27ac,H3K27ac,H3K27ac,H3K27ac,H3K27ac,H3K27ac,H3K27ac,H3K4me3,H3K27ac,H3K27ac,H3K27ac,H3K27ac,H3K27ac,H3K27ac,H3K27ac,H3K4me3,H3K4me3,H3K4me3,H3K4me3,H3K4me3,H3K4me3,H3K4me3,H3K27ac,H3K4me3,H3K4me3,H3K4me3,H3K4me3,H3K4me3,H3K4me3,H3K4me3,H3K4me3…	8	2	intermed_enh
chr6	125790579	125790729	125790654	0	1	1	1	1	1	1	1	1	29.6118,25.6977,25.9436,305.993,133.321,24.4386,126.417,106.632,80.4323,21.9664,20.7546,101.361,106.994,25.6977,24.4386,21.9664,112.474,246.13,116.145,23.1946,103.019,21.9664,19.5596,112.986,117.674,144.502,17.2234,16.0837,114.656,136.604,134.377,14.964,119.494,16.0837,13.8653,263.599,62.8758,16.0837,124.371,96.9614,61.5125,18.3823,93.817,62.8758,19.5596,26.7458,67.005,20.7546,21.9664,144.417,20.…	H3K27ac,H3K27ac,H3K4me3,H3K4me3,H3K4me3,H3K27ac,H3K4me3,H3K4me3,H3K4me3,H3K27ac,H3K27ac,H3K4me3,H3K4me3,H3K27ac,H3K27ac,H3K27ac,H3K4me3,H3K4me3,H3K4me3,H3K27ac,H3K4me3,H3K27ac,H3K27ac,H3K4me3,H3K4me3,H3K4me3,H3K27ac,H3K27ac,H3K4me3,H3K4me3,H3K27ac,H3K27ac,H3K4me3,H3K27ac,H3K27ac,H3K4me3,H3K4me3,H3K27ac,H3K4me3,H3K4me3,H3K4me3,H3K27ac,H3K4me3,H3K4me3,H3K27ac,H3K4me3,H3K27ac,H3K27ac,H3K4me3,H3K27ac…	8	2	intermed_enh
chr9	95006401	95006551	95006476	1	1	1	1	1	1	0	0	1	10.4688,12.7184,10.4688,9.38751,10.4688,11.5797,13.8832,10.4688,13.0836,11.866,25.7812,28.9803,20.6783,17.7684,14.9859,12.3442,14.0889,12.3442,11.4978,14.9859,14.0889,11.4978,12.3442,14.0889,16.8262,11.4978,9.92649,9.74158,9.29461,9.73012,16.9379,10.7744,9.84416,9.20263,13.4123,11.2553,38.7343,41.5262,42.9379,37.3547,18.4544,35.9863,38.7343,34.6295,37.3547,38.7343,40.1249,41.5262,42.9379,41.5262,…	H3K27ac,H3K27ac,H3K27ac,H3K27ac,H3K27ac,H3K27ac,H3K27ac,H3K27ac,H3K4me3,H3K4me3,H3K4me3,H3K4me3,H3K4me3,H3K4me3,H3K4me3,H3K4me3,H3K4me3,H3K4me3,H3K4me3,H3K4me3,H3K4me3,H3K4me3,H3K4me3,H3K4me3,H3K4me3,H3K4me3,H3K4me3,H3K4me1,H3K4me1,H3K4me3,H3K4me3,H3K4me3,H3K4me3,H3K27ac,H3K27ac,H3K27ac,H3K4me3,H3K4me3,H3K4me3,H3K4me3,H3K4me3,H3K4me3,H3K4me3,H3K4me3,H3K4me3,H3K4me3,H3K4me3,H3K4me3,H3K4me3,H3K4me3…	7	3	intermed_enh
chr9	121652551	121652701	121652626	1	1	1	1	1	1	1	1	1	10.3853,9.54031,10.3853,13.965,12.137,9.46026,95.7774,11.0051,11.8041,11.0051,52.2597,10.2236,22.8027,13.243,19.4689,14.2354,11.3193,14.0333,20.3022,22.2002,19.216,21.8154,21.4034,19.216,20.3022,14.0333,12.0888,9.33206,10.4336,73.5939,77.7684,73.5939,77.7684,73.5939,11.5918,10.2025,76.3713,12.6092,80.5791,81.9926,86.2648,90.5831,86.2648,94.9462,97.8789,99.3523,24.8586,94.9462,86.2648,80.5791,77.7…	H3K27ac,H3K27ac,H3K27ac,H3K27ac,H3K27ac,H3K27ac,H3K4me3,H3K27ac,H3K27ac,H3K27ac,H3K4me3,H3K27ac,H3K4me3,H3K4me3,H3K4me3,H3K4me3,H3K4me3,H3K27ac,H3K27ac,H3K4me3,H3K27ac,H3K27ac,H3K27ac,H3K27ac,H3K27ac,H3K27ac,H3K27ac,H3K27ac,H3K27ac,H3K4me3,H3K4me3,H3K4me3,H3K4me3,H3K4me3,H3K27ac,H3K4me3,H3K4me3,H3K27ac,H3K4me3,H3K4me3,H3K4me3,H3K4me3,H3K4me3,H3K4me3,H3K4me3,H3K4me3,H3K4me3,H3K4me3,H3K4me3,H3K4me3…	9	3	intermed_enh
chr11	122656429	122656579	122656504	0	1	1	1	1	1	1	1	1	16.1253,12.4471,12.7571,13.0002,11.7885,9.4564,11.7885,14.2397,92.2548,90.8605,88.0861,95.0572,92.2548,90.8605,92.2548,90.8605,89.159,85.0944,29.2466,81.0731,85.0944,64.5735,89.159,93.2652,87.7994,85.0944,87.7994,89.159,93.2652,97.412,89.159,26.5339,91.8919,73.6873,89.159,81.0731,93.2652,81.1463,77.438,72.5588,76.2111,75.3362,73.7715,55.3102,76.2111,73.7715,72.5588,73.7715,76.2111,19.5731,72.5483…	H3K4me3,H3K4me3,H3K4me3,H3K4me3,H3K4me3,H3K4me3,H3K4me3,H3K4me3,H3K4me3,H3K4me3,H3K4me3,H3K4me3,H3K4me3,H3K4me3,H3K4me3,H3K4me3,H3K4me3,H3K4me3,H3K4me3,H3K4me3,H3K4me3,H3K4me3,H3K4me3,H3K4me3,H3K4me3,H3K4me3,H3K4me3,H3K4me3,H3K4me3,H3K4me3,H3K4me3,H3K4me3,H3K4me3,H3K4me3,H3K4me3,H3K4me3,H3K4me3,H3K4me3,H3K4me3,H3K4me3,H3K4me3,H3K4me3,H3K4me3,H3K4me3,H3K4me3,H3K4me3,H3K4me3,H3K4me3,H3K4me3,H3K4me3…	8	2	intermed_enh
chr12	4275603	4275753	4275678	0	1	1	1	1	1	1	1	1	11.7399,9.55275,28.7389,12.063,16.2171,11.0536,10.0688,11.0536,81.839,77.3742,81.839,80.3449,24.1476,75.8978,72.9633,10.3751,80.3449,21.6402,14.5139,77.3742,68.6087,71.5054,72.9633,47.2932,76.1791,43.3773,67.5165,63.2721,68.6087,67.17,64.3127,24.2327,16.8971,60.0783,55.9084,50.4548,47.776,51.8064,33.1267,55.9084,50.4548,47.776,46.4492,38.6747,43.8214,46.4492,27.5038,55.9084,15.646,46.4492,47.776,…	H3K4me3,H3K4me3,H3K4me3,H3K27ac,H3K27ac,H3K27ac,H3K27ac,H3K27ac,H3K4me3,H3K4me3,H3K4me3,H3K4me3,H3K4me3,H3K4me3,H3K4me3,H3K27ac,H3K4me3,H3K4me3,H3K27ac,H3K4me3,H3K4me3,H3K4me3,H3K4me3,H3K4me3,H3K4me3,H3K4me3,H3K4me3,H3K4me3,H3K4me3,H3K4me3,H3K4me3,H3K4me3,H3K4me3,H3K4me3,H3K4me3,H3K4me3,H3K4me3,H3K4me3,H3K4me3,H3K4me3,H3K4me3,H3K4me3,H3K4me3,H3K4me3,H3K4me3,H3K4me3,H3K4me3,H3K4me3,H3K4me3,H3K4me3…	8	3	intermed_enh
chr2	45651546	45651696	45651621	0	1	1	1	1	1	1	1	1	10.3985,9.55275,15.2167,14.2066,9.46202,259.097,9.17284,260.89,266.281,56.3989,235.583,255.467,261.483,140.941,251.929,87.9245,250.163,94.4917,246.638,92.8412,250.163,22.1209,94.4917,141.961,241.368,246.638,255.467,250.163,251.929,19.4342,82.7585,135.354,255.467,81.1366,244.879,150.306,241.368,251.929,255.467,255.695,246.638,22.1209,241.368,244.188,75.0772,199.539,236.12,240.373,230.894,133.712,2…	H3K4me3,H3K4me3,H3K27ac,H3K27ac,H3K27ac,H3K4me3,H3K27ac,H3K4me3,H3K4me3,H3K27ac,H3K4me3,H3K4me3,H3K27ac,H3K4me3,H3K4me3,H3K4me3,H3K4me3,H3K4me3,H3K4me3,H3K4me3,H3K27ac,H3K4me3,H3K4me3,H3K4me3,H3K4me3,H3K4me3,H3K4me3,H3K4me3,H3K27ac,H3K4me3,H3K4me3,H3K4me3,H3K4me3,H3K4me3,H3K4me3,H3K4me3,H3K4me3,H3K4me3,H3K4me3,H3K27ac,H3K4me3,H3K4me3,H3K4me3,H3K4me3,H3K4me3,H3K4me3,H3K4me3,H3K4me3,H3K4me3,H3K4me3…	8	2	intermed_enh
chr2	65057022	65057172	65057097	0	1	1	1	1	1	1	1	1	11.8068,14.8484,16.9509,10.8806,10.8048,9.8727,9.8727,19.2512,9.8727,135.847,137.454,140.678,135.847,131.05,32.3799,132.645,131.05,132.645,140.678,145.542,147.171,152.078,150.439,157.017,152.078,132.691,151.502,149.867,151.502,146.609,154.781,151.502,146.609,144.985,129.294,140.135,149.867,161.381,35.3712,159.726,117.543,37.7666,151.502,149.867,30.6956,151.502,149.867,144.985,102.768,141.748,101.…	H3K4me3,H3K27ac,H3K27ac,H3K27ac,H3K27ac,H3K27ac,H3K27ac,H3K4me3,H3K27ac,H3K4me3,H3K4me3,H3K4me3,H3K4me3,H3K4me3,H3K4me3,H3K4me3,H3K4me3,H3K4me3,H3K4me3,H3K4me3,H3K4me3,H3K4me3,H3K4me3,H3K4me3,H3K4me3,H3K4me3,H3K4me3,H3K4me3,H3K4me3,H3K4me3,H3K4me3,H3K4me3,H3K4me3,H3K4me3,H3K4me3,H3K4me3,H3K4me3,H3K4me3,H3K4me3,H3K4me3,H3K4me3,H3K4me3,H3K4me3,H3K4me3,H3K4me3,H3K4me3,H3K4me3,H3K4me3,H3K4me3,H3K4me3…	8	2	intermed_enh
chr2	85560977	85561127	85561052	1	1	1	1	1	1	1	1	1	10.0674,17.304,13.5675,18.5954,23.9627,29.6138,34.0141,25.3506,31.0661,202.884,28.1768,37.0172,41.618,44.7452,165.775,72.826,44.0886,76.6422,80.5029,83.1008,84.4068,50.8928,80.5029,49.9133,34.704,79.2111,33.537,80.5029,56.8756,79.9056,83.641,84.895,87.4161,63.0308,11.451,88.683,10.893,92.5091,100.271,14.9975,96.3722,98.9676,104.205,105.524,98.9676,100.271,104.205,100.271,104.205,20.6287,101.579,1…	H3K4me3,H3K4me3,H3K4me3,H3K4me3,H3K4me3,H3K4me3,H3K4me3,H3K4me3,H3K4me3,H3K4me3,H3K4me3,H3K4me3,H3K4me3,H3K4me3,H3K4me3,H3K4me3,H3K4me3,H3K4me3,H3K4me3,H3K4me3,H3K4me3,H3K4me3,H3K4me3,H3K4me3,H3K4me3,H3K4me3,H3K4me3,H3K4me3,H3K4me3,H3K4me3,H3K4me3,H3K4me3,H3K4me3,H3K4me3,H3K4me3,H3K4me3,H3K4me3,H3K4me3,H3K4me3,H3K4me3,H3K4me3,H3K4me3,H3K4me3,H3K4me3,H3K4me3,H3K4me3,H3K4me3,H3K4me3,H3K4me3,H3K4me3…	9	2	intermed_enh
chr6	36679828	36679978	36679903	0	1	1	1	1	1	1	1	1	9.86719,12.2724,39.4167,40.4315,96.2112,36.4143,40.4315,37.408,37.0829,50.7848,39.4167,35.8777,34.4488,30.6093,28.7374,31.5574,34.4488,36.4143,33.4773,77.2545,34.4488,36.4143,41.318,35.6771,37.408,39.4167,53.5171,40.4315,42.4815,40.4315,89.3349,39.4167,179.757,40.4315,39.4167,9.34215,36.4143,37.408,40.4315,41.2164,37.408,40.2175,36.4143,98.9928,22.853,37.408,44.8975,36.4143,31.0692,184.447,51.017…	H3K4me3,H3K4me3,H3K4me3,H3K4me3,H3K4me3,H3K4me3,H3K4me3,H3K4me3,H3K4me3,H3K4me3,H3K4me3,H3K4me3,H3K4me3,H3K4me3,H3K4me3,H3K4me3,H3K4me3,H3K4me3,H3K4me3,H3K4me3,H3K4me3,H3K4me3,H3K4me3,H3K4me3,H3K4me3,H3K4me3,H3K4me3,H3K4me3,H3K4me3,H3K4me3,H3K4me3,H3K4me3,H3K4me3,H3K4me3,H3K4me3,H3K27ac,H3K4me3,H3K4me3,H3K4me3,H3K27ac,H3K4me3,H3K4me3,H3K4me3,H3K4me3,H3K4me3,H3K4me3,H3K4me3,H3K4me3,H3K4me3,H3K4me3…	8	3	intermed_enh
chr1	170665868	170666018	170665943	0	1	1	1	1	1	1	1	1	22.2221,20.1218,22.2221,19.0927,20.1218,16.0951,23.2923,20.1218,22.2221,25.4712,28.83,29.9724,28.83,23.2923,22.2221,23.2923,25.4712,26.579,23.2923,28.83,23.2923,25.4712,23.2923,20.1218,19.0927,12.5538,30.0904,10.9649,11.1415,10.1091,14.4296,12.3817,10.422,11.3903,9.47829,12.1385,13.7275,10.5907,11.6597,9.55224,9.55224,13.8716,12.7533,16.1767,13.8716,16.1767,17.3614,16.1767,15.0131,13.8716,16.1767…	H3K4me3,H3K4me3,H3K4me3,H3K4me3,H3K4me3,H3K4me3,H3K4me3,H3K4me3,H3K4me3,H3K4me3,H3K4me3,H3K4me3,H3K4me3,H3K4me3,H3K4me3,H3K4me3,H3K4me3,H3K4me3,H3K4me3,H3K4me3,H3K4me3,H3K4me3,H3K4me3,H3K4me3,H3K4me3,H3K27ac,H3K4me3,H3K4me3,H3K4me3,H3K4me3,H3K4me3,H3K4me3,H3K4me3,H3K4me3,H3K4me3,H3K4me3,H3K4me3,H3K4me3,H3K4me3,H3K4me3,H3K4me3,H3K4me3,H3K4me3,H3K4me3,H3K4me3,H3K4me3,H3K4me3,H3K4me3,H3K4me3,H3K4me3…	8	3	intermed_enh
chr18	48947747	48947897	48947822	0	1	1	1	1	1	1	1	1	117.351,120.482,117.351,112.686,115.792,117.351,112.686,18.151,115.792,112.686,115.792,112.686,108.06,103.475,9.95401,98.9316,104.406,39.4146,101.956,105.916,38.0424,92.941,94.4313,102.901,92.941,94.4313,92.941,94.4313,98.9316,97.4266,98.9316,91.0273,101.956,97.4266,31.3524,98.9316,94.4313,86.6559,97.4266,98.9316,97.4266,88.5006,81.2048,76.893,85.5663,84.107,72.633,15.0848,76.893,75.4672,72.633,7…	H3K4me3,H3K4me3,H3K4me3,H3K4me3,H3K4me3,H3K4me3,H3K4me3,H3K4me3,H3K4me3,H3K4me3,H3K4me3,H3K4me3,H3K4me3,H3K4me3,H3K4me3,H3K4me3,H3K4me3,H3K4me3,H3K4me3,H3K4me3,H3K4me3,H3K4me3,H3K4me3,H3K4me3,H3K4me3,H3K4me3,H3K4me3,H3K4me3,H3K4me3,H3K4me3,H3K4me3,H3K4me3,H3K4me3,H3K4me3,H3K4me3,H3K4me3,H3K4me3,H3K4me3,H3K4me3,H3K4me3,H3K4me3,H3K4me3,H3K4me3,H3K4me3,H3K4me3,H3K4me3,H3K4me3,H3K4me3,H3K4me3,H3K4me3…	8	3	intermed_enh
chr18	79396462	79396612	79396537	0	1	1	1	1	1	1	1	1	67.9614,69.3217,31.5783,73.4379,69.3217,39.3528,61.2531,59.9306,57.3056,56.0033,49.598,59.9306,61.2531,65.2593,72.06,67.9614,65.2593,22.7236,67.9614,61.5864,76.2109,77.6059,76.2109,73.4379,72.06,125.561,69.3217,9.45404,73.4379,72.06,109.418,77.6059,32.8158,84.6622,80.4123,21.13,81.8236,80.4123,76.2109,73.4379,77.6059,81.8236,126.816,86.0892,37.3003,81.8236,23.5309,80.4123,18.7361,39.9618,72.06,17…	H3K4me3,H3K4me3,H3K4me3,H3K4me3,H3K4me3,H3K4me3,H3K4me3,H3K4me3,H3K4me3,H3K4me3,H3K4me3,H3K4me3,H3K4me3,H3K4me3,H3K4me3,H3K4me3,H3K4me3,H3K4me3,H3K4me3,H3K4me3,H3K4me3,H3K4me3,H3K4me3,H3K4me3,H3K4me3,H3K4me3,H3K4me3,H3K4me3,H3K4me3,H3K4me3,H3K4me3,H3K4me3,H3K4me3,H3K4me3,H3K4me3,H3K4me3,H3K4me3,H3K4me3,H3K4me3,H3K4me3,H3K4me3,H3K4me3,H3K4me3,H3K4me3,H3K4me3,H3K4me3,H3K4me3,H3K4me3,H3K4me3,H3K4me3…	8	3	intermed_enh
chr2	215435387	215435537	215435462	0	1	1	1	1	1	1	1	1	24.8013,22.4669,25.5948,28.02,39.3528,29.6726,69.8499,32.2032,72.523,30.5094,75.2184,32.2032,33.06,32.2032,49.8063,47.5116,43.568,50.9636,53.2977,86.2131,60.449,9.92649,64.1043,65.334,56.846,90.4196,58.0411,56.846,58.0411,54.4743,58.0411,64.1043,61.6617,65.334,69.0561,65.334,67.81,33.7263,69.0561,72.826,75.3651,76.6422,72.826,76.6422,79.2111,72.826,75.3651,50.6914,69.0561,72.826,67.81,173.942,69.…	H3K4me3,H3K4me3,H3K4me3,H3K4me3,H3K4me3,H3K4me3,H3K4me3,H3K4me3,H3K4me3,H3K4me3,H3K4me3,H3K4me3,H3K4me3,H3K4me3,H3K4me3,H3K4me3,H3K4me3,H3K4me3,H3K4me3,H3K4me3,H3K4me3,H3K4me3,H3K4me3,H3K4me3,H3K4me3,H3K4me3,H3K4me3,H3K4me3,H3K4me3,H3K4me3,H3K4me3,H3K4me3,H3K4me3,H3K4me3,H3K4me3,H3K4me3,H3K4me3,H3K4me3,H3K4me3,H3K4me3,H3K4me3,H3K4me3,H3K4me3,H3K4me3,H3K4me3,H3K4me3,H3K4me3,H3K4me3,H3K4me3,H3K4me3…	8	2	intermed_enh
chr7	82443280	82443430	82443355	1	1	1	1	1	1	1	1	1	10.1642,23.2179,14.4829,13.2807,14.4829,12.1045,103.87,13.2807,10.9562,138.897,143.082,104.009,13.2807,10.9562,9.83753,105.853,134.774,220.628,154.71,103.87,10.9562,12.1045,14.4829,15.7098,269.824,125.492,14.4829,15.7098,141.098,16.96,15.7098,14.4829,15.7098,24.5401,38.2483,339.987,44.7094,54.7521,63.4049,74.0882,83.2159,97.8522,16.3196,68.7078,193.298,79.5416,85.0642,131.703,94.4129,121.448,123.…	H3K27ac,H3K4me3,H3K27ac,H3K27ac,H3K27ac,H3K27ac,H3K4me3,H3K27ac,H3K27ac,H3K4me3,H3K4me3,H3K27ac,H3K27ac,H3K27ac,H3K27ac,H3K4me3,H3K4me3,H3K4me3,H3K4me3,H3K27ac,H3K27ac,H3K27ac,H3K27ac,H3K4me3,H3K4me3,H3K27ac,H3K27ac,H3K4me3,H3K27ac,H3K27ac,H3K27ac,H3K27ac,H3K4me3,H3K4me3,H3K4me3,H3K4me3,H3K4me3,H3K4me3,H3K4me3,H3K4me3,H3K4me3,H3K4me3,H3K4me3,H3K4me3,H3K4me3,H3K4me3,H3K4me3,H3K4me3,H3K4me3,H3K4me3…	9	2	intermed_enh
chr5	173234666	173234816	173234741	1	1	1	1	1	1	1	1	1	11.9219,13.6748,12.7895,81.8314,17.378,19.3193,58.7367,19.0119,17.0926,11.7024,10.0445,11.7024,34.8973,104.814,33.5446,36.2618,33.5446,160.336,28.451,34.8973,183.684,17.3363,32.204,93.1049,29.5611,33.5446,34.8973,184.262,149.327,53.8198,210.63,37.638,40.4237,38.8363,33.6105,37.4792,36.1332,34.7984,137.518,52.2,32.1637,172.212,30.8645,32.1637,30.8645,32.1637,55.0394,167.327,163.288,130.481,32.5545…	H3K4me1,H3K4me1,H3K4me1,H3K27ac,H3K4me1,H3K4me1,H3K4me3,H3K4me1,H3K4me1,H3K4me1,H3K4me1,H3K4me1,H3K27ac,H3K4me3,H3K27ac,H3K27ac,H3K27ac,H3K4me3,H3K27ac,H3K27ac,H3K27ac,H3K27ac,H3K27ac,H3K27ac,H3K27ac,H3K27ac,H3K27ac,H3K4me3,H3K27ac,H3K4me3,H3K27ac,H3K27ac,H3K27ac,H3K27ac,H3K4me3,H3K27ac,H3K27ac,H3K27ac,H3K4me3,H3K4me3,H3K27ac,H3K4me3,H3K27ac,H3K27ac,H3K27ac,H3K27ac,H3K4me3,H3K4me3,H3K4me3,H3K27ac…	9	3	intermed_enh
chr1	93909678	93909828	93909753	1	1	1	1	1	1	1	1	1	17.6696,27.6886,39.9473,38.6747,28.8646,27.6886,31.2518,32.4624,28.8646,34.9163,38.6747,39.9473,42.5209,43.8214,50.4548,51.8064,50.4548,54.5333,51.8064,60.0783,37.3597,58.681,60.0783,64.3127,60.0783,55.9084,54.5333,9.53557,9.53557,9.10602,10.0236,9.10602,9.53557,9.59773,10.5498,11.5264,10.5498,9.59773,27.1237,23.6525,22.3415,20.1017,19.0961,21.257,20.1866,19.1308,18.0902,17.0653,15.0648,14.0906,1…	H3K4me3,H3K4me3,H3K4me3,H3K4me3,H3K4me3,H3K4me3,H3K4me3,H3K4me3,H3K4me3,H3K4me3,H3K4me3,H3K4me3,H3K4me3,H3K4me3,H3K4me3,H3K4me3,H3K4me3,H3K4me3,H3K4me3,H3K4me3,H3K4me3,H3K4me3,H3K4me3,H3K4me3,H3K4me3,H3K4me3,H3K4me3,H3K4me3,H3K4me3,H3K4me3,H3K4me3,H3K4me3,H3K4me3,H3K4me3,H3K4me3,H3K4me3,H3K4me3,H3K4me3,H3K4me3,H3K4me3,H3K4me3,H3K4me3,H3K4me3,H3K4me3,H3K4me3,H3K4me3,H3K4me3,H3K4me3,H3K4me3,H3K4me3…	9	3	intermed_enh
chr15	34794587	34794737	34794662	1	1	1	1	1	1	1	1	1	11.2215,27.3646,99.8347,104.959,30.0471,103.437,146.852,108.385,67.1011,35.3967,28.6987,27.3646,120.274,30.8548,30.0471,27.3646,105.856,128.497,69.5976,24.5647,108.288,66.5208,201.12,27.0438,32.113,28.3042,106.669,64.3585,32.1637,34.7984,32.1637,102.85,34.7984,37.4792,40.204,148.241,38.8363,36.1332,38.8363,162.282,37.4792,145.224,86.904,36.1332,40.204,36.1332,34.7984,59.9517,155.227,36.1332,38.83…	H3K4me3,H3K27ac,H3K4me3,H3K4me3,H3K27ac,H3K4me3,H3K4me3,H3K4me3,H3K4me3,H3K4me3,H3K27ac,H3K27ac,H3K4me3,H3K4me3,H3K27ac,H3K27ac,H3K4me3,H3K4me3,H3K4me3,H3K27ac,H3K4me3,H3K4me3,H3K4me3,H3K27ac,H3K27ac,H3K27ac,H3K4me3,H3K4me3,H3K27ac,H3K27ac,H3K27ac,H3K27ac,H3K27ac,H3K27ac,H3K27ac,H3K4me3,H3K27ac,H3K27ac,H3K27ac,H3K4me3,H3K27ac,H3K4me3,H3K4me3,H3K27ac,H3K27ac,H3K27ac,H3K27ac,H3K4me3,H3K4me3,H3K27ac…	9	3	intermed_enh
chr15	34794599	34794749	34794674	1	1	1	1	1	1	1	1	1	11.2215,27.3646,120.274,30.8548,30.0471,27.3646,105.856,128.497,69.5976,24.5647,108.288,66.5208,201.12,27.0438,32.113,28.3042,106.669,64.3585,32.1637,34.7984,32.1637,102.85,34.7984,37.4792,40.204,148.241,38.8363,36.1332,38.8363,162.282,37.4792,145.224,86.904,36.1332,40.204,36.1332,34.7984,59.9517,155.227,36.1332,38.8363,32.1637,33.4751,34.7984,36.1332,32.1637,151.027,33.4751,149.632,112.496,34.79…	H3K4me3,H3K27ac,H3K4me3,H3K4me3,H3K27ac,H3K27ac,H3K4me3,H3K4me3,H3K4me3,H3K27ac,H3K4me3,H3K4me3,H3K4me3,H3K27ac,H3K27ac,H3K27ac,H3K4me3,H3K4me3,H3K27ac,H3K27ac,H3K27ac,H3K27ac,H3K27ac,H3K27ac,H3K27ac,H3K4me3,H3K27ac,H3K27ac,H3K27ac,H3K4me3,H3K27ac,H3K4me3,H3K4me3,H3K27ac,H3K27ac,H3K27ac,H3K27ac,H3K4me3,H3K4me3,H3K27ac,H3K27ac,H3K27ac,H3K27ac,H3K27ac,H3K27ac,H3K27ac,H3K4me3,H3K27ac,H3K4me3,H3K4me3…	9	3	intermed_enh
chr10	18141147	18141297	18141222	0	1	1	1	1	1	1	1	1	9.09311,19.5596,119.026,18.3823,19.5596,20.7546,117.026,14.6591,10.3504,13.3765,20.27,22.0683,16.8102,12.7694,11.2517,20.27,22.9835,14.3453,10.5158,24.6084,19.4375,13.4154,120.509,123.488,102.475,114.599,106.115,39.6556,99.4877,110.208,109.241,38.2243,114.599,105.078,102.093,55.0513,113.131,109.241,100.47,96.5188,105.853,108.196,103.721,95.0415,108.752,153.334,104.41,119.709,101.537,95.0415,104.4…	H3K27ac,H3K27ac,H3K4me3,H3K27ac,H3K27ac,H3K27ac,H3K4me3,H3K4me3,H3K4me3,H3K4me3,H3K4me3,H3K4me3,H3K4me3,H3K4me3,H3K4me3,H3K4me3,H3K4me3,H3K4me3,H3K4me3,H3K4me3,H3K4me3,H3K4me3,H3K4me3,H3K4me3,H3K4me3,H3K4me3,H3K4me3,H3K4me3,H3K4me3,H3K4me3,H3K4me3,H3K4me3,H3K4me3,H3K4me3,H3K4me3,H3K4me3,H3K4me3,H3K4me3,H3K4me3,H3K4me3,H3K27ac,H3K4me3,H3K4me3,H3K4me3,H3K4me3,H3K4me3,H3K4me3,H3K4me3,H3K4me3,H3K4me3…	8	3	intermed_enh
chr10	20896868	20897018	20896943	0	1	1	1	1	1	1	1	1	10.9562,9.83753,10.9562,9.83753,21.6797,27.4741,30.4762,18.9,13.6172,14.9001,11.1369,11.7406,66.1877,10.7509,11.7406,13.7885,13.3588,10.3916,11.3579,83.0724,15.4437,19.8374,22.1347,55.0402,17.6053,22.1347,98.6723,87.8516,83.3614,78.9215,75.9906,60.9609,71.6394,47.8066,74.5341,80.3958,84.8526,89.3592,84.8526,87.8516,84.8526,89.3592,36.0134,93.9138,92.3904,66.1877,98.5145,93.9138,23.6583,98.5145,22…	H3K27ac,H3K27ac,H3K27ac,H3K27ac,H3K4me3,H3K4me3,H3K4me3,H3K4me3,H3K4me3,H3K4me3,H3K4me3,H3K27ac,H3K4me3,H3K27ac,H3K27ac,H3K27ac,H3K27ac,H3K27ac,H3K27ac,H3K4me3,H3K27ac,H3K27ac,H3K27ac,H3K4me3,H3K27ac,H3K27ac,H3K4me3,H3K4me3,H3K4me3,H3K4me3,H3K4me3,H3K27ac,H3K4me3,H3K27ac,H3K4me3,H3K4me3,H3K4me3,H3K4me3,H3K4me3,H3K4me3,H3K4me3,H3K4me3,H3K4me3,H3K4me3,H3K4me3,H3K4me3,H3K4me3,H3K4me3,H3K4me3,H3K4me3…	8	3	intermed_enh
chr10	20896875	20897025	20896950	0	1	1	1	1	1	1	1	1	9.83753,10.9562,9.83753,21.6797,27.4741,30.4762,18.9,13.6172,14.9001,11.1369,11.7406,66.1877,10.7509,11.7406,13.7885,13.3588,10.3916,11.3579,83.0724,15.4437,19.8374,22.1347,55.0402,17.6053,22.1347,75.9906,60.9609,71.6394,47.8066,74.5341,80.3958,84.8526,89.3592,84.8526,87.8516,84.8526,89.3592,36.0134,93.9138,92.3904,66.1877,98.5145,93.9138,23.6583,98.5145,22.3012,93.9138,47.8559,101.607,99.567,91.…	H3K27ac,H3K27ac,H3K27ac,H3K4me3,H3K4me3,H3K4me3,H3K4me3,H3K4me3,H3K4me3,H3K4me3,H3K27ac,H3K4me3,H3K27ac,H3K27ac,H3K27ac,H3K27ac,H3K27ac,H3K27ac,H3K4me3,H3K27ac,H3K27ac,H3K27ac,H3K4me3,H3K27ac,H3K27ac,H3K4me3,H3K27ac,H3K4me3,H3K27ac,H3K4me3,H3K4me3,H3K4me3,H3K4me3,H3K4me3,H3K4me3,H3K4me3,H3K4me3,H3K4me3,H3K4me3,H3K4me3,H3K4me3,H3K4me3,H3K4me3,H3K4me3,H3K4me3,H3K4me3,H3K4me3,H3K4me3,H3K4me3,H3K4me3…	8	3	intermed_enh
chr10	20896878	20897028	20896953	0	1	1	1	1	1	1	1	1	9.83753,10.9562,9.83753,21.6797,27.4741,30.4762,18.9,13.6172,14.9001,11.1369,11.7406,66.1877,10.7509,11.7406,13.7885,13.3588,10.3916,11.3579,83.0724,15.4437,19.8374,22.1347,55.0402,17.6053,22.1347,74.5341,80.3958,84.8526,89.3592,84.8526,87.8516,84.8526,89.3592,36.0134,93.9138,92.3904,66.1877,98.5145,93.9138,23.6583,98.5145,22.3012,93.9138,47.8559,101.607,99.567,91.9921,90.4922,87.5083,77.2357,50.…	H3K27ac,H3K27ac,H3K27ac,H3K4me3,H3K4me3,H3K4me3,H3K4me3,H3K4me3,H3K4me3,H3K4me3,H3K27ac,H3K4me3,H3K27ac,H3K27ac,H3K27ac,H3K27ac,H3K27ac,H3K27ac,H3K4me3,H3K27ac,H3K27ac,H3K27ac,H3K4me3,H3K27ac,H3K27ac,H3K4me3,H3K4me3,H3K4me3,H3K4me3,H3K4me3,H3K4me3,H3K4me3,H3K4me3,H3K4me3,H3K4me3,H3K4me3,H3K4me3,H3K4me3,H3K4me3,H3K4me3,H3K4me3,H3K4me3,H3K4me3,H3K4me3,H3K4me3,H3K4me3,H3K4me3,H3K4me3,H3K4me3,H3K4me3…	8	3	intermed_enh
chr12	32896772	32896922	32896847	0	1	1	1	1	1	1	1	1	15.291,17.4536,128.096,14.1338,13,11.8907,9.75212,9.75212,15.9453,28.0402,23.8418,18.4955,22.4768,15.9453,12.2986,10.0041,127.408,50.199,124.14,159.592,119.27,161.286,112.838,162.984,56.9442,108.062,161.286,51.2684,85.7718,100.196,49.8701,72.3174,95.5359,90.9217,139.54,16.3731,86.3555,129.717,80.3449,77.3742,9.37448,75.8978,72.9633,71.5054,72.9633,60.0783,67.17,32.5447,58.681,101.156,30.038,39.01…	H3K27ac,H3K4me3,H3K27ac,H3K27ac,H3K27ac,H3K27ac,H3K27ac,H3K4me3,H3K4me3,H3K4me3,H3K4me3,H3K4me3,H3K4me3,H3K4me3,H3K4me3,H3K4me3,H3K4me3,H3K4me3,H3K4me3,H3K4me3,H3K4me3,H3K4me3,H3K4me3,H3K4me3,H3K4me3,H3K4me3,H3K4me3,H3K4me3,H3K4me3,H3K4me3,H3K4me3,H3K4me3,H3K4me3,H3K4me3,H3K4me3,H3K4me3,H3K4me3,H3K4me3,H3K4me3,H3K4me3,H3K4me3,H3K4me3,H3K4me3,H3K4me3,H3K27ac,H3K4me3,H3K4me3,H3K4me3,H3K4me3,H3K4me3…	8	3	intermed_enh
chr15	34792012	34792162	34792087	0	1	1	1	1	1	1	1	1	10.3814,43.5861,9.50756,10.3814,15.1663,21.5654,24.1314,40.7517,16.4638,17.1422,19.2299,20.6637,22.8744,36.6813,27.4984,28.2939,29.9051,39.4146,25.9282,37.8294,27.4984,23.6267,27.4984,28.2939,33.206,35.7473,38.3422,35.7473,42.7807,40.9887,42.7807,40.9887,43.6848,75.8451,74.5108,192.242,71.8584,75.8451,79.8798,83.9606,27.5802,82.5953,28.8029,75.8451,31.2854,43.0735,71.8584,67.9214,10.3684,13.2175,…	H3K27ac,H3K4me3,H3K27ac,H3K27ac,H3K4me3,H3K4me3,H3K4me3,H3K4me3,H3K4me3,H3K4me3,H3K4me3,H3K4me3,H3K4me3,H3K4me3,H3K4me3,H3K4me3,H3K4me3,H3K4me3,H3K4me3,H3K4me3,H3K4me3,H3K4me3,H3K4me3,H3K4me3,H3K4me3,H3K4me3,H3K4me3,H3K4me3,H3K4me3,H3K4me3,H3K4me3,H3K4me3,H3K4me3,H3K4me3,H3K4me3,H3K4me3,H3K4me3,H3K4me3,H3K4me3,H3K4me3,H3K4me3,H3K4me3,H3K4me3,H3K4me3,H3K4me3,H3K4me3,H3K4me3,H3K4me3,H3K4me3,H3K4me3…	8	3	intermed_enh
chr15	34792327	34792477	34792402	1	1	1	1	1	1	1	1	1	9.95693,9.95693,11.0283,49.4122,77.549,17.497,16.2171,18.7991,25.6077,13.7285,10.1965,70.1481,73.7715,81.1463,79.9056,84.895,68.3345,87.4161,67.2202,91.2296,88.683,92.5091,50.2833,98.9676,53.1055,104.205,105.524,100.271,104.205,109.504,113.516,112.175,105.524,104.205,48.4804,109.504,104.205,101.579,100.271,96.3722,92.5091,96.3722,98.9676,57.6931,101.579,77.2288,10.395,80.4978,77.2288,70.7968,98.1…	H3K27ac,H3K27ac,H3K27ac,H3K4me3,H3K4me3,H3K4me3,H3K4me3,H3K4me3,H3K4me3,H3K4me3,H3K4me3,H3K4me3,H3K4me3,H3K4me3,H3K4me3,H3K4me3,H3K4me3,H3K4me3,H3K4me3,H3K4me3,H3K4me3,H3K4me3,H3K4me3,H3K4me3,H3K4me3,H3K4me3,H3K4me3,H3K4me3,H3K4me3,H3K4me3,H3K4me3,H3K4me3,H3K4me3,H3K4me3,H3K4me3,H3K4me3,H3K4me3,H3K4me3,H3K4me3,H3K4me3,H3K4me3,H3K4me3,H3K4me3,H3K4me3,H3K4me3,H3K27ac,H3K4me3,H3K4me3,H3K4me3,H3K4me3…	9	3	intermed_enh
chr15	34792501	34792651	34792576	1	1	1	1	1	1	1	1	1	9.95693,13.2526,9.95693,13.2526,14.4024,239.707,11.0283,255.362,12.1274,9.95693,10.1965,13.7285,12.5227,9.61319,9.61319,10.6001,104.537,79.4462,100.737,81.0605,98.2214,79.4462,65.0182,100.737,82.6172,94.4765,39.6261,93.2359,63.4137,94.4765,87.5811,62.1521,45.8623,89.5375,85.8752,33.3502,89.5375,82.2498,89.2267,79.9151,85.8752,78.6626,95.868,82.2498,81.0498,78.6626,81.0498,78.6626,73.9408,77.4754,…	H3K27ac,H3K27ac,H3K27ac,H3K27ac,H3K27ac,H3K4me3,H3K27ac,H3K4me3,H3K27ac,H3K27ac,H3K4me3,H3K4me3,H3K4me3,H3K4me3,H3K4me3,H3K4me3,H3K4me3,H3K4me3,H3K4me3,H3K4me3,H3K4me3,H3K4me3,H3K4me3,H3K4me3,H3K4me3,H3K4me3,H3K4me3,H3K4me3,H3K4me3,H3K4me3,H3K4me3,H3K4me3,H3K4me3,H3K4me3,H3K4me3,H3K4me3,H3K4me3,H3K4me3,H3K4me3,H3K4me3,H3K4me3,H3K4me3,H3K4me3,H3K4me3,H3K4me3,H3K4me3,H3K4me3,H3K4me3,H3K4me3,H3K4me3…	9	3	intermed_enh
chr15	34792500	34792650	34792575	1	1	1	1	1	1	1	1	1	9.95693,13.2526,9.95693,13.2526,14.4024,239.707,11.0283,255.362,12.1274,9.95693,10.1965,13.7285,12.5227,9.61319,9.61319,10.6001,104.537,79.4462,100.737,81.0605,98.2214,79.4462,65.0182,100.737,82.6172,94.4765,39.6261,93.2359,63.4137,94.4765,87.5811,62.1521,45.8623,89.5375,85.8752,33.3502,89.5375,82.2498,89.2267,79.9151,85.8752,78.6626,95.868,82.2498,81.0498,78.6626,81.0498,78.6626,73.9408,77.4754,…	H3K27ac,H3K27ac,H3K27ac,H3K27ac,H3K27ac,H3K4me3,H3K27ac,H3K4me3,H3K27ac,H3K27ac,H3K4me3,H3K4me3,H3K4me3,H3K4me3,H3K4me3,H3K4me3,H3K4me3,H3K4me3,H3K4me3,H3K4me3,H3K4me3,H3K4me3,H3K4me3,H3K4me3,H3K4me3,H3K4me3,H3K4me3,H3K4me3,H3K4me3,H3K4me3,H3K4me3,H3K4me3,H3K4me3,H3K4me3,H3K4me3,H3K4me3,H3K4me3,H3K4me3,H3K4me3,H3K4me3,H3K4me3,H3K4me3,H3K4me3,H3K4me3,H3K4me3,H3K4me3,H3K4me3,H3K4me3,H3K4me3,H3K4me3…	9	3	intermed_enh
chr15	34793161	34793311	34793236	0	1	1	1	1	1	1	1	1	11.0972,10.1095,9.14786,10.1095,10.1095,11.0972,10.1095,11.0972,13.1448,15.2808,171.794,21.8905,13.1448,14.2023,13.1448,196.572,171.878,94.3608,14.2023,15.2808,14.2023,166.988,68.8124,16.3793,19.5679,18.315,22.1305,10.6001,10.6001,9.55963,10.6001,12.7625,19.8028,23.1953,9.01888,162.127,142.869,163.744,141.068,335.419,166.988,83.51,171.878,108.972,80.1751,173.514,141.068,168.615,156.365,166.988,17…	H3K27ac,H3K27ac,H3K27ac,H3K27ac,H3K27ac,H3K27ac,H3K27ac,H3K27ac,H3K27ac,H3K27ac,H3K4me3,H3K4me3,H3K27ac,H3K27ac,H3K27ac,H3K4me3,H3K4me3,H3K4me3,H3K27ac,H3K27ac,H3K27ac,H3K4me3,H3K4me3,H3K27ac,H3K27ac,H3K27ac,H3K27ac,H3K4me3,H3K4me3,H3K4me3,H3K4me3,H3K4me3,H3K4me3,H3K4me3,H3K27ac,H3K4me3,H3K4me3,H3K4me3,H3K4me3,H3K4me3,H3K4me3,H3K4me3,H3K4me3,H3K4me3,H3K4me3,H3K4me3,H3K4me3,H3K4me3,H3K4me3,H3K4me3…	8	3	intermed_enh
chr15	34793509	34793659	34793584	0	1	1	1	1	1	1	1	1	9.14786,10.6001,15.0234,26.1873,21.0457,103.968,19.8028,23.1953,20.4562,17.7977,11.5626,12.7571,137.076,134.031,132.514,103.968,134.031,48.7108,132.514,13.651,129.49,153.901,127.984,123.488,120.509,117.546,127.984,84.8208,75.3978,129.49,69.9187,132.514,68.5635,127.984,67.2143,123.488,69.622,65.4219,63.5307,105.62,65.4219,62.5908,58.8707,57.0346,56.1227,57.0346,70.7968,61.5399,66.5905,87.6104,64.5…	H3K27ac,H3K4me3,H3K4me3,H3K4me3,H3K4me3,H3K4me3,H3K4me3,H3K4me3,H3K4me3,H3K4me3,H3K4me3,H3K4me3,H3K4me3,H3K4me3,H3K4me3,H3K4me3,H3K4me3,H3K4me3,H3K4me3,H3K4me3,H3K4me3,H3K4me3,H3K4me3,H3K4me3,H3K4me3,H3K4me3,H3K4me3,H3K4me3,H3K4me3,H3K4me3,H3K4me3,H3K4me3,H3K4me3,H3K4me3,H3K4me3,H3K4me3,H3K4me3,H3K4me3,H3K4me3,H3K4me3,H3K4me3,H3K4me3,H3K4me3,H3K4me3,H3K4me3,H3K4me3,H3K4me3,H3K4me3,H3K4me3,H3K4me3…	8	2	intermed_enh
chr15	34793503	34793653	34793578	0	1	1	1	1	1	1	1	1	9.14786,10.6001,15.0234,26.1873,21.0457,103.968,19.8028,23.1953,20.4562,17.7977,11.5626,12.7571,108.938,150.949,107.276,147.842,67.8337,105.62,141.669,81.4136,66.075,137.076,134.031,132.514,103.968,134.031,48.7108,132.514,13.651,129.49,153.901,127.984,123.488,120.509,117.546,127.984,84.8208,75.3978,129.49,69.9187,132.514,68.5635,127.984,67.2143,123.488,69.622,65.4219,63.5307,105.62,65.4219,62.590…	H3K27ac,H3K4me3,H3K4me3,H3K4me3,H3K4me3,H3K4me3,H3K4me3,H3K4me3,H3K4me3,H3K4me3,H3K4me3,H3K4me3,H3K4me3,H3K4me3,H3K4me3,H3K4me3,H3K4me3,H3K4me3,H3K4me3,H3K4me3,H3K4me3,H3K4me3,H3K4me3,H3K4me3,H3K4me3,H3K4me3,H3K4me3,H3K4me3,H3K4me3,H3K4me3,H3K4me3,H3K4me3,H3K4me3,H3K4me3,H3K4me3,H3K4me3,H3K4me3,H3K4me3,H3K4me3,H3K4me3,H3K4me3,H3K4me3,H3K4me3,H3K4me3,H3K4me3,H3K4me3,H3K4me3,H3K4me3,H3K4me3,H3K4me3…	8	2	intermed_enh
chr18	22169115	22169265	22169190	0	1	1	1	1	1	1	1	1	15.7525,18.0172,16.686,19.1776,20.3555,23.9886,26.4874,27.7584,227.604,55.1618,29.0431,27.7584,26.4874,27.7584,132.68,138.207,29.0431,135.972,27.7584,129.405,29.0431,27.7584,29.0431,26.4874,27.7584,234.624,91.4739,30.3411,29.0431,30.3411,229.355,32.9756,32.8377,31.5183,30.2115,28.3986,25.9399,23.5361,64.372,120.008,24.7309,63.0001,25.9389,65.4303,83.0497,22.356,206.789,63.8824,56.1768,48.4325,33.…	H3K27ac,H3K27ac,H3K4me3,H3K27ac,H3K27ac,H3K27ac,H3K27ac,H3K27ac,H3K4me3,H3K4me3,H3K27ac,H3K27ac,H3K27ac,H3K27ac,H3K4me3,H3K4me3,H3K27ac,H3K4me3,H3K27ac,H3K4me3,H3K27ac,H3K27ac,H3K27ac,H3K27ac,H3K27ac,H3K4me3,H3K4me3,H3K27ac,H3K27ac,H3K27ac,H3K4me3,H3K27ac,H3K27ac,H3K27ac,H3K27ac,H3K27ac,H3K27ac,H3K27ac,H3K4me3,H3K4me3,H3K27ac,H3K4me3,H3K4me3,H3K4me3,H3K4me3,H3K27ac,H3K4me3,H3K4me3,H3K4me3,H3K4me3…	8	3	intermed_enh
chr18	22172213	22172363	22172288	0	1	1	1	1	1	1	1	1	21.4499,22.5953,23.7554,276.702,30.8866,35.4161,124.855,27.319,32.2149,28.5333,123.244,29.76,183.449,33.5122,59.5606,425.737,36.0704,181.263,383.274,39.9874,81.8392,64.597,41.3132,42.6489,43.994,111.137,428.166,279.083,45.3485,48.0846,49.4659,48.0846,150.926,410.337,49.4659,233.063,471.882,149.307,46.7121,234.831,459.887,147.69,99.008,45.3485,46.7121,58.8479,167.665,45.3485,362.512,164.337,31.031…	H3K27ac,H3K27ac,H3K27ac,H3K4me3,H3K4me3,H3K27ac,H3K4me3,H3K27ac,H3K4me3,H3K27ac,H3K4me3,H3K27ac,H3K27ac,H3K27ac,H3K27ac,H3K4me3,H3K27ac,H3K4me3,H3K4me3,H3K27ac,H3K4me3,H3K27ac,H3K27ac,H3K27ac,H3K27ac,H3K4me3,H3K27ac,H3K27ac,H3K27ac,H3K27ac,H3K4me3,H3K4me3,H3K27ac,H3K4me3,H3K4me3,H3K4me3,H3K27ac,H3K4me3,H3K4me3,H3K4me3,H3K27ac,H3K27ac,H3K27ac,H3K27ac,H3K4me3,H3K27ac,H3K4me3,H3K4me3,H3K27ac,H3K27ac…	8	2	intermed_enh
chr18	31101916	31102066	31101991	0	1	1	1	1	1	1	1	1	20.1809,21.2511,22.3354,23.4335,277.609,22.3354,21.2511,20.1809,34.1248,55.4726,21.2511,92.6506,20.3843,16.4084,47.8192,15.4522,160.766,16.4084,287.777,82.1568,15.4522,17.3802,16.4084,139.662,62.3387,15.4522,14.5123,13.5893,15.4522,13.5893,16.4084,110.297,81.5079,15.4522,42.6873,326.091,13.5893,14.5123,163.55,89.2027,13.5893,159.927,15.4522,13.5893,16.9496,16.4084,303.903,17.3802,21.4136,156.517,…	H3K27ac,H3K27ac,H3K27ac,H3K27ac,H3K4me3,H3K27ac,H3K27ac,H3K27ac,H3K4me3,H3K27ac,H3K4me3,H3K27ac,H3K27ac,H3K4me3,H3K27ac,H3K4me3,H3K27ac,H3K4me3,H3K4me3,H3K27ac,H3K27ac,H3K27ac,H3K4me3,H3K4me3,H3K27ac,H3K27ac,H3K27ac,H3K27ac,H3K27ac,H3K27ac,H3K4me3,H3K4me3,H3K27ac,H3K4me3,H3K4me3,H3K27ac,H3K27ac,H3K4me3,H3K4me3,H3K27ac,H3K4me3,H3K27ac,H3K27ac,H3K27ac,H3K27ac,H3K4me3,H3K27ac,H3K27ac,H3K4me3,H3K4me3…	8	2	intermed_enh
chr18	31101938	31102088	31102013	0	1	1	1	1	1	1	1	1	21.2511,20.1809,34.1248,55.4726,21.2511,92.6506,20.3843,16.4084,47.8192,15.4522,160.766,16.4084,287.777,82.1568,15.4522,17.3802,16.4084,139.662,62.3387,15.4522,14.5123,13.5893,15.4522,13.5893,16.4084,110.297,81.5079,15.4522,42.6873,326.091,13.5893,14.5123,163.55,89.2027,13.5893,159.927,15.4522,13.5893,16.9496,16.4084,303.903,17.3802,21.4136,156.517,20.6021,22.4563,103.173,21.4136,101.406,23.5118,…	H3K27ac,H3K27ac,H3K4me3,H3K27ac,H3K4me3,H3K27ac,H3K27ac,H3K4me3,H3K27ac,H3K4me3,H3K27ac,H3K4me3,H3K4me3,H3K27ac,H3K27ac,H3K27ac,H3K4me3,H3K4me3,H3K27ac,H3K27ac,H3K27ac,H3K27ac,H3K27ac,H3K27ac,H3K4me3,H3K4me3,H3K27ac,H3K4me3,H3K4me3,H3K27ac,H3K27ac,H3K4me3,H3K4me3,H3K27ac,H3K4me3,H3K27ac,H3K27ac,H3K27ac,H3K27ac,H3K4me3,H3K27ac,H3K27ac,H3K4me3,H3K4me3,H3K27ac,H3K4me3,H3K27ac,H3K4me3,H3K27ac,H3K4me3…	8	2	intermed_enh
chr18	31102288	31102438	31102363	0	1	1	1	1	1	1	1	1	9.88748,191.58,12.0472,193.33,10.9535,9.88748,10.9535,9.88748,9.88748,9.88748,31.215,37.1874,29.7575,22.7095,64.146,24.0851,12.4471,14.8741,11.2744,35.1295,14.8741,12.4471,11.2744,11.5118,196.838,95.5273,191.58,50.4121,50.0435,188.089,191.58,193.33,47.3926,102.174,202.123,206.37,196.838,186.349,177.692,191.58,38.2257,181.145,30.108,44.413,51.5025,175.97,28.8174,170.823,172.536,181.145,177.692,170…	H3K27ac,H3K4me3,H3K27ac,H3K4me3,H3K27ac,H3K27ac,H3K27ac,H3K27ac,H3K27ac,H3K27ac,H3K4me3,H3K4me3,H3K4me3,H3K4me3,H3K4me3,H3K4me3,H3K4me3,H3K4me3,H3K4me3,H3K4me3,H3K4me3,H3K4me3,H3K4me3,H3K4me3,H3K4me3,H3K4me3,H3K4me3,H3K4me3,H3K4me3,H3K4me3,H3K4me3,H3K4me3,H3K4me3,H3K4me3,H3K4me3,H3K4me3,H3K4me3,H3K4me3,H3K4me3,H3K4me3,H3K4me3,H3K4me3,H3K4me3,H3K4me3,H3K4me3,H3K4me3,H3K4me3,H3K4me3,H3K4me3,H3K4me3…	8	2	intermed_enh
chr18	31102320	31102470	31102395	0	1	1	1	1	1	1	1	1	9.88748,10.9535,9.88748,9.88748,9.88748,12.4471,14.8741,11.2744,35.1295,14.8741,12.4471,11.2744,11.5118,181.145,30.108,44.413,51.5025,175.97,28.8174,170.823,172.536,181.145,177.692,170.823,175.97,177.692,54.61,170.823,65.2334,167.409,33.2623,66.5954,165.706,69.338,160.619,152.21,150.539,150.115,63.8777,160.619,148.297,62.5285,162.312,160.619,157.245,53.8135,155.563,147.207,144.674,145.547,142.238…	H3K27ac,H3K27ac,H3K27ac,H3K27ac,H3K27ac,H3K4me3,H3K4me3,H3K4me3,H3K4me3,H3K4me3,H3K4me3,H3K4me3,H3K4me3,H3K4me3,H3K4me3,H3K4me3,H3K4me3,H3K4me3,H3K4me3,H3K4me3,H3K4me3,H3K4me3,H3K4me3,H3K4me3,H3K4me3,H3K4me3,H3K4me3,H3K4me3,H3K4me3,H3K4me3,H3K4me3,H3K4me3,H3K4me3,H3K4me3,H3K4me3,H3K4me3,H3K4me3,H3K4me3,H3K4me3,H3K4me3,H3K4me3,H3K4me3,H3K4me3,H3K4me3,H3K4me3,H3K4me3,H3K4me3,H3K4me3,H3K4me3,H3K4me3…	8	2	intermed_enh
chr19	55157066	55157216	55157141	0	1	1	1	1	1	1	1	1	9.83753,12.1045,10.9562,9.83753,58.3653,10.9562,13.2807,10.9562,63.4732,9.83753,10.9562,14.4829,15.7098,16.96,38.9731,18.2324,16.96,19.5259,16.96,14.4829,111.026,16.96,55.1682,18.2324,13.6172,118.469,16.2092,18.9,14.9001,13.6172,17.5429,12.3622,42.0122,13.6172,18.9,67.2264,15.5481,64.6249,71.1722,72.4988,110.476,76.5114,79.2132,50.1787,84.6786,87.4413,91.6215,100.107,101.537,104.41,89.0125,105.85…	H3K27ac,H3K27ac,H3K27ac,H3K27ac,H3K4me3,H3K27ac,H3K27ac,H3K27ac,H3K4me3,H3K27ac,H3K27ac,H3K27ac,H3K27ac,H3K27ac,H3K4me3,H3K27ac,H3K27ac,H3K27ac,H3K27ac,H3K27ac,H3K4me3,H3K27ac,H3K4me3,H3K27ac,H3K4me3,H3K4me3,H3K4me3,H3K4me3,H3K4me3,H3K4me3,H3K4me3,H3K4me3,H3K4me3,H3K4me3,H3K4me3,H3K4me3,H3K4me3,H3K4me3,H3K4me3,H3K4me3,H3K4me3,H3K4me3,H3K4me3,H3K4me3,H3K4me3,H3K4me3,H3K4me3,H3K4me3,H3K4me3,H3K4me3…	8	2	intermed_enh
chr19	55157662	55157812	55157737	0	1	1	1	1	1	1	1	1	26.2782,24.8923,23.5234,19.5259,18.2324,16.96,30.9651,14.4829,15.7098,14.9984,14.4829,13.2807,13.2752,10.9514,29.8137,12.0994,10.9514,58.2269,56.9092,52.9983,50.4272,49.1529,45.3767,46.6275,45.3767,49.1529,9.67857,45.3767,39.2471,41.6734,39.2471,35.6752,34.5033,38.0473,39.2471,35.6752,31.047,27.6845,31.047,27.6845,25.4986,27.6845,25.4986,24.4232,21.2716,18.2396,15.3393,16.2906,15.3393,16.0824,12.…	H3K27ac,H3K27ac,H3K27ac,H3K27ac,H3K27ac,H3K27ac,H3K27ac,H3K27ac,H3K27ac,H3K4me3,H3K27ac,H3K27ac,H3K27ac,H3K27ac,H3K4me3,H3K27ac,H3K27ac,H3K4me3,H3K4me3,H3K4me3,H3K4me3,H3K4me3,H3K4me3,H3K4me3,H3K4me3,H3K4me3,H3K4me3,H3K4me3,H3K4me3,H3K4me3,H3K4me3,H3K4me3,H3K4me3,H3K4me3,H3K4me3,H3K4me3,H3K4me3,H3K4me3,H3K4me3,H3K4me3,H3K4me3,H3K4me3,H3K4me3,H3K4me3,H3K4me3,H3K4me3,H3K4me3,H3K4me3,H3K4me3,H3K4me3…	8	3	intermed_enh
chr2	47176357	47176507	47176432	0	1	1	1	1	1	1	1	1	47.1729,297.974,45.6004,130.231,44.0388,134.892,42.4885,40.9498,39.4229,28.2002,42.4885,39.4229,236.755,44.0388,42.4885,75.3175,36.4062,117.659,34.9171,28.244,33.4413,163.422,66.3906,29.0983,159.336,27.6803,154.086,65.5141,160.819,30.5314,35.5462,166.835,29.0983,20.6656,27.6803,26.2782,20.9573,23.3469,22.1442,122.493,19.7867,18.633,15.2808,13.1448,25.9982,24.5401,20.2793,157.254,127.714,18.9,14.9…	H3K27ac,H3K27ac,H3K27ac,H3K4me3,H3K27ac,H3K4me3,H3K27ac,H3K27ac,H3K27ac,H3K27ac,H3K27ac,H3K27ac,H3K27ac,H3K27ac,H3K27ac,H3K4me3,H3K27ac,H3K4me3,H3K27ac,H3K4me3,H3K27ac,H3K4me3,H3K4me3,H3K27ac,H3K27ac,H3K27ac,H3K4me3,H3K4me3,H3K27ac,H3K27ac,H3K27ac,H3K27ac,H3K27ac,H3K27ac,H3K27ac,H3K27ac,H3K27ac,H3K27ac,H3K27ac,H3K4me3,H3K27ac,H3K27ac,H3K27ac,H3K27ac,H3K4me3,H3K4me3,H3K4me3,H3K4me3,H3K4me3,H3K4me3…	8	3	intermed_enh
chr20	33443217	33443367	33443292	0	1	1	1	1	1	1	1	1	19.9282,22.5253,216.041,21.2176,23.8507,25.1931,66.7307,23.8507,104.04,249.478,10.2122,64.1178,25.1931,22.5253,249.478,80.8025,286.646,25.1931,110.07,82.4766,26.5518,111.286,251.47,25.1931,253.465,23.8507,26.5518,27.9263,271.538,30.7203,32.1388,33.5711,37.9465,36.4753,36.8023,38.2518,285.739,106.154,36.8023,35.3649,160.146,36.8023,38.2518,100.59,36.8023,11.2971,35.3649,41.1862,39.7132,41.1862,42.…	H3K27ac,H3K27ac,H3K4me3,H3K27ac,H3K27ac,H3K27ac,H3K4me3,H3K27ac,H3K4me3,H3K4me3,H3K4me3,H3K27ac,H3K27ac,H3K4me3,H3K4me3,H3K4me3,H3K27ac,H3K4me3,H3K4me3,H3K27ac,H3K4me3,H3K27ac,H3K4me3,H3K27ac,H3K27ac,H3K27ac,H3K4me3,H3K27ac,H3K27ac,H3K27ac,H3K27ac,H3K27ac,H3K27ac,H3K27ac,H3K4me3,H3K4me3,H3K27ac,H3K27ac,H3K27ac,H3K27ac,H3K27ac,H3K27ac,H3K27ac,H3K27ac,H3K27ac,H3K27ac,H3K27ac,H3K27ac,H3K27ac,H3K27ac…	8	2	intermed_enh
chr3	38649444	38649594	38649519	0	1	1	1	1	1	1	1	1	28.6499,26.0617,27.3487,131.266,97.733,95.5079,24.7894,23.5323,98.7724,215.057,90.0884,22.2908,209.951,137.689,19.8576,19.7124,208.255,24.9333,18.6671,211.651,52.1756,97.3273,16.342,17.495,161.728,100.86,216.764,19.8576,22.2908,23.5323,132.195,213.353,26.0617,24.7894,26.0617,22.2908,177.648,97.0337,23.9992,28.9886,25.2745,146.451,23.9992,22.7395,115.26,25.2745,26.5651,13.0631,474.047,25.2745,80.1…	H3K27ac,H3K27ac,H3K27ac,H3K4me3,H3K4me3,H3K4me3,H3K27ac,H3K27ac,H3K4me3,H3K4me3,H3K27ac,H3K4me3,H3K4me3,H3K27ac,H3K4me3,H3K4me3,H3K4me3,H3K27ac,H3K4me3,H3K4me3,H3K27ac,H3K27ac,H3K4me3,H3K4me3,H3K27ac,H3K27ac,H3K27ac,H3K4me3,H3K27ac,H3K27ac,H3K27ac,H3K27ac,H3K4me3,H3K4me3,H3K27ac,H3K4me3,H3K27ac,H3K4me3,H3K27ac,H3K27ac,H3K4me3,H3K27ac,H3K27ac,H3K27ac,H3K4me3,H3K27ac,H3K4me3,H3K27ac,H3K4me3,H3K27ac…	8	3	intermed_enh
chr4	185535258	185535408	185535333	0	1	1	1	1	1	1	1	1	9.09311,11.7965,290.129,119.831,12.6838,64.1599,13.5893,89.8519,19.5596,274.92,96.5189,119.318,92.1205,18.3823,17.2234,19.5596,9.46026,9.25257,10.0891,163.56,280.606,95.3034,11.1707,20.8882,279.893,17.4364,292.04,420.114,23.2721,22.0723,18.5696,24.4871,22.0723,23.0557,128.728,18.5696,22.0723,31.4115,51.3138,16.3215,11.0523,15.2258,11.0536,12.063,108.37,9.1099,280.606,274.92,161.177,278.709,388.06…	H3K27ac,H3K27ac,H3K4me3,H3K4me3,H3K27ac,H3K27ac,H3K27ac,H3K27ac,H3K27ac,H3K4me3,H3K4me3,H3K27ac,H3K27ac,H3K27ac,H3K27ac,H3K4me3,H3K4me3,H3K4me3,H3K4me3,H3K4me3,H3K4me3,H3K27ac,H3K4me3,H3K27ac,H3K4me3,H3K27ac,H3K27ac,H3K27ac,H3K27ac,H3K27ac,H3K27ac,H3K4me3,H3K27ac,H3K27ac,H3K4me3,H3K27ac,H3K27ac,H3K27ac,H3K27ac,H3K27ac,H3K27ac,H3K27ac,H3K27ac,H3K4me3,H3K4me3,H3K4me3,H3K4me3,H3K4me3,H3K4me3,H3K4me3…	8	2	intermed_enh
chr7	150974870	150975020	150974945	0	1	1	1	1	1	1	1	1	14.6643,15.6662,16.6857,17.7221,14.3229,16.1529,16.6793,15.7353,13.895,15.7353,12.9998,12.1222,12.9998,21.8327,20.5921,19.3692,20.5921,18.1646,19.3692,21.8327,23.0903,13.4685,24.3642,16.4084,15.4522,13.5893,12.6838,10.08,32.6609,41.8578,39.7625,42.9159,39.7625,38.7256,39.7625,42.9159,50.6581,45.9375,43.6205,20.7671,42.4732,40.2017,17.5026,36.8545,33.583,32.5101,39.0778,36.8545,42.4732,36.8545,39.…	H3K27ac,H3K27ac,H3K27ac,H3K27ac,H3K27ac,H3K27ac,H3K27ac,H3K27ac,H3K27ac,H3K27ac,H3K27ac,H3K27ac,H3K27ac,H3K27ac,H3K27ac,H3K27ac,H3K27ac,H3K27ac,H3K27ac,H3K27ac,H3K27ac,H3K4me3,H3K27ac,H3K27ac,H3K27ac,H3K27ac,H3K27ac,H3K27ac,H3K4me3,H3K4me3,H3K4me3,H3K4me3,H3K4me3,H3K4me3,H3K4me3,H3K4me3,H3K4me3,H3K4me3,H3K4me3,H3K4me3,H3K4me3,H3K4me3,H3K4me3,H3K4me3,H3K4me3,H3K4me3,H3K4me3,H3K4me3,H3K4me3,H3K4me3…	8	3	intermed_enh
chr7	150974871	150975021	150974946	0	1	1	1	1	1	1	1	1	15.6662,16.6857,17.7221,14.3229,16.1529,16.6793,15.7353,13.895,15.7353,12.9998,12.1222,12.9998,21.8327,20.5921,19.3692,20.5921,18.1646,19.3692,21.8327,23.0903,13.4685,24.3642,16.4084,15.4522,13.5893,12.6838,10.08,41.8578,39.7625,42.9159,39.7625,38.7256,39.7625,42.9159,50.6581,45.9375,43.6205,20.7671,42.4732,40.2017,17.5026,36.8545,33.583,32.5101,39.0778,36.8545,42.4732,36.8545,39.0778,36.8545,39.…	H3K27ac,H3K27ac,H3K27ac,H3K27ac,H3K27ac,H3K27ac,H3K27ac,H3K27ac,H3K27ac,H3K27ac,H3K27ac,H3K27ac,H3K27ac,H3K27ac,H3K27ac,H3K27ac,H3K27ac,H3K27ac,H3K27ac,H3K27ac,H3K4me3,H3K27ac,H3K27ac,H3K27ac,H3K27ac,H3K27ac,H3K27ac,H3K4me3,H3K4me3,H3K4me3,H3K4me3,H3K4me3,H3K4me3,H3K4me3,H3K4me3,H3K4me3,H3K4me3,H3K4me3,H3K4me3,H3K4me3,H3K4me3,H3K4me3,H3K4me3,H3K4me3,H3K4me3,H3K4me3,H3K4me3,H3K4me3,H3K4me3,H3K4me3…	8	3	intermed_enh
chr7	150974875	150975025	150974950	0	1	1	1	1	1	1	1	1	15.6662,16.6857,17.7221,14.3229,16.1529,16.6793,15.7353,13.895,15.7353,12.9998,12.1222,12.9998,21.8327,20.5921,19.3692,20.5921,18.1646,19.3692,21.8327,23.0903,13.4685,24.3642,16.4084,15.4522,13.5893,12.6838,10.08,41.8578,39.7625,42.9159,39.7625,38.7256,39.7625,42.9159,50.6581,45.9375,43.6205,20.7671,42.4732,40.2017,17.5026,36.8545,33.583,32.5101,39.0778,36.8545,42.4732,36.8545,39.0778,36.8545,39.…	H3K27ac,H3K27ac,H3K27ac,H3K27ac,H3K27ac,H3K27ac,H3K27ac,H3K27ac,H3K27ac,H3K27ac,H3K27ac,H3K27ac,H3K27ac,H3K27ac,H3K27ac,H3K27ac,H3K27ac,H3K27ac,H3K27ac,H3K27ac,H3K4me3,H3K27ac,H3K27ac,H3K27ac,H3K27ac,H3K27ac,H3K27ac,H3K4me3,H3K4me3,H3K4me3,H3K4me3,H3K4me3,H3K4me3,H3K4me3,H3K4me3,H3K4me3,H3K4me3,H3K4me3,H3K4me3,H3K4me3,H3K4me3,H3K4me3,H3K4me3,H3K4me3,H3K4me3,H3K4me3,H3K4me3,H3K4me3,H3K4me3,H3K4me3…	8	3	intermed_enh
chr7	150974872	150975022	150974947	0	1	1	1	1	1	1	1	1	15.6662,16.6857,17.7221,14.3229,16.1529,16.6793,15.7353,13.895,15.7353,12.9998,12.1222,12.9998,21.8327,20.5921,19.3692,20.5921,18.1646,19.3692,21.8327,23.0903,13.4685,24.3642,16.4084,15.4522,13.5893,12.6838,10.08,41.8578,39.7625,42.9159,39.7625,38.7256,39.7625,42.9159,50.6581,45.9375,43.6205,20.7671,42.4732,40.2017,17.5026,36.8545,33.583,32.5101,39.0778,36.8545,42.4732,36.8545,39.0778,36.8545,39.…	H3K27ac,H3K27ac,H3K27ac,H3K27ac,H3K27ac,H3K27ac,H3K27ac,H3K27ac,H3K27ac,H3K27ac,H3K27ac,H3K27ac,H3K27ac,H3K27ac,H3K27ac,H3K27ac,H3K27ac,H3K27ac,H3K27ac,H3K27ac,H3K4me3,H3K27ac,H3K27ac,H3K27ac,H3K27ac,H3K27ac,H3K27ac,H3K4me3,H3K4me3,H3K4me3,H3K4me3,H3K4me3,H3K4me3,H3K4me3,H3K4me3,H3K4me3,H3K4me3,H3K4me3,H3K4me3,H3K4me3,H3K4me3,H3K4me3,H3K4me3,H3K4me3,H3K4me3,H3K4me3,H3K4me3,H3K4me3,H3K4me3,H3K4me3…	8	3	intermed_enh
chr7	150974876	150975026	150974951	0	1	1	1	1	1	1	1	1	16.6857,17.7221,14.3229,16.1529,16.6793,15.7353,13.895,15.7353,12.9998,12.1222,12.9998,21.8327,20.5921,19.3692,20.5921,18.1646,19.3692,21.8327,23.0903,13.4685,24.3642,16.4084,15.4522,13.5893,12.6838,10.08,41.8578,39.7625,42.9159,39.7625,38.7256,39.7625,42.9159,50.6581,45.9375,43.6205,20.7671,42.4732,40.2017,17.5026,36.8545,33.583,32.5101,39.0778,36.8545,42.4732,36.8545,39.0778,36.8545,39.0778,43.…	H3K27ac,H3K27ac,H3K27ac,H3K27ac,H3K27ac,H3K27ac,H3K27ac,H3K27ac,H3K27ac,H3K27ac,H3K27ac,H3K27ac,H3K27ac,H3K27ac,H3K27ac,H3K27ac,H3K27ac,H3K27ac,H3K27ac,H3K4me3,H3K27ac,H3K27ac,H3K27ac,H3K27ac,H3K27ac,H3K27ac,H3K4me3,H3K4me3,H3K4me3,H3K4me3,H3K4me3,H3K4me3,H3K4me3,H3K4me3,H3K4me3,H3K4me3,H3K4me3,H3K4me3,H3K4me3,H3K4me3,H3K4me3,H3K4me3,H3K4me3,H3K4me3,H3K4me3,H3K4me3,H3K4me3,H3K4me3,H3K4me3,H3K4me3…	8	3	intermed_enh
chr7	150977755	150977905	150977830	0	1	1	1	1	1	1	1	1	10.3174,9.24776,10.3174,9.24776,10.3174,11.4167,54.873,14.8745,56.2029,16.0756,13.6968,16.0756,17.2987,18.543,49.5822,13.7341,17.2987,18.543,72.8533,17.2987,18.543,22.3929,21.0909,22.3929,83.3046,85.2645,18.543,80.5719,26.9867,21.0909,37.8533,37.7559,41.3622,37.7559,45.0456,42.5816,38.9491,35.397,34.2318,37.7559,34.3834,31.0904,34.3834,35.4996,29.426,14.1161,34.3834,10.389,37.7586,15.3883,41.2109…	H3K27ac,H3K27ac,H3K27ac,H3K27ac,H3K27ac,H3K27ac,H3K4me3,H3K27ac,H3K4me3,H3K27ac,H3K27ac,H3K27ac,H3K27ac,H3K27ac,H3K4me3,H3K27ac,H3K27ac,H3K27ac,H3K4me3,H3K27ac,H3K27ac,H3K27ac,H3K27ac,H3K27ac,H3K4me3,H3K27ac,H3K4me3,H3K27ac,H3K27ac,H3K4me3,H3K4me3,H3K4me3,H3K4me3,H3K4me3,H3K4me3,H3K4me3,H3K4me3,H3K4me3,H3K4me3,H3K4me3,H3K4me3,H3K4me3,H3K4me3,H3K4me3,H3K4me3,H3K4me3,H3K4me3,H3K27ac,H3K4me3,H3K27ac…	8	2	intermed_enh
chr7	150977753	150977903	150977828	0	1	1	1	1	1	1	1	1	10.3174,9.24776,10.3174,9.24776,10.3174,11.4167,54.873,14.8745,56.2029,16.0756,13.6968,16.0756,17.2987,18.543,49.5822,13.7341,17.2987,18.543,72.8533,17.2987,18.543,22.3929,21.0909,22.3929,83.3046,85.2645,18.543,80.5719,26.9867,21.0909,37.8533,37.7559,41.3622,37.7559,45.0456,42.5816,38.9491,35.397,34.2318,37.7559,34.3834,31.0904,34.3834,35.4996,29.426,14.1161,34.3834,10.389,37.7586,15.3883,41.2109…	H3K27ac,H3K27ac,H3K27ac,H3K27ac,H3K27ac,H3K27ac,H3K4me3,H3K27ac,H3K4me3,H3K27ac,H3K27ac,H3K27ac,H3K27ac,H3K27ac,H3K4me3,H3K27ac,H3K27ac,H3K27ac,H3K4me3,H3K27ac,H3K27ac,H3K27ac,H3K27ac,H3K27ac,H3K4me3,H3K27ac,H3K4me3,H3K27ac,H3K27ac,H3K4me3,H3K4me3,H3K4me3,H3K4me3,H3K4me3,H3K4me3,H3K4me3,H3K4me3,H3K4me3,H3K4me3,H3K4me3,H3K4me3,H3K4me3,H3K4me3,H3K4me3,H3K4me3,H3K4me3,H3K4me3,H3K27ac,H3K4me3,H3K27ac…	8	2	intermed_enh
chr7	150977745	150977895	150977820	0	1	1	1	1	1	1	1	1	10.3174,9.24776,10.3174,9.24776,10.3174,11.4167,54.873,14.8745,56.2029,16.0756,13.6968,16.0756,17.2987,18.543,49.5822,13.7341,17.2987,18.543,72.8533,17.2987,18.543,22.3929,21.0909,22.3929,83.3046,85.2645,18.543,80.5719,26.9867,37.8533,37.7559,41.3622,37.7559,45.0456,42.5816,38.9491,35.397,34.2318,37.7559,34.3834,31.0904,34.3834,35.4996,29.426,14.1161,34.3834,10.389,37.7586,15.3883,41.2109,57.8091…	H3K27ac,H3K27ac,H3K27ac,H3K27ac,H3K27ac,H3K27ac,H3K4me3,H3K27ac,H3K4me3,H3K27ac,H3K27ac,H3K27ac,H3K27ac,H3K27ac,H3K4me3,H3K27ac,H3K27ac,H3K27ac,H3K4me3,H3K27ac,H3K27ac,H3K27ac,H3K27ac,H3K27ac,H3K4me3,H3K27ac,H3K4me3,H3K27ac,H3K4me3,H3K4me3,H3K4me3,H3K4me3,H3K4me3,H3K4me3,H3K4me3,H3K4me3,H3K4me3,H3K4me3,H3K4me3,H3K4me3,H3K4me3,H3K4me3,H3K4me3,H3K4me3,H3K4me3,H3K4me3,H3K27ac,H3K4me3,H3K27ac,H3K4me3…	8	2	intermed_enh
chr7	150977758	150977908	150977833	0	1	1	1	1	1	1	1	1	10.3174,9.24776,10.3174,9.24776,10.3174,11.4167,54.873,14.8745,56.2029,16.0756,13.6968,16.0756,17.2987,18.543,49.5822,13.7341,17.2987,18.543,72.8533,17.2987,18.543,22.3929,21.0909,22.3929,83.3046,85.2645,18.543,80.5719,26.9867,21.0909,18.543,36.5257,37.8533,37.7559,41.3622,37.7559,45.0456,42.5816,38.9491,35.397,34.2318,37.7559,34.3834,31.0904,34.3834,35.4996,29.426,14.1161,34.3834,10.389,37.7586,…	H3K27ac,H3K27ac,H3K27ac,H3K27ac,H3K27ac,H3K27ac,H3K4me3,H3K27ac,H3K4me3,H3K27ac,H3K27ac,H3K27ac,H3K27ac,H3K27ac,H3K4me3,H3K27ac,H3K27ac,H3K27ac,H3K4me3,H3K27ac,H3K27ac,H3K27ac,H3K27ac,H3K27ac,H3K4me3,H3K27ac,H3K4me3,H3K27ac,H3K27ac,H3K27ac,H3K4me3,H3K4me3,H3K4me3,H3K4me3,H3K4me3,H3K4me3,H3K4me3,H3K4me3,H3K4me3,H3K4me3,H3K4me3,H3K4me3,H3K4me3,H3K4me3,H3K4me3,H3K4me3,H3K4me3,H3K4me3,H3K4me3,H3K27ac…	8	2	intermed_enh
chr7	150977760	150977910	150977835	0	1	1	1	1	1	1	1	1	10.3174,9.24776,10.3174,9.24776,10.3174,11.4167,54.873,14.8745,56.2029,16.0756,13.6968,16.0756,17.2987,18.543,49.5822,13.7341,17.2987,18.543,72.8533,17.2987,18.543,22.3929,21.0909,22.3929,83.3046,85.2645,18.543,80.5719,26.9867,21.0909,18.543,36.5257,21.0909,37.8533,37.7559,41.3622,37.7559,45.0456,42.5816,38.9491,35.397,34.2318,37.7559,34.3834,31.0904,34.3834,35.4996,29.426,14.1161,34.3834,10.389,…	H3K27ac,H3K27ac,H3K27ac,H3K27ac,H3K27ac,H3K27ac,H3K4me3,H3K27ac,H3K4me3,H3K27ac,H3K27ac,H3K27ac,H3K27ac,H3K27ac,H3K4me3,H3K27ac,H3K27ac,H3K27ac,H3K4me3,H3K27ac,H3K27ac,H3K27ac,H3K27ac,H3K27ac,H3K4me3,H3K27ac,H3K4me3,H3K27ac,H3K27ac,H3K27ac,H3K4me3,H3K27ac,H3K4me3,H3K4me3,H3K4me3,H3K4me3,H3K4me3,H3K4me3,H3K4me3,H3K4me3,H3K4me3,H3K4me3,H3K4me3,H3K4me3,H3K4me3,H3K4me3,H3K4me3,H3K4me3,H3K4me3,H3K4me3…	8	2	intermed_enh
chr8	11703203	11703353	11703278	0	1	1	1	1	1	1	1	1	11.7354,11.0972,12.1094,13.1448,149.49,15.2808,144.996,13.1448,15.2808,16.3793,15.2808,20.8882,13.1448,12.1094,11.0972,12.1094,13.1448,14.2023,15.2808,14.2023,15.2808,17.497,16.3793,18.633,17.497,10.6001,21.4554,18.497,17.8541,16.9841,12.8349,12.0483,22.0723,17.4364,12.063,14.6116,11.0536,14.2099,9.1099,10.0688,9.1099,63.0367,65.3866,63.0367,49.6574,61.8697,63.0367,59.552,32.9143,54.9834,59.552,1…	H3K27ac,H3K27ac,H3K27ac,H3K27ac,H3K27ac,H3K27ac,H3K27ac,H3K27ac,H3K27ac,H3K27ac,H3K27ac,H3K27ac,H3K27ac,H3K27ac,H3K27ac,H3K27ac,H3K27ac,H3K27ac,H3K27ac,H3K27ac,H3K27ac,H3K27ac,H3K27ac,H3K27ac,H3K27ac,H3K4me3,H3K27ac,H3K4me3,H3K27ac,H3K27ac,H3K27ac,H3K27ac,H3K27ac,H3K27ac,H3K27ac,H3K27ac,H3K27ac,H3K27ac,H3K27ac,H3K27ac,H3K27ac,H3K4me3,H3K4me3,H3K4me3,H3K27ac,H3K4me3,H3K4me3,H3K4me3,H3K27ac,H3K4me3…	8	2	intermed_enh
chr8	11708856	11709006	11708931	0	1	1	1	1	1	1	1	1	31.1299,35.3649,52.8672,36.8023,72.8069,33.9402,35.3649,36.8023,41.1862,44.1656,45.6715,91.1449,44.1656,89.4721,47.1879,45.6715,44.1656,45.6715,47.1879,45.6715,50.251,48.7144,47.1879,12.8523,44.1656,87.4757,47.1879,57.2416,50.251,59.5802,289.884,51.7972,60.7581,48.7144,17.4854,50.251,51.7972,91.8804,29.9428,54.9182,77.9377,51.7972,93.5696,47.4055,111.287,76.316,54.9182,90.1972,51.7972,222.493,53.…	H3K27ac,H3K27ac,H3K4me3,H3K27ac,H3K4me3,H3K27ac,H3K27ac,H3K27ac,H3K27ac,H3K27ac,H3K27ac,H3K4me3,H3K27ac,H3K4me3,H3K27ac,H3K27ac,H3K27ac,H3K27ac,H3K27ac,H3K27ac,H3K27ac,H3K27ac,H3K27ac,H3K27ac,H3K27ac,H3K4me3,H3K27ac,H3K4me3,H3K27ac,H3K4me3,H3K27ac,H3K27ac,H3K4me3,H3K27ac,H3K27ac,H3K27ac,H3K27ac,H3K4me3,H3K27ac,H3K27ac,H3K4me3,H3K27ac,H3K4me3,H3K27ac,H3K4me3,H3K4me3,H3K27ac,H3K4me3,H3K27ac,H3K4me3…	8	2	intermed_enh
chr10	20896958	20897108	20897033	0	1	1	1	1	1	1	1	1	18.9,13.6172,14.9001,11.1369,9.94345,19.8374,22.1347,55.0402,17.6053,22.1347,20.9781,17.6053,19.8374,15.4437,13.3588,14.3912,15.4437,20.9781,16.5153,13.3588,87.5083,91.9921,126.705,96.5221,90.4922,96.5221,99.567,64.4026,96.5221,63.4483,95.007,101.097,108.816,104.171,105.715,104.171,101.097,56.8798,96.5221,90.4922,29.9069,87.5083,90.4922,87.5083,91.9921,96.5221,101.097,96.5221,91.9921,96.5221,105.…	H3K4me3,H3K4me3,H3K4me3,H3K4me3,H3K4me3,H3K27ac,H3K27ac,H3K4me3,H3K27ac,H3K27ac,H3K27ac,H3K27ac,H3K27ac,H3K27ac,H3K27ac,H3K27ac,H3K27ac,H3K27ac,H3K27ac,H3K27ac,H3K4me3,H3K4me3,H3K4me3,H3K4me3,H3K4me3,H3K4me3,H3K4me3,H3K4me3,H3K4me3,H3K4me3,H3K4me3,H3K4me3,H3K4me3,H3K4me3,H3K4me3,H3K4me3,H3K4me3,H3K27ac,H3K4me3,H3K4me3,H3K4me3,H3K4me3,H3K4me3,H3K4me3,H3K4me3,H3K4me3,H3K4me3,H3K4me3,H3K4me3,H3K4me3…	8	3	intermed_enh
chr12	2053543	2053693	2053618	0	1	1	1	1	1	1	1	1	15.2661,15.3483,31.3626,68.707,72.677,68.707,72.677,76.6968,79.4034,76.6968,71.0659,125.911,72.677,111.77,75.3515,72.677,41.919,67.3951,63.4945,71.3481,64.7887,59.4724,60.9243,59.6485,60.9243,63.4945,46.8007,27.219,64.7887,67.3951,57.3983,33.8183,43.4376,68.707,71.3481,68.707,44.6844,67.3951,68.707,30.9515,60.9243,59.6485,72.8712,60.9243,70.4335,59.6485,57.116,55.8595,57.116,55.8595,53.3664,48.46…	H3K4me3,H3K4me3,H3K4me3,H3K4me3,H3K4me3,H3K4me3,H3K4me3,H3K4me3,H3K4me3,H3K4me3,H3K4me3,H3K4me3,H3K4me3,H3K4me3,H3K4me3,H3K4me3,H3K4me3,H3K4me3,H3K4me3,H3K4me3,H3K4me3,H3K4me3,H3K4me3,H3K4me3,H3K4me3,H3K4me3,H3K4me3,H3K4me3,H3K4me3,H3K4me3,H3K4me3,H3K4me3,H3K4me3,H3K4me3,H3K4me3,H3K4me3,H3K4me3,H3K4me3,H3K4me3,H3K4me3,H3K4me3,H3K4me3,H3K4me3,H3K4me3,H3K4me3,H3K4me3,H3K4me3,H3K4me3,H3K4me3,H3K4me3…	8	3	intermed_enh
chr12	2053791	2053941	2053866	0	1	1	1	1	1	1	1	1	14.3453,9.09311,20.393,24.3821,20.393,48.2002,12.9617,29.9361,38.6999,44.7921,37.2065,54.4743,78.9914,60.9243,30.3223,80.3241,64.7887,29.0786,63.4945,31.5783,60.9243,32.8461,75.024,59.6485,34.1255,77.6638,76.6968,36.7177,79.4034,80.7645,79.4034,70.947,80.7645,73.3773,23.2192,74.526,82.3311,90.3088,78.9914,94.359,74.5997,93.0045,110.268,97.081,98.4485,57.4552,97.081,102.576,84.5475,101.196,82.0332…	H3K4me3,H3K4me3,H3K4me3,H3K4me3,H3K4me3,H3K4me3,H3K4me3,H3K4me3,H3K4me3,H3K4me3,H3K4me3,H3K4me3,H3K4me3,H3K4me3,H3K4me3,H3K4me3,H3K4me3,H3K4me3,H3K4me3,H3K4me3,H3K4me3,H3K4me3,H3K4me3,H3K4me3,H3K4me3,H3K4me3,H3K4me3,H3K4me3,H3K4me3,H3K4me3,H3K4me3,H3K4me3,H3K4me3,H3K4me3,H3K4me3,H3K4me3,H3K4me3,H3K4me3,H3K4me3,H3K27ac,H3K4me3,H3K4me3,H3K4me3,H3K4me3,H3K4me3,H3K4me3,H3K4me3,H3K4me3,H3K4me3,H3K4me3…	8	3	intermed_enh
chr12	116276975	116277125	116277050	0	1	1	1	1	1	1	1	1	14.7512,295.553,19.1477,22.0723,13.8665,65.2335,17.4161,66.5955,14.4334,13.8665,9.7865,319.337,13.8665,11.3667,275.583,75.2923,224.727,213.831,208.42,203.035,212.024,63.8778,171.417,289.962,117.986,176.008,174.475,69.3381,180.625,174.475,278.408,61.7425,169.892,16.6354,171.417,280.328,174.475,171.417,165.334,160.803,260.439,162.31,160.803,165.334,92.8386,160.803,73.9745,165.334,16.4085,160.803,15…	H3K4me3,H3K4me3,H3K4me3,H3K27ac,H3K27ac,H3K4me3,H3K27ac,H3K4me3,H3K27ac,H3K27ac,H3K27ac,H3K4me3,H3K27ac,H3K27ac,H3K4me3,H3K27ac,H3K4me3,H3K4me3,H3K4me3,H3K4me3,H3K4me3,H3K4me3,H3K4me3,H3K4me3,H3K4me3,H3K4me3,H3K4me3,H3K4me3,H3K4me3,H3K4me3,H3K4me3,H3K27ac,H3K4me3,H3K4me3,H3K4me3,H3K4me3,H3K4me3,H3K4me3,H3K4me3,H3K4me3,H3K4me3,H3K4me3,H3K4me3,H3K4me3,H3K4me3,H3K4me1,H3K4me3,H3K4me3,H3K4me3,H3K4me3…	8	3	intermed_enh
chr15	34792213	34792363	34792288	0	1	1	1	1	1	1	1	1	17.497,16.2171,82.5953,33.5399,74.5108,32.1267,71.8584,26.9036,44.0886,67.9214,66.6204,67.9214,71.8584,75.8451,71.8584,70.5404,71.8584,39.9515,75.8451,83.9606,86.7061,39.0083,88.0861,73.7715,70.1481,77.438,73.7715,70.1481,47.4808,61.8697,59.552,61.8697,66.5693,68.9501,10.9479,65.3866,66.5693,63.0367,59.552,46.3408,61.8697,58.4014,63.0367,59.552,61.8697,63.0367,65.3866,70.1481,73.7715,81.1463,79.9…	H3K4me3,H3K4me3,H3K4me3,H3K4me3,H3K4me3,H3K4me3,H3K4me3,H3K4me3,H3K4me3,H3K4me3,H3K4me3,H3K4me3,H3K4me3,H3K4me3,H3K4me3,H3K4me3,H3K4me3,H3K4me3,H3K4me3,H3K4me3,H3K4me3,H3K4me3,H3K4me3,H3K4me3,H3K4me3,H3K4me3,H3K4me3,H3K4me3,H3K27ac,H3K4me3,H3K4me3,H3K4me3,H3K4me3,H3K4me3,H3K27ac,H3K4me3,H3K4me3,H3K4me3,H3K4me3,H3K4me3,H3K4me3,H3K4me3,H3K4me3,H3K4me3,H3K4me3,H3K4me3,H3K4me3,H3K4me3,H3K4me3,H3K4me3…	8	2	intermed_enh
chr15	34792216	34792366	34792291	0	1	1	1	1	1	1	1	1	17.497,16.2171,74.5108,32.1267,71.8584,26.9036,44.0886,67.9214,66.6204,67.9214,71.8584,75.8451,71.8584,70.5404,71.8584,39.9515,75.8451,83.9606,86.7061,39.0083,88.0861,73.7715,70.1481,77.438,73.7715,70.1481,47.4808,61.8697,59.552,61.8697,66.5693,68.9501,10.9479,65.3866,66.5693,63.0367,59.552,46.3408,61.8697,58.4014,63.0367,59.552,61.8697,63.0367,65.3866,70.1481,73.7715,81.1463,79.9056,84.895,68.33…	H3K4me3,H3K4me3,H3K4me3,H3K4me3,H3K4me3,H3K4me3,H3K4me3,H3K4me3,H3K4me3,H3K4me3,H3K4me3,H3K4me3,H3K4me3,H3K4me3,H3K4me3,H3K4me3,H3K4me3,H3K4me3,H3K4me3,H3K4me3,H3K4me3,H3K4me3,H3K4me3,H3K4me3,H3K4me3,H3K4me3,H3K27ac,H3K4me3,H3K4me3,H3K4me3,H3K4me3,H3K4me3,H3K27ac,H3K4me3,H3K4me3,H3K4me3,H3K4me3,H3K4me3,H3K4me3,H3K4me3,H3K4me3,H3K4me3,H3K4me3,H3K4me3,H3K4me3,H3K4me3,H3K4me3,H3K4me3,H3K4me3,H3K4me3…	8	2	intermed_enh
chr15	73367398	73367548	73367473	1	1	1	1	1	1	1	1	1	9.27006,12.1392,267.504,10.3873,13.0442,16.8398,21.934,26.2516,17.5442,173.417,175.013,95.9406,77.6632,170.234,97.6508,113.018,168.647,458.283,94.5825,163.904,269.52,77.4336,113.018,445.421,167.733,265.49,53.3783,97.6508,170.88,166.164,133.123,163.034,9.54653,141.497,167.733,97.6508,116.04,170.88,145.726,175.624,10.5377,76.0831,177.211,185.188,119.078,145.726,170.88,117.557,148.56,175.624,46.7326…	H3K4me3,H3K27ac,H3K4me3,H3K27ac,H3K27ac,H3K27ac,H3K27ac,H3K27ac,H3K27ac,H3K4me3,H3K4me3,H3K4me3,H3K4me3,H3K4me3,H3K4me3,H3K4me3,H3K4me3,H3K4me3,H3K4me3,H3K4me3,H3K4me3,H3K4me3,H3K4me3,H3K4me3,H3K4me3,H3K4me3,H3K4me3,H3K4me3,H3K4me3,H3K4me3,H3K27ac,H3K4me3,H3K4me3,H3K4me3,H3K4me3,H3K4me3,H3K4me3,H3K4me3,H3K27ac,H3K4me3,H3K4me3,H3K4me3,H3K4me3,H3K4me3,H3K4me3,H3K4me3,H3K4me3,H3K4me3,H3K4me3,H3K4me3…	9	3	intermed_enh
chr19	35030800	35030950	35030875	0	1	1	1	1	1	1	1	1	9.7166,52.873,32.4671,50.3064,54.1673,56.7772,54.1673,52.873,11.3898,50.3064,79.5819,52.873,49.0344,76.405,46.5135,79.5819,54.1673,76.1627,56.7772,54.1673,41.324,70.1316,58.0927,73.2547,56.7772,34.5711,58.0927,80.038,50.3064,65.5003,42.7921,37.9488,41.5682,36.7882,45.2648,41.5682,63.9712,29.7359,27.8283,26.8878,29.7359,32.6609,24.1118,35.6588,36.7882,36.6735,35.6588,36.6735,51.5198,33.6523,36.673…	H3K4me3,H3K4me3,H3K4me3,H3K4me3,H3K4me3,H3K4me3,H3K4me3,H3K4me3,H3K27ac,H3K4me3,H3K4me3,H3K4me3,H3K4me3,H3K4me3,H3K4me3,H3K4me3,H3K4me3,H3K4me3,H3K4me3,H3K4me3,H3K4me3,H3K4me3,H3K4me3,H3K4me3,H3K4me3,H3K4me3,H3K4me3,H3K4me3,H3K4me3,H3K4me3,H3K4me3,H3K4me3,H3K4me3,H3K4me3,H3K4me3,H3K4me3,H3K4me3,H3K4me3,H3K4me3,H3K4me3,H3K4me1,H3K4me3,H3K4me3,H3K4me3,H3K4me3,H3K4me3,H3K4me3,H3K4me3,H3K4me3,H3K4me3…	8	3	intermed_enh
chr19	35030793	35030943	35030868	0	1	1	1	1	1	1	1	1	9.7166,50.3064,52.873,32.4671,50.3064,54.1673,56.7772,54.1673,52.873,11.3898,50.3064,79.5819,52.873,49.0344,76.405,46.5135,79.5819,54.1673,76.1627,56.7772,54.1673,41.324,70.1316,58.0927,73.2547,56.7772,34.5711,58.0927,80.038,50.3064,65.5003,42.7921,37.9488,41.5682,36.7882,45.2648,41.5682,63.9712,29.7359,27.8283,26.8878,29.7359,32.6609,24.1118,35.6588,36.7882,36.6735,35.6588,36.6735,51.5198,33.652…	H3K4me3,H3K4me3,H3K4me3,H3K4me3,H3K4me3,H3K4me3,H3K4me3,H3K4me3,H3K4me3,H3K27ac,H3K4me3,H3K4me3,H3K4me3,H3K4me3,H3K4me3,H3K4me3,H3K4me3,H3K4me3,H3K4me3,H3K4me3,H3K4me3,H3K4me3,H3K4me3,H3K4me3,H3K4me3,H3K4me3,H3K4me3,H3K4me3,H3K4me3,H3K4me3,H3K4me3,H3K4me3,H3K4me3,H3K4me3,H3K4me3,H3K4me3,H3K4me3,H3K4me3,H3K4me3,H3K4me3,H3K4me3,H3K4me1,H3K4me3,H3K4me3,H3K4me3,H3K4me3,H3K4me3,H3K4me3,H3K4me3,H3K4me3…	8	3	intermed_enh
chr19	35030792	35030942	35030867	0	1	1	1	1	1	1	1	1	9.7166,50.3064,52.873,32.4671,50.3064,54.1673,56.7772,54.1673,52.873,11.3898,50.3064,79.5819,52.873,49.0344,76.405,46.5135,79.5819,54.1673,76.1627,56.7772,54.1673,41.324,70.1316,58.0927,73.2547,56.7772,34.5711,58.0927,80.038,50.3064,65.5003,42.7921,37.9488,41.5682,36.7882,45.2648,41.5682,63.9712,29.7359,27.8283,26.8878,29.7359,32.6609,24.1118,35.6588,36.7882,36.6735,35.6588,36.6735,51.5198,33.652…	H3K4me3,H3K4me3,H3K4me3,H3K4me3,H3K4me3,H3K4me3,H3K4me3,H3K4me3,H3K4me3,H3K27ac,H3K4me3,H3K4me3,H3K4me3,H3K4me3,H3K4me3,H3K4me3,H3K4me3,H3K4me3,H3K4me3,H3K4me3,H3K4me3,H3K4me3,H3K4me3,H3K4me3,H3K4me3,H3K4me3,H3K4me3,H3K4me3,H3K4me3,H3K4me3,H3K4me3,H3K4me3,H3K4me3,H3K4me3,H3K4me3,H3K4me3,H3K4me3,H3K4me3,H3K4me3,H3K4me3,H3K4me3,H3K4me1,H3K4me3,H3K4me3,H3K4me3,H3K4me3,H3K4me3,H3K4me3,H3K4me3,H3K4me3…	8	3	intermed_enh
chr19	55156263	55156413	55156338	0	1	1	1	1	1	1	1	1	11.3976,10.0499,35.0247,34.042,32.0996,11.0633,34.042,43.1536,29.2458,31.1402,28.3111,31.1402,28.3111,25.5591,21.1569,22.8889,21.1569,20.306,17.8166,13.8952,11.6934,13.8952,10.334,14.2143,9.73902,13.191,10.6623,10.3684,13.2175,12.6256,10.7671,9.87035,10.7671,10.9978,13.857,16.8886,10.9091,10.3522,11.4024,20.6355,17.0168,14.5069,15.5654,17.739,13.4685,14.5069,13.4685,10.3436,24.5513,20.1589,44.489…	H3K4me3,H3K4me3,H3K4me3,H3K4me3,H3K4me3,H3K4me3,H3K4me3,H3K4me3,H3K4me3,H3K4me3,H3K4me3,H3K4me3,H3K4me3,H3K4me3,H3K4me3,H3K4me3,H3K4me3,H3K4me3,H3K4me3,H3K4me3,H3K4me3,H3K4me3,H3K4me3,H3K4me3,H3K4me3,H3K4me3,H3K4me3,H3K4me3,H3K4me3,H3K4me3,H3K4me3,H3K4me3,H3K4me3,H3K4me3,H3K4me3,H3K4me1,H3K4me3,H3K4me3,H3K4me3,H3K4me3,H3K4me3,H3K4me3,H3K4me3,H3K4me3,H3K4me3,H3K4me3,H3K4me3,H3K4me3,H3K4me3,H3K4me3…	8	3	intermed_enh
chr3	57757779	57757929	57757854	1	1	1	1	1	1	1	1	1	20.2051,17.0257,15.0767,64.1962,21.864,15.0767,17.0257,20.3758,15.7176,15.0767,26.8878,29.7359,33.6523,36.6735,35.6588,33.6523,32.6609,12.0507,30.7025,29.7359,36.6735,38.7256,41.8578,39.7541,42.9159,39.7625,45.3088,48.7634,47.6049,11.2796,48.7634,52.2794,54.6562,52.2794,32.5958,45.3088,30.9215,48.7634,51.1007,45.3088,44.1714,41.9187,45.3088,47.6049,51.1007,9.06407,9.06407,21.878,23.1375,21.878,23…	H3K4me3,H3K4me3,H3K4me3,H3K4me3,H3K4me3,H3K4me3,H3K4me3,H3K4me3,H3K4me3,H3K4me3,H3K4me3,H3K4me3,H3K4me3,H3K4me3,H3K4me3,H3K4me3,H3K4me3,H3K4me3,H3K4me3,H3K4me3,H3K4me3,H3K4me3,H3K4me3,H3K4me3,H3K4me3,H3K4me3,H3K4me3,H3K4me3,H3K4me3,H3K4me3,H3K4me3,H3K4me3,H3K4me3,H3K4me3,H3K4me3,H3K4me3,H3K4me3,H3K4me3,H3K4me3,H3K4me3,H3K4me3,H3K4me3,H3K4me3,H3K4me3,H3K4me3,H3K4me3,H3K4me3,H3K4me3,H3K4me3,H3K4me3…	9	3	intermed_enh
chr7	151877105	151877255	151877180	0	1	1	1	1	1	1	1	1	60.2244,57.0451,90.0429,54.8574,53.7718,50.5488,48.4291,50.5488,53.7718,54.8574,51.6175,12.7097,53.7718,51.6175,47.3782,48.4291,45.2946,109.252,48.4291,48.2038,47.1851,45.1652,23.9914,39.2516,38.2882,36.3814,39.2516,36.3814,35.4381,37.0552,34.4265,32.5977,21.8864,35.3513,17.7069,32.5977,34.4265,35.3513,34.4265,35.3513,30.5094,28.02,27.2043,23.2372,20.2051,18.02,20.2051,22.4669,14.7499,23.2372,149…	H3K4me3,H3K4me3,H3K4me3,H3K4me3,H3K4me3,H3K4me3,H3K4me3,H3K4me3,H3K4me3,H3K4me3,H3K4me3,H3K4me3,H3K4me3,H3K4me3,H3K4me3,H3K4me3,H3K4me3,H3K4me3,H3K4me3,H3K4me3,H3K4me3,H3K4me3,H3K4me3,H3K4me3,H3K4me3,H3K4me3,H3K4me3,H3K4me3,H3K4me3,H3K4me3,H3K4me3,H3K4me3,H3K4me3,H3K27ac,H3K4me3,H3K4me3,H3K4me3,H3K4me3,H3K4me3,H3K4me3,H3K4me3,H3K4me3,H3K4me3,H3K4me3,H3K4me3,H3K4me3,H3K4me3,H3K4me3,H3K4me3,H3K4me3…	8	3	intermed_enh
chr7	151877125	151877275	151877200	0	1	1	1	1	1	1	1	1	48.4291,50.5488,53.7718,54.8574,51.6175,12.7097,53.7718,51.6175,47.3782,48.4291,45.2946,109.252,48.4291,48.2038,47.1851,45.1652,23.9914,39.2516,38.2882,36.3814,39.2516,36.3814,35.4381,37.0552,34.4265,32.5977,21.8864,35.3513,17.7069,32.5977,34.4265,35.3513,34.4265,35.3513,30.5094,28.02,27.2043,23.2372,20.2051,18.02,20.2051,22.4669,14.7499,23.2372,149.728,24.8013,87.5811,20.9507,18.02,18.7395,20.20…	H3K4me3,H3K4me3,H3K4me3,H3K4me3,H3K4me3,H3K4me3,H3K4me3,H3K4me3,H3K4me3,H3K4me3,H3K4me3,H3K4me3,H3K4me3,H3K4me3,H3K4me3,H3K4me3,H3K4me3,H3K4me3,H3K4me3,H3K4me3,H3K4me3,H3K4me3,H3K4me3,H3K4me3,H3K4me3,H3K4me3,H3K4me3,H3K4me3,H3K27ac,H3K4me3,H3K4me3,H3K4me3,H3K4me3,H3K4me3,H3K4me3,H3K4me3,H3K4me3,H3K4me3,H3K4me3,H3K4me3,H3K4me3,H3K4me3,H3K4me3,H3K4me3,H3K4me3,H3K4me3,H3K4me3,H3K4me3,H3K4me3,H3K4me3…	8	3	intermed_enh
chr7	151877120	151877270	151877195	0	1	1	1	1	1	1	1	1	48.4291,50.5488,53.7718,54.8574,51.6175,12.7097,53.7718,51.6175,47.3782,48.4291,45.2946,109.252,48.4291,48.2038,47.1851,45.1652,23.9914,39.2516,38.2882,36.3814,39.2516,36.3814,35.4381,37.0552,34.4265,32.5977,21.8864,35.3513,17.7069,32.5977,34.4265,35.3513,34.4265,35.3513,30.5094,28.02,27.2043,23.2372,20.2051,18.02,20.2051,22.4669,14.7499,23.2372,149.728,24.8013,87.5811,20.9507,18.02,18.7395,20.20…	H3K4me3,H3K4me3,H3K4me3,H3K4me3,H3K4me3,H3K4me3,H3K4me3,H3K4me3,H3K4me3,H3K4me3,H3K4me3,H3K4me3,H3K4me3,H3K4me3,H3K4me3,H3K4me3,H3K4me3,H3K4me3,H3K4me3,H3K4me3,H3K4me3,H3K4me3,H3K4me3,H3K4me3,H3K4me3,H3K4me3,H3K4me3,H3K4me3,H3K27ac,H3K4me3,H3K4me3,H3K4me3,H3K4me3,H3K4me3,H3K4me3,H3K4me3,H3K4me3,H3K4me3,H3K4me3,H3K4me3,H3K4me3,H3K4me3,H3K4me3,H3K4me3,H3K4me3,H3K4me3,H3K4me3,H3K4me3,H3K4me3,H3K4me3…	8	3	intermed_enh
chr1	162212812	162212962	162212887	1	0	1	0	1	0	1	1	1	27.2069,10.243,16.4288,13.1382,11.8433,18.5918,16.0825,16.683,10.417,13.1527,24.9758,10.6287,9.31882,9.41912,9.31882,19.9539,13.2658,12.4954	H3K27ac,H3K4me1,H3K27ac,H3K27ac,H3K27ac,H3K27ac,H3K27ac,H3K27ac,H3K27ac,H3K27ac,H3K27ac,H3K27ac,H3K27ac,H3K4me1,H3K4me1,H3K27ac,H3K27ac,H3K4me1	6	2	late_enh
chr10	119667522	119667672	119667597	1	1	1	0	1	0	1	1	1	46.1936,45.6684,45.564,45.054,10.0265,10.0265,11.1033,13.3384,13,14.1338,15.291,16.4703,17.6706,18.891,15.291,9.0774,11.6762,15.556,28.8888,55.9793,14.8989,16.0561,13.2664,15.0091,13.2664,12.3999,13.2664,12.3999,13.2664,12.3999,14.0638,10.4656,9.61603,10.4656,9.39923,10.0846,9.46448,11.2976,14.2099,24.2404,13.8272,15.8275,13.8272,15.9575,18.1944,23.5142,9.26237,10.1539,9.29122,14.7609,21.9392,28.…	H3K27ac,H3K27ac,H3K27ac,H3K27ac,H3K27ac,H3K27ac,H3K27ac,H3K27ac,H3K27ac,H3K27ac,H3K27ac,H3K27ac,H3K27ac,H3K27ac,H3K27ac,H3K4me1,H3K27ac,H3K27ac,H3K27ac,H3K27ac,H3K27ac,H3K27ac,H3K27ac,H3K27ac,H3K27ac,H3K27ac,H3K27ac,H3K27ac,H3K27ac,H3K27ac,H3K27ac,H3K27ac,H3K27ac,H3K27ac,H3K27ac,H3K27ac,H3K27ac,H3K27ac,H3K27ac,H3K27ac,H3K27ac,H3K27ac,H3K27ac,H3K27ac,H3K27ac,H3K27ac,H3K27ac,H3K27ac,H3K27ac,H3K27ac…	7	3	late_enh
chr12	24562039	24562189	24562114	1	1	1	1	1	1	1	1	1	20.5501,13.2807,12.1045,10.9562,9.83753,102.729,10.9562,9.83753,35.0963,38.2483,41.4537,48.0126,38.2483,33.5414,25.9982,21.6797,14.9001,91.9112,24.5401,25.9982,18.9,13.6172,12.3622,9.94345,14.9001,219.259,224.563,209.676,77.4336,229.891,214.874,224.563,206.224,222.793,219.259,90.8407,48.8841,224.563,202.783,54.7477,235.242,233.456,224.563,206.224,219.259,207.948,106.214,119.846,507.46,213.979,214…	H3K27ac,H3K27ac,H3K27ac,H3K27ac,H3K27ac,H3K4me3,H3K27ac,H3K27ac,H3K4me3,H3K4me3,H3K4me3,H3K4me3,H3K4me3,H3K4me3,H3K4me3,H3K4me3,H3K4me3,H3K4me3,H3K4me3,H3K4me3,H3K4me3,H3K4me3,H3K4me3,H3K4me3,H3K4me3,H3K4me3,H3K4me3,H3K4me3,H3K4me3,H3K4me3,H3K4me3,H3K4me3,H3K4me3,H3K4me3,H3K4me3,H3K4me3,H3K4me3,H3K4me3,H3K4me3,H3K4me3,H3K4me3,H3K27ac,H3K4me3,H3K4me3,H3K4me3,H3K4me3,H3K4me3,H3K4me3,H3K4me3,H3K4me3…	9	2	late_enh
chr14	72894487	72894637	72894562	1	1	1	1	1	1	1	1	1	28.0453,27.6521,25.2742,11.8981,13.8897,15.9615,14.916,15.9615,17.0253,15.9615,13.8897,18.828,12.8834,11.8981,10.9347,9.9946,96.2632,9.07892,9.57006,9.61319,11.1943,14.1974,15.2398,19.5931,17.3812,55.3889,14.1974,91.1692,89.6795,82.3102,86.7157,80.8527,76.5139,82.3102,86.7157,95.6689,91.1692,89.6795,17.0407,86.7157,85.2418,82.3102,76.5139,73.6504,76.5139,17.3803,82.3102,96.2632,86.7157,89.6795,92…	H3K27ac,H3K27ac,H3K27ac,H3K27ac,H3K27ac,H3K27ac,H3K27ac,H3K27ac,H3K27ac,H3K27ac,H3K27ac,H3K27ac,H3K27ac,H3K27ac,H3K27ac,H3K27ac,H3K4me3,H3K27ac,H3K27ac,H3K4me3,H3K27ac,H3K27ac,H3K27ac,H3K27ac,H3K27ac,H3K4me3,H3K27ac,H3K4me3,H3K4me3,H3K4me3,H3K4me3,H3K4me3,H3K4me3,H3K4me3,H3K4me3,H3K4me3,H3K4me3,H3K4me3,H3K27ac,H3K4me3,H3K4me3,H3K4me3,H3K4me3,H3K4me3,H3K4me3,H3K4me3,H3K4me3,H3K4me3,H3K4me3,H3K4me3…	9	2	late_enh
chr14	103517882	103518032	103517957	1	1	1	0	1	0	1	1	1	17.2896,17.4628,10.4957,9.30543,11.7916,13.0035,14.2432,13.0035,14.2432,14.0925,10.4884,12.8627,11.6607,16.334,19.8124,19.7045,13.7172,18.6669,10.0839,10.1178,24.0592,22.9638,10.1178,9.98341,10.0457,12.0966,11.1217,15.1493,14.1114,12.1776,9.49392,11.2086,9.31894,9.81675,10.7841,9.81675,12.7052,9.54154,14.4071,11.8724,11.6059,10.7496,10.0006,10.4189,17.2479,18.3451,17.2479,9.87615,9.38373,14.013,1…	H3K27ac,H3K27ac,H3K27ac,H3K27ac,H3K4me1,H3K4me1,H3K4me1,H3K4me1,H3K4me1,H3K4me1,H3K4me1,H3K4me1,H3K4me1,H3K27ac,H3K27ac,H3K27ac,H3K27ac,H3K27ac,H3K27ac,H3K27ac,H3K27ac,H3K27ac,H3K27ac,H3K27ac,H3K4me1,H3K27ac,H3K27ac,H3K27ac,H3K27ac,H3K27ac,H3K27ac,H3K4me1,H3K4me1,H3K4me1,H3K4me1,H3K4me1,H3K27ac,H3K4me1,H3K4me1,H3K27ac,H3K27ac,H3K27ac,H3K27ac,H3K27ac,H3K27ac,H3K27ac,H3K27ac,H3K4me1,H3K4me1,H3K4me1…	7	2	late_enh
chr16	73035914	73036064	73035989	1	1	1	0	0	1	1	1	1	25.197,9.25608,18.8137,47.5529,14.4887,16.0409,9.66457,9.9109,22.9737,19.1081,16.9364,9.02222,9.02222,10.17,9.16847,13.0935,12.858,17.3094,20.8532,17.3094,18.4725,12.858,63.8389,12.3611,25.5051,23.2737,19.929,10.2833,10.5898,10.2833,13.8395,13.4793,10.3875,16.839,13.1341,13.8395,63.4804,14.6119,66.1376,14.2163,10.5898,13.4793,10.8339,10.5154,10.7494,10.0422,14.5466,19.5288,23.0785,46.2752,64.7796…	H3K27ac,H3K4me3,H3K4me3,H3K4me3,H3K27ac,H3K27ac,H3K27ac,H3K27ac,H3K27ac,H3K27ac,H3K27ac,H3K27ac,H3K27ac,H3K27ac,H3K27ac,H3K27ac,H3K27ac,H3K27ac,H3K27ac,H3K27ac,H3K27ac,H3K27ac,H3K27ac,H3K4me1,H3K4me1,H3K4me1,H3K4me1,H3K27ac,H3K27ac,H3K27ac,H3K27ac,H3K27ac,H3K4me1,H3K27ac,H3K27ac,H3K27ac,H3K4me1,H3K27ac,H3K4me1,H3K27ac,H3K27ac,H3K27ac,H3K27ac,H3K4me1,H3K4me1,H3K4me1,H3K4me1,H3K4me1,H3K4me1,H3K4me1…	7	3	late_enh
chr19	49642568	49642718	49642643	1	1	1	1	1	1	1	1	1	21.6129,12.4927,14.5535,288.64,69.494,265.112,19.7466,217.56,15.6144,14.3192,17.7929,63.1697,15.6144,17.7929,14.5535,387.018,380.702,13.5126,12.4927,11.4949,205.032,333.36,147.232,177.467,12.4927,11.4949,10.5202,9.57006,9.57006,186.029,266.303,157.714,10.5202,11.5764,11.4949,184.749,145.949,113.107,12.4927,285.157,252.921,106.737,13.5126,11.4949,10.5202,9.57006,80.1129,83.4067,81.7566,291.503,85.…	H3K27ac,H3K27ac,H3K27ac,H3K4me3,H3K4me3,H3K4me3,H3K27ac,H3K4me3,H3K27ac,H3K27ac,H3K27ac,H3K4me3,H3K27ac,H3K27ac,H3K27ac,H3K4me3,H3K4me3,H3K27ac,H3K27ac,H3K27ac,H3K4me3,H3K4me3,H3K4me3,H3K4me3,H3K27ac,H3K27ac,H3K27ac,H3K27ac,H3K27ac,H3K4me3,H3K4me3,H3K4me3,H3K27ac,H3K27ac,H3K27ac,H3K4me3,H3K4me3,H3K4me3,H3K27ac,H3K4me3,H3K4me3,H3K27ac,H3K27ac,H3K27ac,H3K27ac,H3K4me3,H3K4me3,H3K4me3,H3K4me3,H3K4me3…	9	2	late_enh
chr4	80243494	80243644	80243569	1	0	0	0	0	0	1	1	1	15.1007,10.352,22.7302,15.975,12.8474,12.9062,29.3688,29.4726,31.7626,31.653,31.5421	H3K27ac,H3K27ac,H3K27ac,H3K4me1,H3K4me1,H3K4me1,H3K4me1,H3K4me1,H3K4me1,H3K4me1,H3K4me1	4	2	late_enh
chr4	173523676	173523826	173523751	1	1	1	0	1	1	1	1	1	27.1212,26.4524,27.7871,29.1365,33.2681,18.4991,31.8774,104.576,28.0118,34.6717,36.0878,16.5655,38.9564,53.2574,18.8375,41.8713,90.4196,35.9129,40.4082,33.2681,31.8774,30.5001,31.8774,33.2681,30.5001,26.4524,27.7871,23.8291,39.8813,25.1329,23.8291,45.0948,25.1329,23.8291,47.9699,29.861,21.2711,22.5416,47.0061,48.205,21.2711,17.5686,20.0183,14.6203,9.94073,15.8557,13.4095,12.2248,10.2006,9.27142,3…	H3K27ac,H3K27ac,H3K27ac,H3K27ac,H3K27ac,H3K27ac,H3K27ac,H3K4me3,H3K4me3,H3K27ac,H3K27ac,H3K27ac,H3K27ac,H3K27ac,H3K27ac,H3K4me3,H3K27ac,H3K27ac,H3K27ac,H3K27ac,H3K27ac,H3K27ac,H3K27ac,H3K27ac,H3K27ac,H3K27ac,H3K27ac,H3K4me3,H3K27ac,H3K27ac,H3K4me3,H3K27ac,H3K27ac,H3K4me3,H3K4me3,H3K27ac,H3K27ac,H3K4me3,H3K4me3,H3K27ac,H3K27ac,H3K27ac,H3K4me3,H3K4me3,H3K4me3,H3K4me3,H3K4me3,H3K27ac,H3K27ac,H3K4me3…	8	3	late_enh
chr6	30955675	30955825	30955750	1	1	1	1	1	0	1	1	1	25.19,24.8358,29.2512,26.3166,29.2512,26.3166,24.4083,23.4693,21.6227,16.3545,20.7157,21.6227,20.7157,18.9355,18.0629,16.3545,18.0629,15.5194,18.0629,33.1019,10.7888,9.64309,9.08751,16.3731,18.8577,21.4429,26.8878,29.7359,33.6523,30.7025,26.8878,25.0343,24.1217,25.0343,24.1217,19.4029,22.7461,21.7957,29.1786,17.0972,19.4029,22.6117,10.8895,9.28548,9.8747,9.28548,20.1866,18.1046,17.1277,16.1659,14…	H3K27ac,H3K27ac,H3K4me3,H3K4me3,H3K4me3,H3K4me3,H3K4me3,H3K4me3,H3K4me3,H3K4me3,H3K4me3,H3K4me3,H3K4me3,H3K4me3,H3K4me3,H3K4me3,H3K4me3,H3K4me3,H3K4me3,H3K4me3,H3K4me3,H3K4me3,H3K4me3,H3K4me3,H3K4me3,H3K4me3,H3K4me3,H3K4me3,H3K4me3,H3K4me3,H3K4me3,H3K4me3,H3K4me3,H3K4me3,H3K4me3,H3K4me3,H3K4me3,H3K4me3,H3K4me3,H3K4me3,H3K4me3,H3K27ac,H3K27ac,H3K27ac,H3K27ac,H3K4me3,H3K4me3,H3K4me3,H3K4me3,H3K4me3…	8	2	late_enh
chr3	179450599	179450749	179450674	1	1	1	0	1	1	1	1	1	9.32551,11.9441,86.786,15.9896,73.7141,93.8551,110.152,18.3591,89.5991,93.8551,115.253,91.013,89.5991,86.786,85.3868,86.786,91.013,99.5952,103.948,108.339,110.152,111.288,111.847,108.339,113.548,103.948,101.758,98.8764,75.3324,97.4423,90.3409,93.1674,90.3409,94.5878,73.7141,98.8764,101.758,21.13,98.8764,103.206,123.852,24.3294,101.758,25.7332,98.8764,91.7566,61.9073,86.3564,64.7131,90.3997,91.756…	H3K4me3,H3K4me3,H3K4me3,H3K4me3,H3K4me3,H3K4me3,H3K4me3,H3K4me3,H3K4me3,H3K4me3,H3K4me3,H3K4me3,H3K4me3,H3K4me3,H3K4me3,H3K4me3,H3K4me3,H3K4me3,H3K4me3,H3K4me3,H3K4me3,H3K4me3,H3K4me3,H3K4me3,H3K4me3,H3K4me3,H3K4me3,H3K4me3,H3K4me3,H3K4me3,H3K4me3,H3K4me3,H3K4me3,H3K4me3,H3K4me3,H3K4me3,H3K4me3,H3K4me3,H3K4me3,H3K4me3,H3K4me3,H3K4me3,H3K4me3,H3K4me3,H3K4me3,H3K4me3,H3K4me3,H3K4me3,H3K4me3,H3K4me3…	8	3	late_enh
chr5	173243667	173243817	173243742	1	1	1	0	1	1	1	1	1	18.6261,11.2821,9.30884,10.2825,9.30884,11.2821,10.2825,9.30884,10.2825,9.30884,9.30884,10.2825,10.2825,30.8548,11.2821,13.3536,105.87,11.8456,17.6101,13.0466,59.568,15.2367,21.319,26.5087,27.8455,21.319,31.9421,21.319,15.2367,77.8517,14.0826,11.0536,12.063,9.1099,10.0688,9.33206,81.8498,28.7619,65.4093,86.237,80.3984,81.8498,90.6721,95.1534,98.6378,103.328,34.2937,104.901,109.65,108.062,104.901,…	H3K4me3,H3K27ac,H3K27ac,H3K27ac,H3K27ac,H3K27ac,H3K27ac,H3K27ac,H3K27ac,H3K27ac,H3K27ac,H3K27ac,H3K27ac,H3K4me3,H3K27ac,H3K27ac,H3K4me3,H3K4me3,H3K4me3,H3K27ac,H3K4me3,H3K4me3,H3K4me3,H3K4me3,H3K4me3,H3K4me3,H3K4me3,H3K4me3,H3K27ac,H3K4me3,H3K27ac,H3K27ac,H3K27ac,H3K27ac,H3K27ac,H3K4me3,H3K4me3,H3K4me3,H3K4me3,H3K4me3,H3K4me3,H3K4me3,H3K4me3,H3K4me3,H3K4me3,H3K4me3,H3K4me3,H3K4me3,H3K4me3,H3K4me3…	8	2	late_enh
chr6	36679437	36679587	36679512	1	1	1	1	1	1	1	1	1	10.2258,105.006,107.888,99.2947,58.4396,100.716,105.006,15.4523,109.335,107.888,105.006,99.2947,100.716,95.0572,90.8605,73.8318,92.2548,99.2947,100.716,75.9536,105.006,107.888,103.572,218.014,107.888,109.335,105.006,100.716,103.572,105.006,73.8318,103.572,105.006,99.2947,109.335,105.006,100.716,95.0572,75.1988,92.2548,74.1622,83.9606,78.5296,79.8798,83.9606,88.0861,86.7061,92.2548,99.2947,133.652…	H3K4me3,H3K4me3,H3K4me3,H3K4me3,H3K4me3,H3K4me3,H3K4me3,H3K4me3,H3K4me3,H3K4me3,H3K4me3,H3K4me3,H3K4me3,H3K4me3,H3K4me3,H3K4me3,H3K4me3,H3K4me3,H3K4me3,H3K4me3,H3K4me3,H3K4me3,H3K4me3,H3K4me3,H3K4me3,H3K4me3,H3K4me3,H3K4me3,H3K4me3,H3K4me3,H3K4me3,H3K4me3,H3K4me3,H3K4me3,H3K4me3,H3K4me3,H3K4me3,H3K4me3,H3K4me3,H3K4me3,H3K4me3,H3K4me3,H3K4me3,H3K4me3,H3K4me3,H3K4me3,H3K4me3,H3K4me3,H3K4me3,H3K4me3…	9	3	late_enh
chr8	123539660	123539810	123539735	1	1	1	1	1	0	1	1	1	17.2813,17.2146,11.3347,13.846,26.1129,20.7006,24.7337,22.0268,23.3714,14.3771,22.9693,26.7303,31.6439,34.6963,31.6439,29.6515,28.6686,32.653,35.7301,38.8787,33.7116,42.0951,34.9908,44.2753,47.5974,45.9219,40.65,42.7777,46.021,49.3238,46.021,40.65,46.021,43.852,44.6014,47.9036,44.6014,47.9036,46.7962,43.5142,44.6014,47.9036,50.1378,54.6814,58.1522,56.9895,51.2645,40.2144,54.6814,58.1522,60.4949,6…	H3K4me3,H3K4me3,H3K4me3,H3K4me3,H3K4me3,H3K4me3,H3K4me3,H3K4me3,H3K4me3,H3K4me3,H3K4me3,H3K4me3,H3K4me3,H3K4me3,H3K4me3,H3K4me3,H3K4me3,H3K4me3,H3K4me3,H3K4me3,H3K4me3,H3K4me3,H3K4me3,H3K4me3,H3K4me3,H3K4me3,H3K4me3,H3K4me3,H3K4me3,H3K4me3,H3K4me3,H3K4me3,H3K4me3,H3K4me3,H3K4me3,H3K4me3,H3K4me3,H3K4me3,H3K4me3,H3K4me3,H3K4me3,H3K4me3,H3K4me3,H3K4me3,H3K4me3,H3K4me3,H3K4me3,H3K4me3,H3K4me3,H3K4me3…	8	3	late_enh
chr1	2314999	2315149	2315074	0	1	1	1	1	1	1	1	1	12.8764,14.9815,13.9185,14.9815,16.0646,70.4156,17.1668,18.2874,19.4257,18.2874,17.1668,42.5437,14.9815,16.0646,14.9815,24.9018,12.8764,13.9185,49.3083,12.8764,10.8597,9.88741,13.6231,20.695,27.0842,20.695,17.0685,14.7499,18.2584,10.3881,50.6194,12.5197,12.8225,10.8806,9.94377,9.03144,80.8083,39.7958,9.03144,190.691,43.8671,117.149,9.94377,45.312,118.677,10.8806,36.6117,13.8254,14.8484,16.9509,14…	H3K27ac,H3K27ac,H3K27ac,H3K27ac,H3K27ac,H3K4me3,H3K27ac,H3K27ac,H3K27ac,H3K27ac,H3K27ac,H3K4me3,H3K27ac,H3K27ac,H3K27ac,H3K27ac,H3K27ac,H3K27ac,H3K4me3,H3K27ac,H3K27ac,H3K27ac,H3K4me3,H3K4me3,H3K4me3,H3K4me3,H3K4me3,H3K4me3,H3K4me3,H3K4me3,H3K4me3,H3K27ac,H3K27ac,H3K27ac,H3K27ac,H3K4me3,H3K27ac,H3K27ac,H3K4me3,H3K4me3,H3K27ac,H3K27ac,H3K4me3,H3K27ac,H3K27ac,H3K27ac,H3K27ac,H3K27ac,H3K27ac,H3K27ac…	8	3	late_enh
chr1	11792384	11792534	11792459	1	1	0	0	1	1	1	1	1	9.09311,10.4223,88.6689,84.0011,83.1351,67.7198,33.1982,13.8386,12.3895,23.2121,9.00435,23.2121,9.102,11.0445,11.5549,9.54653,29.4164,28.8624,30.1846,30.7572,22.9279,33.4785,32.6704,26.0923,42.3996,46.7315,48.3401,49.8416,51.3527,62.181,11.0288,9.4816,11.0288,13.0569,13.9548,18.6853,23.7705,20.6799,22.7277,60.8634,68.5807,57.6292,44.1704,56.5613,76.1047,73.0353,67.9656,54.4882,46.3037,16.4037,55.…	H3K27ac,H3K27ac,H3K27ac,H3K27ac,H3K27ac,H3K27ac,H3K27ac,H3K27ac,H3K27ac,H3K27ac,H3K27ac,H3K27ac,H3K27ac,H3K27ac,H3K27ac,H3K27ac,H3K27ac,H3K27ac,H3K27ac,H3K27ac,H3K27ac,H3K27ac,H3K27ac,H3K27ac,H3K27ac,H3K27ac,H3K27ac,H3K27ac,H3K27ac,H3K27ac,H3K27ac,H3K27ac,H3K27ac,H3K27ac,H3K27ac,H3K27ac,H3K27ac,H3K27ac,H3K27ac,H3K27ac,H3K27ac,H3K27ac,H3K27ac,H3K27ac,H3K27ac,H3K27ac,H3K27ac,H3K27ac,H3K27ac,H3K4me1…	7	2	late_enh
chr1	27602054	27602204	27602129	0	1	1	1	1	1	1	1	1	19.5259,20.8394,50.6043,22.1722,23.5234,24.8923,23.5234,20.8394,19.5259,93.7814,20.8394,19.6007,62.9045,19.5259,18.2324,19.5259,20.8394,19.5259,16.96,18.2324,159.659,16.96,19.5259,24.8923,23.5234,22.1722,19.5259,18.2324,12.8472,16.96,60.2244,19.5259,46.3552,41.4537,49.6813,69.2222,61.6552,56.4632,63.4049,101.572,51.3609,36.6654,32.0012,39.7501,20.2793,14.9001,11.7604,9.48038,94.8928,63.0814,59.48…	H3K27ac,H3K27ac,H3K4me3,H3K27ac,H3K27ac,H3K27ac,H3K27ac,H3K27ac,H3K27ac,H3K27ac,H3K27ac,H3K4me3,H3K27ac,H3K27ac,H3K27ac,H3K27ac,H3K27ac,H3K27ac,H3K27ac,H3K4me3,H3K27ac,H3K27ac,H3K27ac,H3K27ac,H3K27ac,H3K27ac,H3K27ac,H3K27ac,H3K27ac,H3K4me3,H3K27ac,H3K4me3,H3K4me3,H3K4me3,H3K4me3,H3K4me3,H3K4me3,H3K4me3,H3K4me3,H3K4me3,H3K4me3,H3K4me3,H3K4me3,H3K4me3,H3K4me3,H3K27ac,H3K27ac,H3K4me3,H3K4me3,H3K4me3…	8	3	late_enh
chr1	205748620	205748770	205748695	0	1	1	1	1	1	1	1	1	18.2324,16.96,14.4829,116.881,12.1045,10.9562,12.1045,10.9562,9.83753,10.9562,10.9562,9.83753,10.9562,10.9562,20.2793,27.4741,25.9982,24.5401,33.5414,38.2483,32.0012,38.2483,106.237,25.9982,18.9,12.3622,13.6172,159.47,164.27,161.067,159.47,156.285,159.47,161.067,156.285,164.27,165.877,50.2833,164.27,169.099,173.955,11.8707,175.58,178.839,169.099,173.955,72.8977,175.58,173.955,114.303,170.715,112.…	H3K27ac,H3K27ac,H3K27ac,H3K4me3,H3K27ac,H3K27ac,H3K27ac,H3K27ac,H3K27ac,H3K27ac,H3K27ac,H3K27ac,H3K27ac,H3K27ac,H3K4me3,H3K4me3,H3K4me3,H3K4me3,H3K4me3,H3K4me3,H3K4me3,H3K4me3,H3K4me3,H3K4me3,H3K4me3,H3K4me3,H3K4me3,H3K4me3,H3K4me3,H3K4me3,H3K4me3,H3K4me3,H3K4me3,H3K4me3,H3K4me3,H3K4me3,H3K4me3,H3K4me3,H3K4me3,H3K4me3,H3K4me3,H3K4me3,H3K4me3,H3K4me3,H3K4me3,H3K4me3,H3K4me3,H3K4me3,H3K4me3,H3K4me3…	8	2	late_enh
chr12	55659008	55659158	55659083	1	1	0	0	1	1	1	1	1	9.83753,10.9562,12.1045,10.9562,12.1045,9.83753,10.9562,12.1045,10.9562,11.8726,14.1782,12.5228,9.14092,58.7464,25.7381,24.8097,25.744,12.3772,11.4014,9.46006,9.46006,12.6395,13.3612,15.6978,13.3612,10.2515,10.0157,31.6752,31.9933,29.7966,9.22808,13.5265,12.2196,11.8593,11.5134,10.8616,12.5865,11.8806,12.5937,11.9143	H3K27ac,H3K27ac,H3K27ac,H3K27ac,H3K27ac,H3K27ac,H3K27ac,H3K27ac,H3K27ac,H3K27ac,H3K27ac,H3K27ac,H3K27ac,H3K4me1,H3K4me1,H3K4me1,H3K4me1,H3K4me1,H3K4me1,H3K27ac,H3K27ac,H3K27ac,H3K27ac,H3K27ac,H3K27ac,H3K27ac,H3K4me3,H3K27ac,H3K27ac,H3K27ac,H3K27ac,H3K27ac,H3K4me1,H3K4me1,H3K4me1,H3K4me1,H3K4me1,H3K4me1,H3K4me1,H3K4me1	7	3	late_enh
chr12	114402211	114402361	114402286	0	1	1	0	1	0	1	1	1	10.0687,9.06686,12.6795,10.4351,21.2904,20.9914,29.0278,36.1355,43.5583,24.9359,30.4218,18.4526,10.1673,20.9914,26.8878,24.1217,25.0343,22.3258,21.4429,24.1217,25.0343,27.8283,29.7359,9.01945,32.6609,29.7359,30.7025,27.8283,26.8878,25.0343,22.3258,24.1217,30.7025,29.7359,29.3425,27.8283,29.7359,32.6609,33.6523,30.7025,27.8283,26.8878,24.1217,26.8878,25.0343,26.8878,24.1217,30.8158,15.2372,14.8514…	H3K27ac,H3K27ac,H3K4me3,H3K4me3,H3K4me3,H3K4me3,H3K4me3,H3K4me3,H3K4me3,H3K4me3,H3K4me3,H3K4me3,H3K4me3,H3K4me3,H3K4me3,H3K4me3,H3K4me3,H3K4me3,H3K4me3,H3K4me3,H3K4me3,H3K4me3,H3K4me3,H3K4me3,H3K4me3,H3K4me3,H3K4me3,H3K4me3,H3K4me3,H3K4me3,H3K4me3,H3K4me3,H3K4me3,H3K4me3,H3K27ac,H3K4me3,H3K4me3,H3K4me3,H3K4me3,H3K4me3,H3K4me3,H3K4me3,H3K4me3,H3K4me3,H3K4me3,H3K4me3,H3K4me3,H3K4me3,H3K27ac,H3K27ac…	6	2	late_enh
chr12	124328057	124328207	124328132	0	1	1	0	1	0	1	1	1	9.04345,14.2193,11.391,13.1224,35.2755,26.6653,11.8726,9.03002,49.0884,65.0435,59.6133,66.4173,65.0435,73.1075,91.4914,100.986,94.6353,96.2153,117.212,97.8005,89.9277,85.2698,91.4914,89.9277,83.7285,86.8167,93.0607,83.7285,88.3694,98.9465,84.3872,9.25265,16.4085,14.5124,12.684,10.9285,11.7967,9.25275,15.4525,11.7967,15.4525,18.3674,19.3689,22.5642,19.2561,16.0895,13.0814,11.1747,10.2538,196.904,1…	H3K27ac,H3K27ac,H3K27ac,H3K27ac,H3K27ac,H3K27ac,H3K27ac,H3K27ac,H3K27ac,H3K27ac,H3K27ac,H3K27ac,H3K27ac,H3K27ac,H3K27ac,H3K27ac,H3K27ac,H3K27ac,H3K27ac,H3K27ac,H3K27ac,H3K27ac,H3K27ac,H3K27ac,H3K27ac,H3K27ac,H3K27ac,H3K27ac,H3K27ac,H3K27ac,H3K27ac,H3K4me1,H3K4me1,H3K4me1,H3K27ac,H3K27ac,H3K27ac,H3K27ac,H3K27ac,H3K27ac,H3K27ac,H3K27ac,H3K27ac,H3K27ac,H3K27ac,H3K27ac,H3K27ac,H3K27ac,H3K27ac,H3K27ac…	6	2	late_enh
chr14	76960107	76960257	76960182	0	1	1	0	1	0	1	1	1	10.7066,9.70386,10.7066,9.70386,9.03705,12.2772,13.4711,9.66367,12.4867,16.4288,32.0178,20.0527,9.98086,13.1267,17.6428,22.4675,16.8653,14.9316,13.2664,17.8401,15.0495,13.2664,14.5936,13.667,9.31202,9.55932,12.3999,10.7199,12.3999,10.7199,9.4816,11.8289,22.3663,35.7548,22.3663,32.263,22.3663,22.9236,25.0781,24.484,21.3267,18.289,17.8274,21.834,17.7984,26.3051,27.3046,33.503,12.9551,13.3687,12.955…	H3K27ac,H3K27ac,H3K27ac,H3K27ac,H3K4me3,H3K27ac,H3K27ac,H3K27ac,H3K27ac,H3K27ac,H3K27ac,H3K27ac,H3K27ac,H3K27ac,H3K27ac,H3K27ac,H3K27ac,H3K27ac,H3K27ac,H3K27ac,H3K27ac,H3K27ac,H3K27ac,H3K27ac,H3K27ac,H3K27ac,H3K27ac,H3K27ac,H3K27ac,H3K27ac,H3K27ac,H3K27ac,H3K27ac,H3K27ac,H3K27ac,H3K27ac,H3K27ac,H3K27ac,H3K27ac,H3K27ac,H3K27ac,H3K27ac,H3K27ac,H3K27ac,H3K27ac,H3K27ac,H3K27ac,H3K27ac,H3K4me3,H3K4me3…	6	3	late_enh
chr14	76960293	76960443	76960368	0	1	1	0	1	0	1	1	1	9.95693,11.0283,9.95693,10.1965,25.9321,32.8684,30.1846,22.4675,23.7161,23.2572,15.0094,12.6245,10.7045,9.87288,11.0288,11.0288,14.0638,12.2266,17.4483,25.2249,16.638,11.315,10.1309,15.0987,23.0781,16.638,13.5178,16.913,12.579,9.59586,19.6074,18.6966,28.3141,21.4649,25.4709,34.2981,11.3591,76.8582,89.0297,22.3008,22.4001,20.486,18.6205,17.2989,20.1195,18.6205,20.1195,21.8446,12.2749,15.9185,10.55…	H3K27ac,H3K27ac,H3K27ac,H3K4me3,H3K27ac,H3K27ac,H3K27ac,H3K27ac,H3K27ac,H3K27ac,H3K27ac,H3K27ac,H3K27ac,H3K27ac,H3K27ac,H3K27ac,H3K27ac,H3K27ac,H3K27ac,H3K27ac,H3K27ac,H3K27ac,H3K27ac,H3K27ac,H3K27ac,H3K27ac,H3K27ac,H3K27ac,H3K27ac,H3K27ac,H3K27ac,H3K27ac,H3K27ac,H3K27ac,H3K27ac,H3K27ac,H3K27ac,H3K27ac,H3K27ac,H3K27ac,H3K27ac,H3K27ac,H3K27ac,H3K27ac,H3K27ac,H3K27ac,H3K27ac,H3K27ac,H3K27ac,H3K27ac…	6	3	late_enh
chr14	89416718	89416868	89416793	0	1	1	1	1	1	1	1	1	39.297,40.6768,208.819,39.5337,36.5699,211.437,137.748,79.1807,39.297,37.928,36.5699,35.2231,231.266,25.1858,104.355,36.5699,44.2596,139.927,106.201,35.2231,61.6994,207.513,45.7968,143.624,36.5699,210.127,47.3447,145.479,213.768,35.2231,173.362,36.5699,33.8878,324.858,211.437,141.773,214.397,32.5644,31.2532,136.145,149.201,201.876,33.8878,35.2231,134.774,204.906,60.0329,36.5699,137.519,18.6493,20…	H3K27ac,H3K27ac,H3K4me3,H3K27ac,H3K27ac,H3K4me3,H3K4me3,H3K4me3,H3K27ac,H3K27ac,H3K27ac,H3K27ac,H3K4me3,H3K27ac,H3K4me3,H3K27ac,H3K27ac,H3K4me3,H3K4me3,H3K27ac,H3K27ac,H3K4me3,H3K27ac,H3K4me3,H3K27ac,H3K4me3,H3K27ac,H3K4me3,H3K27ac,H3K27ac,H3K4me3,H3K27ac,H3K27ac,H3K4me3,H3K4me3,H3K27ac,H3K27ac,H3K27ac,H3K4me3,H3K4me3,H3K27ac,H3K27ac,H3K27ac,H3K4me3,H3K4me3,H3K27ac,H3K27ac,H3K4me3,H3K27ac,H3K4me3…	8	2	late_enh
chr15	73375630	73375780	73375705	1	1	0	0	1	1	1	1	1	9.83313,13.0306,12.5355,11.6268,11.2089,17.7606,40.5923,28.0514,26.2489,32.0997,34.1703,32.4947,26.5925,26.9449,9.102,9.102,11.7902,12.5654,21.4099,14.9067,16.4373,14.5845,12.7966,12.8921,9.10337,15.9299,13.7538,9.55186,10.8993,9.04784,10.8993,11.1509,12.1276,13.1263,14.146,9.26843,11.1509,16.2446,12.1276,9.46006,26.6498,22.108,18.8491,17.7935,22.108,27.8176,36.3155,41.4018,36.3155,25.4946,45.416…	H3K27ac,H3K27ac,H3K27ac,H3K27ac,H3K27ac,H3K27ac,H3K27ac,H3K27ac,H3K27ac,H3K27ac,H3K27ac,H3K27ac,H3K27ac,H3K27ac,H3K27ac,H3K27ac,H3K27ac,H3K27ac,H3K27ac,H3K27ac,H3K27ac,H3K27ac,H3K27ac,H3K27ac,H3K27ac,H3K27ac,H3K27ac,H3K4me1,H3K4me1,H3K4me1,H3K4me1,H3K4me1,H3K4me1,H3K4me1,H3K4me1,H3K4me1,H3K4me1,H3K4me1,H3K4me1,H3K27ac,H3K27ac,H3K27ac,H3K27ac,H3K27ac,H3K27ac,H3K27ac,H3K27ac,H3K27ac,H3K27ac,H3K27ac…	7	2	late_enh
chr16	720811	720961	720886	1	1	1	1	1	1	1	1	1	21.8802,22.9623,235.885,21.8802,62.1648,22.9623,24.0577,22.9623,23.1173,20.9563,62.7451,18.8519,17.8222,48.8888,9.31894,18.8519,73.8998,64.9512,16.8081,11.9185,63.5546,15.8103,60.7675,14.8294,64.5823,62.2016,12.921,11.995,10.2039,9.34071,11.9154,9.09327,247.896,43.6341,12.9018,12.9972,17.1642,22.7657,254.81,183.301,26.307,23.9321,15.0424,12.525,19.3589,18.3343,21.4515,16.3311,17.3249,13.4498,314.…	H3K27ac,H3K27ac,H3K4me3,H3K27ac,H3K4me3,H3K27ac,H3K27ac,H3K27ac,H3K27ac,H3K27ac,H3K4me3,H3K27ac,H3K27ac,H3K27ac,H3K27ac,H3K27ac,H3K4me3,H3K4me3,H3K27ac,H3K27ac,H3K4me3,H3K27ac,H3K4me3,H3K27ac,H3K4me3,H3K4me3,H3K27ac,H3K27ac,H3K27ac,H3K27ac,H3K4me3,H3K4me3,H3K4me3,H3K4me3,H3K4me3,H3K4me3,H3K4me3,H3K4me3,H3K4me3,H3K4me3,H3K4me3,H3K4me3,H3K4me3,H3K4me3,H3K4me3,H3K4me3,H3K4me3,H3K4me3,H3K4me3,H3K4me3…	9	3	late_enh
chr16	2215195	2215345	2215270	0	1	1	1	1	1	1	1	1	9.24436,9.24436,10.2601,11.3036,13.4672,14.5845,15.2661,10.6918,120.021,67.6608,13.0921,16.5088,10.7691,11.4243,12.7726,13.465,14.8847,15.6115,17.0972,17.8557,19.4029,9.36458,20.1911,10.6508,21.7957,24.2701,25.1122,30.7025,29.7359,32.6609,14.8223,33.6523,36.6735,26.5339,33.6523,27.5561,32.6609,27.8283,30.7025,111.934,30.3108,29.3527,32.252,25.3171,33.2348,40.2175,36.2303,38.2651,21.1783,36.2303,4…	H3K27ac,H3K27ac,H3K27ac,H3K27ac,H3K27ac,H3K27ac,H3K4me3,H3K27ac,H3K4me3,H3K4me3,H3K27ac,H3K27ac,H3K4me3,H3K4me3,H3K4me3,H3K4me3,H3K4me3,H3K4me3,H3K4me3,H3K4me3,H3K4me3,H3K4me3,H3K4me3,H3K4me3,H3K4me3,H3K4me3,H3K4me3,H3K4me3,H3K4me3,H3K4me3,H3K4me3,H3K4me3,H3K4me3,H3K4me3,H3K4me3,H3K4me3,H3K4me3,H3K4me3,H3K4me3,H3K4me3,H3K4me3,H3K4me3,H3K4me3,H3K4me3,H3K4me3,H3K4me3,H3K4me3,H3K27ac,H3K4me3,H3K4me3…	8	2	late_enh
chr17	39668011	39668161	39668086	0	1	1	1	1	1	1	1	1	11.1802,10.0979,40.5111,12.2903,59.7656,12.6772,19.0082,39.9473,38.6747,39.9473,46.4492,43.8214,42.5209,49.5121,43.8214,38.6747,39.9473,36.159,42.5209,47.776,46.4492,43.8214,40.5111,46.4492,22.8229,43.8214,46.4492,38.6747,42.5209,46.4492,40.5111,19.6316,43.8214,55.9084,23.0557,60.0783,34.0792,55.9084,58.681,55.9084,58.681,51.8064,50.4548,46.4492,43.8214,42.5209,47.776,11.2964,10.4288,10.4608,11.4…	H3K27ac,H3K27ac,H3K4me3,H3K27ac,H3K27ac,H3K4me3,H3K4me3,H3K4me3,H3K4me3,H3K4me3,H3K4me3,H3K4me3,H3K4me3,H3K27ac,H3K4me3,H3K4me3,H3K4me3,H3K4me3,H3K4me3,H3K4me3,H3K4me3,H3K4me3,H3K4me3,H3K4me3,H3K4me3,H3K4me3,H3K4me3,H3K4me3,H3K4me3,H3K27ac,H3K4me3,H3K4me3,H3K4me3,H3K4me3,H3K4me3,H3K4me3,H3K4me3,H3K4me3,H3K4me3,H3K4me3,H3K4me3,H3K4me3,H3K4me3,H3K4me3,H3K4me3,H3K4me3,H3K4me3,H3K4me3,H3K4me3,H3K4me3…	8	2	late_enh
chr19	5894300	5894450	5894375	0	1	1	0	0	1	1	1	1	10.2601,9.24436,9.24436,13.4672,12.3731,11.3036,10.2601,10.0073,11.6035,20.8373,33.6136,31.7139,20.4414,31.7139,32.3233,35.4792,40.4563,36.5335,36.6469,13.3269,12.2793,13.8878,34.7924,50.3819,34.7924,40.2297,33.3399,30.6822,33.3399,26.7934,24.5202,12.6222,11.5878,39.6858,45.2546,45.7821,45.2546,38.3044,11.1747,12.1963,15.2664,12.1963,11.2156,15.2664,14.9769,12.9382,12.4439,11.4829,10.5438,9.62797…	H3K27ac,H3K27ac,H3K27ac,H3K27ac,H3K27ac,H3K27ac,H3K27ac,H3K4me1,H3K27ac,H3K27ac,H3K27ac,H3K27ac,H3K27ac,H3K27ac,H3K27ac,H3K4me1,H3K4me3,H3K27ac,H3K27ac,H3K4me1,H3K4me1,H3K4me1,H3K4me1,H3K4me1,H3K4me1,H3K4me1,H3K4me1,H3K4me1,H3K4me1,H3K4me1,H3K4me1,H3K4me3,H3K4me3,H3K4me3,H3K4me3,H3K4me3,H3K4me3,H3K4me3,H3K27ac,H3K27ac,H3K27ac,H3K27ac,H3K27ac,H3K27ac,H3K27ac,H3K27ac,H3K27ac,H3K27ac,H3K27ac,H3K27ac…	6	3	late_enh
chr19	41363488	41363638	41363563	0	1	1	0	1	1	1	1	1	9.83753,23.8697,9.83753,10.9562,9.83753,10.4148,12.8406,13.6824,12.8406,15.4123,16.2994,18.1154,20.9378,26.9027,23.8697,24.8699,26.9027,19.4752,26.9027,27.9348,30.0294,29.3468,26.271,18.7677,32.5101,29.3468,10.9284,30.3918,87.9402,32.5101,33.583,20.6325,35.7554,22.9953,39.0778,40.2017,43.6205,47.1071,9.83347,9.84611,28.9544,9.102,10.4859,11.5458,12.6317,10.3436,11.2071,13.9137,15.8071,11.2976,19.…	H3K27ac,H3K4me3,H3K27ac,H3K27ac,H3K27ac,H3K4me3,H3K4me3,H3K4me3,H3K4me3,H3K4me3,H3K4me3,H3K4me3,H3K4me3,H3K4me3,H3K4me3,H3K4me3,H3K4me3,H3K4me3,H3K4me3,H3K4me3,H3K4me3,H3K4me3,H3K4me3,H3K4me3,H3K4me3,H3K4me3,H3K4me3,H3K4me3,H3K4me3,H3K4me3,H3K4me3,H3K4me3,H3K4me3,H3K4me3,H3K4me3,H3K4me3,H3K4me3,H3K4me3,H3K4me3,H3K4me3,H3K4me3,H3K27ac,H3K4me3,H3K4me3,H3K4me3,H3K4me3,H3K4me3,H3K4me3,H3K4me3,H3K27ac…	7	2	late_enh
chr2	65056763	65056913	65056838	0	1	1	1	1	1	1	1	1	9.30543,14.5123,118.35,12.6838,18.3671,24.5799,23.5118,27.8558,23.681,43.2519,132.851,220.632,343.365,84.195,37.2065,29.9361,32.8034,28.5242,16.5773,24.3821,23.0345,14.1229,29.9361,35.7257,25.7466,279.781,17.8285,218.861,339.327,71.3451,215.326,345.387,122.415,220.632,347.411,9.95858,70.521,215.326,208.29,213.563,351.465,105.12,215.326,81.2023,225.962,88.7926,231.316,96.323,234.898,18.7926,236.69…	H3K27ac,H3K4me3,H3K4me3,H3K4me3,H3K4me3,H3K4me3,H3K4me3,H3K4me3,H3K27ac,H3K4me3,H3K4me3,H3K4me3,H3K4me3,H3K4me3,H3K4me3,H3K4me3,H3K4me3,H3K4me3,H3K4me3,H3K27ac,H3K4me3,H3K4me3,H3K4me3,H3K4me3,H3K4me3,H3K4me3,H3K27ac,H3K4me3,H3K4me3,H3K4me3,H3K27ac,H3K4me3,H3K4me3,H3K4me3,H3K4me3,H3K4me3,H3K4me3,H3K4me3,H3K4me3,H3K4me3,H3K4me3,H3K27ac,H3K4me3,H3K27ac,H3K4me3,H3K4me3,H3K4me3,H3K4me3,H3K4me3,H3K4me3…	8	2	late_enh
chr20	64080031	64080181	64080106	0	1	1	1	1	1	1	1	1	9.83753,10.9562,12.1045,13.2807,14.4829,50.9202,15.7098,14.4829,13.2807,12.1045,13.2807,48.5355,14.4829,45.7588,76.5743,12.1045,13.2807,12.1045,14.4829,13.2807,14.4829,13.2807,14.4125,14.4829,13.2807,14.4829,12.1045,13.2807,13.6172,11.1369,13.6172,68.0509,37.2554,70.6735,71.1722,72.4988,75.1684,15.1805,76.5114,79.2132,76.5114,64.6249,32.2726,59.4942,34.1426,60.7676,56.9665,60.7676,39.5452,17.1873…	H3K27ac,H3K27ac,H3K27ac,H3K27ac,H3K27ac,H3K4me3,H3K27ac,H3K27ac,H3K27ac,H3K27ac,H3K27ac,H3K4me3,H3K27ac,H3K4me3,H3K27ac,H3K27ac,H3K27ac,H3K27ac,H3K27ac,H3K27ac,H3K27ac,H3K4me3,H3K27ac,H3K27ac,H3K27ac,H3K27ac,H3K27ac,H3K4me3,H3K4me3,H3K4me3,H3K4me3,H3K4me3,H3K4me3,H3K4me3,H3K4me3,H3K4me3,H3K4me3,H3K4me3,H3K4me3,H3K4me3,H3K4me3,H3K4me3,H3K4me3,H3K4me3,H3K4me3,H3K4me3,H3K4me3,H3K4me3,H3K4me3,H3K4me3…	8	2	late_enh
chr3	49173224	49173374	49173299	0	1	1	0	1	1	1	1	1	10.1992,22.955,12.1296,14.1482,27.627,13.1284,12.1296,14.1482,15.1881,14.1482,13.1284,12.1296,11.1528,10.1992,9.07892,20.1579,24.2315,21.1574,23.1945,24.2315,27.4122,26.3406,28.2555,24.4769,19.5623,18.6166,15.8607,13.2362,11.5666,142.672,140.915,16.8791,115.685,118.767,91.1349,89.6457,82.2785,72.0366,42.0649,20.5938,20.9563,11.0365,10.362,17.2144,16.8448,21.94,22.8498,18.8872,11.7614,12.0062,9.57…	H3K27ac,H3K27ac,H3K27ac,H3K27ac,H3K27ac,H3K27ac,H3K27ac,H3K27ac,H3K27ac,H3K27ac,H3K27ac,H3K27ac,H3K27ac,H3K27ac,H3K27ac,H3K4me3,H3K4me3,H3K4me3,H3K4me3,H3K4me3,H3K4me3,H3K4me3,H3K4me3,H3K4me3,H3K4me3,H3K4me3,H3K4me3,H3K4me3,H3K4me3,H3K27ac,H3K27ac,H3K4me3,H3K27ac,H3K27ac,H3K27ac,H3K27ac,H3K27ac,H3K27ac,H3K27ac,H3K27ac,H3K27ac,H3K27ac,H3K27ac,H3K4me1,H3K4me1,H3K4me1,H3K4me1,H3K4me1,H3K4me1,H3K4me1…	7	3	late_enh
chr3	49411058	49411208	49411133	0	1	1	1	1	1	1	1	1	9.30543,14.1427,9.58212,192.964,70.1596,54.008,14.1427,25.7466,200.605,67.9933,29.9361,76.1802,148.297,78.9485,146.484,35.4161,74.8043,148.297,76.1802,151.936,50.0496,80.3408,78.9485,80.3408,76.1802,80.3408,88.804,48.6955,84.5493,93.1034,40.5227,101.83,174.097,41.8848,100.364,46.1149,115.221,119.76,118.243,119.76,55.9608,115.221,9.84844,109.335,107.888,62.4098,113.7,170.366,118.101,174.097,116.63…	H3K27ac,H3K4me3,H3K4me3,H3K4me3,H3K4me3,H3K4me3,H3K4me3,H3K4me3,H3K4me3,H3K4me3,H3K4me3,H3K4me3,H3K4me3,H3K4me3,H3K4me3,H3K4me3,H3K4me3,H3K4me3,H3K4me3,H3K4me3,H3K4me3,H3K4me3,H3K4me3,H3K4me3,H3K4me3,H3K4me3,H3K4me3,H3K4me3,H3K4me3,H3K4me3,H3K4me3,H3K4me3,H3K4me3,H3K4me3,H3K4me3,H3K4me3,H3K4me3,H3K4me3,H3K4me3,H3K4me3,H3K4me3,H3K4me3,H3K4me3,H3K4me3,H3K4me3,H3K4me3,H3K4me3,H3K4me3,H3K4me3,H3K4me3…	8	2	late_enh
chr4	10117046	10117196	10117121	0	1	1	1	1	1	1	1	1	9.81973,10.8805,14.2225,15.3849,17.7751,11.205,12.3724,17.304,29.2336,12.3724,10.6944,11.7126,13.6149,54.5735,14.5952,119.799,18.6923,121.546,20.8374,18.6923,9.19516,13.2362,10.7577,13.2362,14.0956,20.2241,18.6166,19.5623,22.4752,25.4947,27.5628,30.7425,31.8222,40.7856,41.9442,44.285,45.467,81.0605,32.3289,47.8534,49.0576,47.8534,111.136,51.0744,60.0559,56.1655,60.0559,52.3366,56.1655,14.2818,66.…	H3K27ac,H3K27ac,H3K27ac,H3K27ac,H3K27ac,H3K4me3,H3K4me3,H3K4me3,H3K4me3,H3K4me3,H3K27ac,H3K27ac,H3K27ac,H3K4me3,H3K27ac,H3K4me3,H3K27ac,H3K4me3,H3K27ac,H3K27ac,H3K4me3,H3K4me3,H3K4me3,H3K4me3,H3K4me3,H3K4me3,H3K4me3,H3K4me3,H3K4me3,H3K4me3,H3K4me3,H3K4me3,H3K4me3,H3K4me3,H3K4me3,H3K4me3,H3K4me3,H3K4me3,H3K4me3,H3K4me3,H3K4me3,H3K4me3,H3K4me3,H3K4me3,H3K4me3,H3K4me3,H3K4me3,H3K27ac,H3K4me3,H3K27ac…	8	2	late_enh
chr5	173237085	173237235	173237160	0	1	1	1	1	1	1	1	1	24.7638,22.1305,23.4386,24.7638,26.1052,28.8348,15.6062,33.0382,34.4666,33.0382,37.3618,38.8278,18.8796,37.3618,38.8278,37.3618,41.7953,44.6316,40.0576,37.0672,38.5563,32.6767,35.5906,34.127,35.5906,34.127,19.6861,35.3959,38.3493,42.8703,43.3215,40.2713,38.7639,35.786,11.5626,17.7977,10.3977,15.228,15.7964,15.697,15.8958,9.33206,24.0008,21.9133,20.8886,27.1934,17.8961,18.8796,20.8886,21.9133,24.0…	H3K27ac,H3K27ac,H3K27ac,H3K27ac,H3K27ac,H3K27ac,H3K27ac,H3K27ac,H3K27ac,H3K27ac,H3K27ac,H3K27ac,H3K4me3,H3K27ac,H3K27ac,H3K27ac,H3K27ac,H3K27ac,H3K27ac,H3K27ac,H3K27ac,H3K27ac,H3K27ac,H3K27ac,H3K27ac,H3K27ac,H3K4me3,H3K27ac,H3K27ac,H3K27ac,H3K27ac,H3K27ac,H3K27ac,H3K27ac,H3K4me3,H3K4me3,H3K4me3,H3K4me3,H3K4me3,H3K4me3,H3K4me3,H3K27ac,H3K4me3,H3K4me3,H3K4me3,H3K4me3,H3K4me3,H3K4me3,H3K4me3,H3K4me3…	8	2	late_enh
chr6	125790579	125790729	125790654	0	1	1	1	1	1	1	1	1	29.6118,25.6977,25.9436,305.993,133.321,24.4386,126.417,106.632,80.4323,21.9664,20.7546,101.361,106.994,25.6977,24.4386,21.9664,112.474,246.13,116.145,23.1946,103.019,21.9664,19.5596,112.986,117.674,144.502,17.2234,16.0837,114.656,136.604,134.377,14.964,119.494,16.0837,13.8653,263.599,62.8758,16.0837,124.371,96.9614,61.5125,18.3823,93.817,62.8758,19.5596,26.7458,67.005,20.7546,21.9664,144.417,20.…	H3K27ac,H3K27ac,H3K4me3,H3K4me3,H3K4me3,H3K27ac,H3K4me3,H3K4me3,H3K4me3,H3K27ac,H3K27ac,H3K4me3,H3K4me3,H3K27ac,H3K27ac,H3K27ac,H3K4me3,H3K4me3,H3K4me3,H3K27ac,H3K4me3,H3K27ac,H3K27ac,H3K4me3,H3K4me3,H3K4me3,H3K27ac,H3K27ac,H3K4me3,H3K4me3,H3K27ac,H3K27ac,H3K4me3,H3K27ac,H3K27ac,H3K4me3,H3K4me3,H3K27ac,H3K4me3,H3K4me3,H3K4me3,H3K27ac,H3K4me3,H3K4me3,H3K27ac,H3K4me3,H3K27ac,H3K27ac,H3K4me3,H3K27ac…	8	2	late_enh
chr7	150964246	150964396	150964321	0	1	1	0	1	1	1	1	1	9.07892,9.9946,9.07892,9.9946,11.8981,12.8834,71.9751,14.916,17.0253,18.1066,19.205,21.4499,23.7554,26.1177,27.319,27.7399,13.4577,16.3934,9.15077,10.4762,10.6367,11.3282,13.9958,10.5758,12.9435,13.4634,44.0659,42.8808,37.0777,44.0659,51.3356,45.2588,39.3739,30.4052,47.6674,52.5726,60.1364,66.4173,80.4898,95.1165,101.108,108.702,102.618,108.702,89.2037,104.132,101.108,89.2037,93.6308,99.6411,117.…	H3K27ac,H3K27ac,H3K27ac,H3K27ac,H3K27ac,H3K27ac,H3K27ac,H3K27ac,H3K27ac,H3K27ac,H3K27ac,H3K27ac,H3K27ac,H3K27ac,H3K27ac,H3K27ac,H3K27ac,H3K27ac,H3K4me1,H3K4me1,H3K4me1,H3K4me1,H3K4me1,H3K4me1,H3K27ac,H3K27ac,H3K27ac,H3K27ac,H3K27ac,H3K27ac,H3K27ac,H3K27ac,H3K27ac,H3K27ac,H3K27ac,H3K27ac,H3K27ac,H3K27ac,H3K27ac,H3K27ac,H3K27ac,H3K27ac,H3K27ac,H3K27ac,H3K27ac,H3K27ac,H3K27ac,H3K27ac,H3K27ac,H3K27ac…	7	2	late_enh
chr9	121652551	121652701	121652626	1	1	1	1	1	1	1	1	1	10.3853,9.54031,10.3853,13.965,12.137,9.46026,95.7774,11.0051,11.8041,11.0051,52.2597,10.2236,22.8027,13.243,19.4689,14.2354,11.3193,14.0333,20.3022,22.2002,19.216,21.8154,21.4034,19.216,20.3022,14.0333,12.0888,9.33206,10.4336,73.5939,77.7684,73.5939,77.7684,73.5939,11.5918,10.2025,76.3713,12.6092,80.5791,81.9926,86.2648,90.5831,86.2648,94.9462,97.8789,99.3523,24.8586,94.9462,86.2648,80.5791,77.7…	H3K27ac,H3K27ac,H3K27ac,H3K27ac,H3K27ac,H3K27ac,H3K4me3,H3K27ac,H3K27ac,H3K27ac,H3K4me3,H3K27ac,H3K4me3,H3K4me3,H3K4me3,H3K4me3,H3K4me3,H3K27ac,H3K27ac,H3K4me3,H3K27ac,H3K27ac,H3K27ac,H3K27ac,H3K27ac,H3K27ac,H3K27ac,H3K27ac,H3K27ac,H3K4me3,H3K4me3,H3K4me3,H3K4me3,H3K4me3,H3K27ac,H3K4me3,H3K4me3,H3K27ac,H3K4me3,H3K4me3,H3K4me3,H3K4me3,H3K4me3,H3K4me3,H3K4me3,H3K4me3,H3K4me3,H3K4me3,H3K4me3,H3K4me3…	9	3	late_enh
chr7	150954653	150954803	150954728	0	1	1	0	1	0	1	1	1	13.4518,12.6199,10.2236,13.6021,15.2097,15.1223,11.9761,9.77267,13.8109,12.7002,18.039,19.103,14.279,16.638,12.0354,20.3162,37.3492,40.8518,54.282,53.7839,66.4615,60.9609,66.4173,72.2758,71.9706,64.7425,9.37572,10.0801,10.7881,12.5859,10.4954,13.0062,13.8778,11.3144,9.69542,11.3144,13.3698,14.309,15.2657,11.5041,12.8868,11.1604,10.3253,9.49392,10.3669,15.8052,9.49392,39.782,99.1408,93.4463,75.120…	H3K4me1,H3K4me1,H3K4me1,H3K4me1,H3K4me1,H3K4me1,H3K4me1,H3K4me1,H3K27ac,H3K27ac,H3K27ac,H3K27ac,H3K27ac,H3K27ac,H3K27ac,H3K27ac,H3K27ac,H3K27ac,H3K27ac,H3K27ac,H3K27ac,H3K27ac,H3K27ac,H3K27ac,H3K27ac,H3K27ac,H3K4me1,H3K4me1,H3K4me1,H3K4me1,H3K4me1,H3K4me1,H3K4me1,H3K4me1,H3K4me1,H3K4me1,H3K4me1,H3K4me1,H3K4me1,H3K27ac,H3K27ac,H3K27ac,H3K27ac,H3K27ac,H3K27ac,H3K4me1,H3K27ac,H3K27ac,H3K27ac,H3K27ac…	6	2	late_enh
chr11	122656429	122656579	122656504	0	1	1	1	1	1	1	1	1	16.1253,12.4471,12.7571,13.0002,11.7885,9.4564,11.7885,14.2397,92.2548,90.8605,88.0861,95.0572,92.2548,90.8605,92.2548,90.8605,89.159,85.0944,29.2466,81.0731,85.0944,64.5735,89.159,93.2652,87.7994,85.0944,87.7994,89.159,93.2652,97.412,89.159,26.5339,91.8919,73.6873,89.159,81.0731,93.2652,81.1463,77.438,72.5588,76.2111,75.3362,73.7715,55.3102,76.2111,73.7715,72.5588,73.7715,76.2111,19.5731,72.5483…	H3K4me3,H3K4me3,H3K4me3,H3K4me3,H3K4me3,H3K4me3,H3K4me3,H3K4me3,H3K4me3,H3K4me3,H3K4me3,H3K4me3,H3K4me3,H3K4me3,H3K4me3,H3K4me3,H3K4me3,H3K4me3,H3K4me3,H3K4me3,H3K4me3,H3K4me3,H3K4me3,H3K4me3,H3K4me3,H3K4me3,H3K4me3,H3K4me3,H3K4me3,H3K4me3,H3K4me3,H3K4me3,H3K4me3,H3K4me3,H3K4me3,H3K4me3,H3K4me3,H3K4me3,H3K4me3,H3K4me3,H3K4me3,H3K4me3,H3K4me3,H3K4me3,H3K4me3,H3K4me3,H3K4me3,H3K4me3,H3K4me3,H3K4me3…	8	2	late_enh
chr12	4275603	4275753	4275678	0	1	1	1	1	1	1	1	1	11.7399,9.55275,28.7389,12.063,16.2171,11.0536,10.0688,11.0536,81.839,77.3742,81.839,80.3449,24.1476,75.8978,72.9633,10.3751,80.3449,21.6402,14.5139,77.3742,68.6087,71.5054,72.9633,47.2932,76.1791,43.3773,67.5165,63.2721,68.6087,67.17,64.3127,24.2327,16.8971,60.0783,55.9084,50.4548,47.776,51.8064,33.1267,55.9084,50.4548,47.776,46.4492,38.6747,43.8214,46.4492,27.5038,55.9084,15.646,46.4492,47.776,…	H3K4me3,H3K4me3,H3K4me3,H3K27ac,H3K27ac,H3K27ac,H3K27ac,H3K27ac,H3K4me3,H3K4me3,H3K4me3,H3K4me3,H3K4me3,H3K4me3,H3K4me3,H3K27ac,H3K4me3,H3K4me3,H3K27ac,H3K4me3,H3K4me3,H3K4me3,H3K4me3,H3K4me3,H3K4me3,H3K4me3,H3K4me3,H3K4me3,H3K4me3,H3K4me3,H3K4me3,H3K4me3,H3K4me3,H3K4me3,H3K4me3,H3K4me3,H3K4me3,H3K4me3,H3K4me3,H3K4me3,H3K4me3,H3K4me3,H3K4me3,H3K4me3,H3K4me3,H3K4me3,H3K4me3,H3K4me3,H3K4me3,H3K4me3…	8	3	late_enh
chr2	45651546	45651696	45651621	0	1	1	1	1	1	1	1	1	10.3985,9.55275,15.2167,14.2066,9.46202,259.097,9.17284,260.89,266.281,56.3989,235.583,255.467,261.483,140.941,251.929,87.9245,250.163,94.4917,246.638,92.8412,250.163,22.1209,94.4917,141.961,241.368,246.638,255.467,250.163,251.929,19.4342,82.7585,135.354,255.467,81.1366,244.879,150.306,241.368,251.929,255.467,255.695,246.638,22.1209,241.368,244.188,75.0772,199.539,236.12,240.373,230.894,133.712,2…	H3K4me3,H3K4me3,H3K27ac,H3K27ac,H3K27ac,H3K4me3,H3K27ac,H3K4me3,H3K4me3,H3K27ac,H3K4me3,H3K4me3,H3K27ac,H3K4me3,H3K4me3,H3K4me3,H3K4me3,H3K4me3,H3K4me3,H3K4me3,H3K27ac,H3K4me3,H3K4me3,H3K4me3,H3K4me3,H3K4me3,H3K4me3,H3K4me3,H3K27ac,H3K4me3,H3K4me3,H3K4me3,H3K4me3,H3K4me3,H3K4me3,H3K4me3,H3K4me3,H3K4me3,H3K4me3,H3K27ac,H3K4me3,H3K4me3,H3K4me3,H3K4me3,H3K4me3,H3K4me3,H3K4me3,H3K4me3,H3K4me3,H3K4me3…	8	2	late_enh
chr2	65057022	65057172	65057097	0	1	1	1	1	1	1	1	1	11.8068,14.8484,16.9509,10.8806,10.8048,9.8727,9.8727,19.2512,9.8727,135.847,137.454,140.678,135.847,131.05,32.3799,132.645,131.05,132.645,140.678,145.542,147.171,152.078,150.439,157.017,152.078,132.691,151.502,149.867,151.502,146.609,154.781,151.502,146.609,144.985,129.294,140.135,149.867,161.381,35.3712,159.726,117.543,37.7666,151.502,149.867,30.6956,151.502,149.867,144.985,102.768,141.748,101.…	H3K4me3,H3K27ac,H3K27ac,H3K27ac,H3K27ac,H3K27ac,H3K27ac,H3K4me3,H3K27ac,H3K4me3,H3K4me3,H3K4me3,H3K4me3,H3K4me3,H3K4me3,H3K4me3,H3K4me3,H3K4me3,H3K4me3,H3K4me3,H3K4me3,H3K4me3,H3K4me3,H3K4me3,H3K4me3,H3K4me3,H3K4me3,H3K4me3,H3K4me3,H3K4me3,H3K4me3,H3K4me3,H3K4me3,H3K4me3,H3K4me3,H3K4me3,H3K4me3,H3K4me3,H3K4me3,H3K4me3,H3K4me3,H3K4me3,H3K4me3,H3K4me3,H3K4me3,H3K4me3,H3K4me3,H3K4me3,H3K4me3,H3K4me3…	8	2	late_enh
chr2	85560977	85561127	85561052	1	1	1	1	1	1	1	1	1	10.0674,17.304,13.5675,18.5954,23.9627,29.6138,34.0141,25.3506,31.0661,202.884,28.1768,37.0172,41.618,44.7452,165.775,72.826,44.0886,76.6422,80.5029,83.1008,84.4068,50.8928,80.5029,49.9133,34.704,79.2111,33.537,80.5029,56.8756,79.9056,83.641,84.895,87.4161,63.0308,11.451,88.683,10.893,92.5091,100.271,14.9975,96.3722,98.9676,104.205,105.524,98.9676,100.271,104.205,100.271,104.205,20.6287,101.579,1…	H3K4me3,H3K4me3,H3K4me3,H3K4me3,H3K4me3,H3K4me3,H3K4me3,H3K4me3,H3K4me3,H3K4me3,H3K4me3,H3K4me3,H3K4me3,H3K4me3,H3K4me3,H3K4me3,H3K4me3,H3K4me3,H3K4me3,H3K4me3,H3K4me3,H3K4me3,H3K4me3,H3K4me3,H3K4me3,H3K4me3,H3K4me3,H3K4me3,H3K4me3,H3K4me3,H3K4me3,H3K4me3,H3K4me3,H3K4me3,H3K4me3,H3K4me3,H3K4me3,H3K4me3,H3K4me3,H3K4me3,H3K4me3,H3K4me3,H3K4me3,H3K4me3,H3K4me3,H3K4me3,H3K4me3,H3K4me3,H3K4me3,H3K4me3…	9	2	late_enh
chr6	36679828	36679978	36679903	0	1	1	1	1	1	1	1	1	9.86719,12.2724,39.4167,40.4315,96.2112,36.4143,40.4315,37.408,37.0829,50.7848,39.4167,35.8777,34.4488,30.6093,28.7374,31.5574,34.4488,36.4143,33.4773,77.2545,34.4488,36.4143,41.318,35.6771,37.408,39.4167,53.5171,40.4315,42.4815,40.4315,89.3349,39.4167,179.757,40.4315,39.4167,9.34215,36.4143,37.408,40.4315,41.2164,37.408,40.2175,36.4143,98.9928,22.853,37.408,44.8975,36.4143,31.0692,184.447,51.017…	H3K4me3,H3K4me3,H3K4me3,H3K4me3,H3K4me3,H3K4me3,H3K4me3,H3K4me3,H3K4me3,H3K4me3,H3K4me3,H3K4me3,H3K4me3,H3K4me3,H3K4me3,H3K4me3,H3K4me3,H3K4me3,H3K4me3,H3K4me3,H3K4me3,H3K4me3,H3K4me3,H3K4me3,H3K4me3,H3K4me3,H3K4me3,H3K4me3,H3K4me3,H3K4me3,H3K4me3,H3K4me3,H3K4me3,H3K4me3,H3K4me3,H3K27ac,H3K4me3,H3K4me3,H3K4me3,H3K27ac,H3K4me3,H3K4me3,H3K4me3,H3K4me3,H3K4me3,H3K4me3,H3K4me3,H3K4me3,H3K4me3,H3K4me3…	8	3	late_enh
chr7	35255817	35255967	35255892	0	1	1	0	1	1	1	1	1	14.9001,9.94345,13.9164,14.9441,20.3546,24.9704,47.0101,13.3769,20.3546,93.0907,22.6332,81.2213,14.9441,41.7379,15.991,14.9441,13.9164,12.9087,60.1857,56.156,58.8355,56.156,60.1857,58.8355,64.277,58.1151,18.1806,62.9066,60.1857,56.156,52.1908,50.884,47.0101,50.884,48.2935,43.2091,47.0101,50.884,52.1908,47.0101,50.884,48.2935,47.0101,50.884,47.0101,40.7178,39.4854,60.0667,13.6942,44.4678,47.0101,4…	H3K4me3,H3K4me3,H3K27ac,H3K27ac,H3K27ac,H3K27ac,H3K4me3,H3K4me3,H3K27ac,H3K4me3,H3K27ac,H3K27ac,H3K27ac,H3K27ac,H3K27ac,H3K27ac,H3K27ac,H3K27ac,H3K4me3,H3K4me3,H3K4me3,H3K4me3,H3K4me3,H3K4me3,H3K4me3,H3K4me3,H3K4me3,H3K4me3,H3K4me3,H3K4me3,H3K4me3,H3K4me3,H3K4me3,H3K4me3,H3K4me3,H3K4me3,H3K4me3,H3K4me3,H3K4me3,H3K4me3,H3K4me3,H3K4me3,H3K4me3,H3K4me3,H3K4me3,H3K4me3,H3K4me3,H3K4me3,H3K4me3,H3K4me3…	7	2	late_enh
chr3	195080049	195080199	195080124	1	0	1	0	1	0	1	1	1	10.8335,51.6441,52.5172,51.1453,18.2024,18.0392,20.0527,37.4126,20.0527,11.4131,10.0278,16.1315,10.6638,11.5764,11.9035,13.4634,15.4269,21.7193,18.5024,20.6322,20.1606,19.71,20.7624,30.933,31.0222,19.2213,22.6137,22.685,31.112,38.8043,48.2407,77.4007,77.5754,80.6479,90.0085,76.0485,74.8471,63.0137,57.2656,65.9312,22.384,71.7221,10.0802,14.8646,13.6371,11.6058,13.6371,10.6243,9.66738,9.18046,9.150…	H3K27ac,H3K27ac,H3K27ac,H3K27ac,H3K27ac,H3K27ac,H3K27ac,H3K27ac,H3K27ac,H3K27ac,H3K27ac,H3K27ac,H3K27ac,H3K27ac,H3K27ac,H3K27ac,H3K27ac,H3K27ac,H3K27ac,H3K27ac,H3K27ac,H3K27ac,H3K27ac,H3K27ac,H3K27ac,H3K27ac,H3K27ac,H3K27ac,H3K27ac,H3K27ac,H3K27ac,H3K27ac,H3K27ac,H3K27ac,H3K27ac,H3K27ac,H3K27ac,H3K27ac,H3K27ac,H3K27ac,H3K4me1,H3K4me1,H3K27ac,H3K27ac,H3K27ac,H3K27ac,H3K27ac,H3K27ac,H3K27ac,H3K27ac…	6	2	late_enh
chr14	64214055	64214205	64214130	0	0	1	0	0	0	1	1	1	12.0029,9.79599,11.1211,11.9046,9.67572,10.0315,13.5227,10.2235,9.00358,13.7194,18.5798,12.7141,22.3417,27.0279,26.9544,30.5991,35.6235,35.7136	H3K4me1,H3K4me1,H3K4me1,H3K4me1,H3K4me1,H3K27ac,H3K27ac,H3K4me1,H3K4me1,H3K4me1,H3K4me1,H3K27ac,H3K27ac,H3K27ac,H3K27ac,H3K27ac,H3K27ac,H3K27ac	4	2	late_enh
chr1	3069246	3069396	3069321	0	1	1	0	1	1	1	1	1	56.4309,48.5395,47.2513,46.1772,43.668,42.426,39.9678,38.752,36.348,32.8139,31.6559,29.3715,21.737,19.6699,21.737,18.6573,11.4669,16.6765,15.7093,18.6573,13.8243,12.9077,10.2709,10.4613,13.0464,18.652,16.7026,18.7677,16.7785,18.7677,15.8071,14.852,12.0905,11.2071,14.5069,15.0189,14.0948,15.1674,14.0948,14.2384,10.1379,34.2963,24.1792,20.0963,19.6655,20.986,15.8285,14.9355,12.5975,24.2792,25.2404,…	H3K4me3,H3K4me3,H3K4me3,H3K4me3,H3K4me3,H3K4me3,H3K4me3,H3K4me3,H3K4me3,H3K4me3,H3K4me3,H3K4me3,H3K4me3,H3K4me3,H3K4me3,H3K4me3,H3K4me3,H3K4me3,H3K4me3,H3K4me3,H3K4me3,H3K4me3,H3K4me3,H3K27ac,H3K27ac,H3K27ac,H3K27ac,H3K4me3,H3K4me3,H3K4me3,H3K4me3,H3K4me3,H3K4me3,H3K4me3,H3K4me3,H3K4me3,H3K4me3,H3K4me3,H3K4me3,H3K4me3,H3K4me3,H3K4me3,H3K4me3,H3K4me3,H3K4me3,H3K4me3,H3K4me3,H3K4me3,H3K4me3,H3K4me3…	7	3	late_enh
chr1	170665868	170666018	170665943	0	1	1	1	1	1	1	1	1	22.2221,20.1218,22.2221,19.0927,20.1218,16.0951,23.2923,20.1218,22.2221,25.4712,28.83,29.9724,28.83,23.2923,22.2221,23.2923,25.4712,26.579,23.2923,28.83,23.2923,25.4712,23.2923,20.1218,19.0927,12.5538,30.0904,10.9649,11.1415,10.1091,14.4296,12.3817,10.422,11.3903,9.47829,12.1385,13.7275,10.5907,11.6597,9.55224,9.55224,13.8716,12.7533,16.1767,13.8716,16.1767,17.3614,16.1767,15.0131,13.8716,16.1767…	H3K4me3,H3K4me3,H3K4me3,H3K4me3,H3K4me3,H3K4me3,H3K4me3,H3K4me3,H3K4me3,H3K4me3,H3K4me3,H3K4me3,H3K4me3,H3K4me3,H3K4me3,H3K4me3,H3K4me3,H3K4me3,H3K4me3,H3K4me3,H3K4me3,H3K4me3,H3K4me3,H3K4me3,H3K4me3,H3K27ac,H3K4me3,H3K4me3,H3K4me3,H3K4me3,H3K4me3,H3K4me3,H3K4me3,H3K4me3,H3K4me3,H3K4me3,H3K4me3,H3K4me3,H3K4me3,H3K4me3,H3K4me3,H3K4me3,H3K4me3,H3K4me3,H3K4me3,H3K4me3,H3K4me3,H3K4me3,H3K4me3,H3K4me3…	8	3	late_enh
chr15	90884307	90884457	90884382	0	1	1	0	1	1	1	1	1	13.211,14.4834,13.211,9.67857,15.1342,14.4834,11.3785,9.08751,9.14814,9.08751,9.79769,11.2922,12.0639,13.6536,16.1461,18.7577,24.3006,16.4243,22.4085,17.5441,25.2623,24.3006,27.2161,50.5123,31.2386,33.3041,34.3498,49.1857,33.3041,34.3498,36.4662,31.2386,30.2191,36.4662,45.811,39.7011,24.3267,40.7949,43.005,40.7949,43.005,10.4513,9.97755,11.8066,16.5289,9.09712,9.97755,9.09712,9.71519,9.13873,18.9…	H3K4me3,H3K4me3,H3K4me3,H3K4me3,H3K4me3,H3K4me3,H3K4me3,H3K4me3,H3K27ac,H3K4me3,H3K4me3,H3K4me3,H3K4me3,H3K4me3,H3K4me3,H3K4me3,H3K4me3,H3K4me3,H3K4me3,H3K4me3,H3K4me3,H3K4me3,H3K4me3,H3K4me3,H3K4me3,H3K4me3,H3K4me3,H3K4me3,H3K4me3,H3K4me3,H3K4me3,H3K4me3,H3K4me3,H3K4me3,H3K4me3,H3K4me3,H3K4me3,H3K4me3,H3K4me3,H3K4me3,H3K4me3,H3K4me3,H3K4me3,H3K4me3,H3K4me3,H3K27ac,H3K27ac,H3K4me3,H3K4me3,H3K4me3…	7	2	late_enh
chr18	48947747	48947897	48947822	0	1	1	1	1	1	1	1	1	117.351,120.482,117.351,112.686,115.792,117.351,112.686,18.151,115.792,112.686,115.792,112.686,108.06,103.475,9.95401,98.9316,104.406,39.4146,101.956,105.916,38.0424,92.941,94.4313,102.901,92.941,94.4313,92.941,94.4313,98.9316,97.4266,98.9316,91.0273,101.956,97.4266,31.3524,98.9316,94.4313,86.6559,97.4266,98.9316,97.4266,88.5006,81.2048,76.893,85.5663,84.107,72.633,15.0848,76.893,75.4672,72.633,7…	H3K4me3,H3K4me3,H3K4me3,H3K4me3,H3K4me3,H3K4me3,H3K4me3,H3K4me3,H3K4me3,H3K4me3,H3K4me3,H3K4me3,H3K4me3,H3K4me3,H3K4me3,H3K4me3,H3K4me3,H3K4me3,H3K4me3,H3K4me3,H3K4me3,H3K4me3,H3K4me3,H3K4me3,H3K4me3,H3K4me3,H3K4me3,H3K4me3,H3K4me3,H3K4me3,H3K4me3,H3K4me3,H3K4me3,H3K4me3,H3K4me3,H3K4me3,H3K4me3,H3K4me3,H3K4me3,H3K4me3,H3K4me3,H3K4me3,H3K4me3,H3K4me3,H3K4me3,H3K4me3,H3K4me3,H3K4me3,H3K4me3,H3K4me3…	8	3	late_enh
chr18	79396462	79396612	79396537	0	1	1	1	1	1	1	1	1	67.9614,69.3217,31.5783,73.4379,69.3217,39.3528,61.2531,59.9306,57.3056,56.0033,49.598,59.9306,61.2531,65.2593,72.06,67.9614,65.2593,22.7236,67.9614,61.5864,76.2109,77.6059,76.2109,73.4379,72.06,125.561,69.3217,9.45404,73.4379,72.06,109.418,77.6059,32.8158,84.6622,80.4123,21.13,81.8236,80.4123,76.2109,73.4379,77.6059,81.8236,126.816,86.0892,37.3003,81.8236,23.5309,80.4123,18.7361,39.9618,72.06,17…	H3K4me3,H3K4me3,H3K4me3,H3K4me3,H3K4me3,H3K4me3,H3K4me3,H3K4me3,H3K4me3,H3K4me3,H3K4me3,H3K4me3,H3K4me3,H3K4me3,H3K4me3,H3K4me3,H3K4me3,H3K4me3,H3K4me3,H3K4me3,H3K4me3,H3K4me3,H3K4me3,H3K4me3,H3K4me3,H3K4me3,H3K4me3,H3K4me3,H3K4me3,H3K4me3,H3K4me3,H3K4me3,H3K4me3,H3K4me3,H3K4me3,H3K4me3,H3K4me3,H3K4me3,H3K4me3,H3K4me3,H3K4me3,H3K4me3,H3K4me3,H3K4me3,H3K4me3,H3K4me3,H3K4me3,H3K4me3,H3K4me3,H3K4me3…	8	3	late_enh
chr19	44892287	44892437	44892362	1	1	1	0	0	0	1	1	1	14.4164,12.2403,10.1828,10.6941,10.6095,9.51738,33.7192,28.896,16.6857,9.79609,32.9781,29.4028,34.1917,17.2561,16.9979,11.0212,18.1501,18.1301,9.84416,10.7744,11.7277,9.84416,10.7744,9.15257,10.0037,9.15257,10.0037,9.15257,29.2893,11.3286,14.3715,15.6423,18.7646,19.8055,18.9835,17.8543,18.594	H3K4me3,H3K4me3,H3K4me3,H3K4me3,H3K4me3,H3K4me3,H3K4me1,H3K4me1,H3K4me1,H3K4me1,H3K4me3,H3K4me3,H3K4me3,H3K4me3,H3K4me3,H3K4me3,H3K27ac,H3K27ac,H3K4me3,H3K4me3,H3K4me3,H3K4me3,H3K4me3,H3K4me3,H3K4me3,H3K4me3,H3K4me3,H3K4me3,H3K27ac,H3K4me3,H3K4me3,H3K4me3,H3K4me3,H3K4me3,H3K4me3,H3K4me3,H3K4me3	6	3	late_enh
chr2	215435387	215435537	215435462	0	1	1	1	1	1	1	1	1	24.8013,22.4669,25.5948,28.02,39.3528,29.6726,69.8499,32.2032,72.523,30.5094,75.2184,32.2032,33.06,32.2032,49.8063,47.5116,43.568,50.9636,53.2977,86.2131,60.449,9.92649,64.1043,65.334,56.846,90.4196,58.0411,56.846,58.0411,54.4743,58.0411,64.1043,61.6617,65.334,69.0561,65.334,67.81,33.7263,69.0561,72.826,75.3651,76.6422,72.826,76.6422,79.2111,72.826,75.3651,50.6914,69.0561,72.826,67.81,173.942,69.…	H3K4me3,H3K4me3,H3K4me3,H3K4me3,H3K4me3,H3K4me3,H3K4me3,H3K4me3,H3K4me3,H3K4me3,H3K4me3,H3K4me3,H3K4me3,H3K4me3,H3K4me3,H3K4me3,H3K4me3,H3K4me3,H3K4me3,H3K4me3,H3K4me3,H3K4me3,H3K4me3,H3K4me3,H3K4me3,H3K4me3,H3K4me3,H3K4me3,H3K4me3,H3K4me3,H3K4me3,H3K4me3,H3K4me3,H3K4me3,H3K4me3,H3K4me3,H3K4me3,H3K4me3,H3K4me3,H3K4me3,H3K4me3,H3K4me3,H3K4me3,H3K4me3,H3K4me3,H3K4me3,H3K4me3,H3K4me3,H3K4me3,H3K4me3…	8	2	late_enh
chr6	1619837	1619987	1619912	1	1	1	0	1	0	1	1	1	12.0639,13.6536,11.4029,33.1902,29.9224,30.9654,43.9282,42.5846,33.1902,38.8918,49.3941,17.7783,16.603,26.4292,16.603,10.0061,9.67148,10.6181,9.67148,62.5963,10.786,12.181,10.1455,10.1954,9.04411,12.1426,13.0477,12.1426,10.3903,11.2565,9.26846,9.92926,10.605,9.26846,11.2952,11.9994,9.92926,10.605,11.2952,10.605,9.92926,10.605,11.2952,11.0525,10.1481	H3K4me3,H3K4me3,H3K27ac,H3K27ac,H3K27ac,H3K27ac,H3K27ac,H3K27ac,H3K27ac,H3K27ac,H3K27ac,H3K27ac,H3K27ac,H3K27ac,H3K27ac,H3K4me3,H3K27ac,H3K27ac,H3K27ac,H3K4me1,H3K4me3,H3K4me3,H3K4me1,H3K4me1,H3K4me3,H3K4me3,H3K4me3,H3K4me3,H3K4me3,H3K4me3,H3K4me3,H3K4me3,H3K4me3,H3K4me3,H3K4me3,H3K4me3,H3K4me3,H3K4me3,H3K4me3,H3K4me3,H3K4me3,H3K4me3,H3K4me3,H3K4me3,H3K4me3	7	3	late_enh
chr10	79139137	79139287	79139212	0	0	1	0	1	0	1	1	1	12.3895,10.0627,39.352,38.0293,29.078,39.352,27.8468,47.4946,43.3804,34.1248,23.0551,30.2464,37.5724,31.6841,17.9052,13.6048,13.3941,12.3807,11.9999,10.0846,9.76584,29.3267,26.3051,19.8216,13.6153,18.2041,24.3368,31.3999,22.4111,11.8274,12.6933,11.1852,16.723,13.751,15.053,17.4483,11.315,14.338,16.913,20.5302,16.913,9.75638,45.854,11.7072,22.9647,25.3859,22.9647,24.2327,21.8932,20.7459,19.6144,18…	H3K27ac,H3K27ac,H3K27ac,H3K27ac,H3K27ac,H3K27ac,H3K27ac,H3K27ac,H3K27ac,H3K27ac,H3K27ac,H3K27ac,H3K27ac,H3K27ac,H3K27ac,H3K27ac,H3K27ac,H3K27ac,H3K27ac,H3K27ac,H3K27ac,H3K27ac,H3K27ac,H3K27ac,H3K27ac,H3K27ac,H3K27ac,H3K27ac,H3K27ac,H3K27ac,H3K27ac,H3K27ac,H3K27ac,H3K27ac,H3K27ac,H3K27ac,H3K27ac,H3K27ac,H3K27ac,H3K27ac,H3K27ac,H3K27ac,H3K27ac,H3K27ac,H3K27ac,H3K27ac,H3K27ac,H3K27ac,H3K27ac,H3K27ac…	5	2	late_enh
chr12	114399881	114400031	114399956	0	1	0	0	1	0	1	1	1	26.435,17.4679,10.6325,14.6973,11.4161,10.3251,14.9871,11.4011,26.0472,21.4649,26.6503,12.3582,14.6642,18.2954,20.8184,18.2954,15.8528,16.2509,22.6171,18.7379,21.3053,22.6171,18.7379,16.2509,21.3053,18.7379,9.82472,10.8364,9.8718,22.7038,15.9144,14.3582,11.7588,18.594,14.6119,10.9117,10.2833,17.6774,17.2495,14.3972,13.4793,13.8395,16.1718,14.2163,18.1248,9.64982,11.1294,9.68116,9.09404,15.763,16.…	H3K27ac,H3K27ac,H3K27ac,H3K27ac,H3K4me1,H3K27ac,H3K27ac,H3K27ac,H3K27ac,H3K27ac,H3K27ac,H3K27ac,H3K27ac,H3K27ac,H3K27ac,H3K27ac,H3K27ac,H3K27ac,H3K27ac,H3K27ac,H3K27ac,H3K27ac,H3K27ac,H3K27ac,H3K27ac,H3K27ac,H3K4me3,H3K4me3,H3K4me3,H3K4me3,H3K4me3,H3K4me3,H3K4me3,H3K27ac,H3K27ac,H3K27ac,H3K27ac,H3K27ac,H3K27ac,H3K27ac,H3K27ac,H3K27ac,H3K4me3,H3K27ac,H3K27ac,H3K4me1,H3K4me1,H3K4me3,H3K4me3,H3K4me3…	5	3	late_enh
chr13	73945974	73946124	73946049	1	1	0	0	1	0	1	1	1	26.2187,19.5616,9.15692,11.3861,10.3896,10.8683,43.9227,9.3091,10.0801,22.2695	H3K27ac,H3K27ac,H3K27ac,H3K4me1,H3K4me1,H3K4me1,H3K4me1,H3K4me1,H3K4me1,H3K27ac	6	2	late_enh
chr6	1619727	1619877	1619802	1	1	1	0	1	0	1	1	1	17.4617,17.4123,17.4617,17.5587,11.4029,33.1902,10.0061,57.1792,12.5507,62.5963,10.1455,10.1954,11.0153,11.8618,9.38031,11.0153,9.38031,9.54501,10.3903,9.54501,10.3903,11.2565,12.1426,13.0477,12.1426,10.3903,11.2565,11.0525,9.36458,10.89	H3K27ac,H3K27ac,H3K27ac,H3K27ac,H3K27ac,H3K27ac,H3K4me3,H3K4me1,H3K4me1,H3K4me1,H3K4me1,H3K4me1,H3K4me3,H3K4me3,H3K4me3,H3K4me3,H3K4me3,H3K4me3,H3K4me3,H3K4me3,H3K4me3,H3K4me3,H3K4me3,H3K4me3,H3K4me3,H3K4me3,H3K4me3,H3K4me3,H3K4me1,H3K4me1	7	3	late_enh
chr9	136352241	136352391	136352316	0	0	0	0	1	0	1	1	1	14.4817,13.82,9.31352,10.5747,16.9302,21.4063,11.1791,12.0571	H3K27ac,H3K27ac,H3K27ac,H3K27ac,H3K4me1,H3K4me1,H3K27ac,H3K27ac	4	2	late_enh
chr10	119667297	119667447	119667372	0	1	1	0	1	0	1	1	1	12.8468,12.7783,14.4413,17.8976,17.6428,10.0846,15.0357,14.1229,12.2266,40.9431,47.4569,47.7861,67.1831,51.4847,34.5678,10.1893,38.2215,51.3356,31.4937,23.0781,25.1168,50.1153,22.8555,23.0594,30.8391,12.7694,11.8743,12.7397,17.3162,14.5222,17.3162,20.2419,23.2871,25.3787,35.4041,39.4934,31.4189,27.5468,25.0335,21.3748,19.0163,19.3052,21.6894,10.2151,10.2151,11.2553,15.6626,16.8198,10.9285,9.25275…	H3K4me1,H3K4me1,H3K27ac,H3K27ac,H3K27ac,H3K27ac,H3K27ac,H3K27ac,H3K27ac,H3K27ac,H3K27ac,H3K27ac,H3K27ac,H3K27ac,H3K27ac,H3K4me1,H3K27ac,H3K27ac,H3K27ac,H3K27ac,H3K27ac,H3K4me1,H3K4me1,H3K4me1,H3K4me1,H3K4me1,H3K27ac,H3K27ac,H3K27ac,H3K27ac,H3K27ac,H3K27ac,H3K27ac,H3K27ac,H3K27ac,H3K27ac,H3K27ac,H3K27ac,H3K27ac,H3K27ac,H3K27ac,H3K27ac,H3K27ac,H3K27ac,H3K27ac,H3K27ac,H3K27ac,H3K27ac,H3K27ac,H3K27ac…	6	3	late_enh
chr8	20007677	20007827	20007752	1	0	1	0	1	0	1	1	1	10.057,10.352,13.7765,17.6822,24.4903,26.5075,10.2307,51.7426,39.1221,14.0756,28.3728,20.3572,9.76112,14.8223,16.8789,19.3868,22.9169,22.2151	H3K4me1,H3K27ac,H3K4me1,H3K4me1,H3K4me1,H3K4me3,H3K4me1,H3K27ac,H3K27ac,H3K4me1,H3K4me1,H3K4me1,H3K4me3,H3K4me1,H3K4me1,H3K4me1,H3K4me1,H3K4me1	6	3	late_enh
chr3	38647676	38647826	38647751	1	0	0	0	0	1	1	1	1	10.4073,27.3224,30.0714,15.7773,10.9512,10.7229,40.7512,64.1048,68.9356,29.1584,10.8133,10.7488,10.781,9.91333,11.6695,9.91333,11.6695,14.4513,14.4117,17.0494,14.3724,12.0999,12.1421,12.9329,17.1027,25.2537,19.6458,22.4006	H3K4me1,H3K27ac,H3K27ac,H3K27ac,H3K27ac,H3K27ac,H3K4me1,H3K4me1,H3K27ac,H3K27ac,H3K27ac,H3K27ac,H3K27ac,H3K27ac,H3K27ac,H3K27ac,H3K27ac,H3K27ac,H3K27ac,H3K4me1,H3K27ac,H3K4me1,H3K4me1,H3K4me1,H3K4me1,H3K4me1,H3K4me1,H3K4me1	5	2	late_enh
chr1	115768122	115768272	115768197	0	0	0	0	1	1	1	1	1	10.9353,12.0277,14.2893,17.8538,14.2893,19.069,18.6667,13.3827,16.8495,18.0163,16.8495,10.1664,9.40601,13.4952,12.457,32.075,30.2946,30.8682,43.125,66.8545,9.96731,10.5921,9.34996,9.34996,20.7187,21.7375,22.7691,25.0429,23.9153,32.9095,21.7004,20.614,15.4121,16.8724,20.8055,22.0555,24.6057,25.9048,27.5723,26.211,28.9488,27.5723,25.9048,24.6057,25.9048,27.219,24.6057,19.5731,18.3591,19.2326,15.583…	H3K4me3,H3K4me3,H3K4me3,H3K4me3,H3K4me3,H3K27ac,H3K27ac,H3K27ac,H3K27ac,H3K27ac,H3K27ac,H3K27ac,H3K27ac,H3K4me3,H3K4me3,H3K4me3,H3K4me3,H3K4me3,H3K4me3,H3K4me3,H3K4me3,H3K4me3,H3K4me3,H3K4me3,H3K4me3,H3K4me3,H3K4me3,H3K4me3,H3K4me3,H3K27ac,H3K4me3,H3K4me3,H3K4me3,H3K4me3,H3K4me3,H3K4me3,H3K4me3,H3K4me3,H3K4me3,H3K4me3,H3K4me3,H3K4me3,H3K4me3,H3K4me3,H3K4me3,H3K4me3,H3K4me3,H3K4me3,H3K4me3,H3K4me3…	5	2	late_enh
chr15	90884892	90885042	90884967	0	0	0	0	0	1	1	1	1	10.1379,9.59773,10.1379,9.59773,25.9997,14.8989,19.4145,11.1177,10.855,11.6692,46.7304,102.379,111.747,123.277,10.913,10.0006,9.19269,11.3666,9.52914,11.0067,21.351,23.5348,16.0491,13.2524,12.1179	H3K4me3,H3K4me3,H3K4me3,H3K4me3,H3K27ac,H3K27ac,H3K4me3,H3K4me3,H3K4me3,H3K4me3,H3K27ac,H3K27ac,H3K27ac,H3K27ac,H3K27ac,H3K27ac,H3K27ac,H3K27ac,H3K4me1,H3K4me1,H3K4me1,H3K4me1,H3K4me3,H3K4me3,H3K4me3	4	3	late_enh
chr11	16239603	16239753	16239678	0	0	0	0	0	0	1	1	1	9.07999,57.3421,72.5503,77.1114,44.5637,26.5886,13.3245,12.6272,18.594,19.0855,20.1395,19.0855,17.2495,16.4457,16.839,15.8887,15.5111,16.4457,17.6774,13.8395,14.2163,13.8395,16.6939,17.1236	H3K27ac,H3K27ac,H3K27ac,H3K27ac,H3K27ac,H3K27ac,H3K27ac,H3K4me1,H3K27ac,H3K27ac,H3K27ac,H3K27ac,H3K27ac,H3K27ac,H3K27ac,H3K27ac,H3K27ac,H3K27ac,H3K27ac,H3K27ac,H3K27ac,H3K27ac,H3K27ac,H3K27ac	3	2	late_enh
chr15	90885650	90885800	90885725	0	0	0	0	0	0	1	1	1	14.7959,30.3719,11.4447	H3K27ac,H3K27ac,H3K4me3	3	2	late_enh
chr15	98727831	98727981	98727906	0	1	0	0	0	0	1	1	1	9.52897,11.4269,12.5547,9.25656,12.5547,10.4941,19.2879,17.6203,23.3339,17.6203,9.09873,11.2522,12.1231,13.7795,17.2295,16.8979,19.234,18.8885,18.5524,22.1763,21.4489,21.8076,18.2264,18.5524,18.2264,12.4413,12.6927,16.812	H3K27ac,H3K27ac,H3K27ac,H3K27ac,H3K27ac,H3K27ac,H3K27ac,H3K27ac,H3K27ac,H3K27ac,H3K27ac,H3K27ac,H3K27ac,H3K27ac,H3K27ac,H3K27ac,H3K27ac,H3K27ac,H3K27ac,H3K27ac,H3K27ac,H3K27ac,H3K27ac,H3K27ac,H3K27ac,H3K27ac,H3K27ac,H3K27ac	4	1	late_enh
chr2	26691421	26691571	26691496	0	0	0	0	0	0	1	1	1	21.5669,9.13334,11.4077,11.4988,10.0006,9.19269,10.913	H3K27ac,H3K27ac,H3K27ac,H3K27ac,H3K27ac,H3K27ac,H3K27ac	3	1	late_enh
chr22	46423033	46423183	46423108	0	0	0	0	0	0	1	1	1	9.15692,14.1341,14.1341,13.1776,26.9907,21.521,28.677,31.975,15.9049,17.6854,9.5267,14.5398,19.1549,14.5398,19.0669,24.614,22.7762,20.8223,27.2085,24.9875,21.4371,25.3568,28.4096,33.6936,28.6842,22.6649,32.815,28.6842,32.815,15.162,12.7689,10.89	H3K27ac,H3K27ac,H3K27ac,H3K27ac,H3K27ac,H3K27ac,H3K27ac,H3K27ac,H3K4me1,H3K4me1,H3K27ac,H3K27ac,H3K27ac,H3K27ac,H3K27ac,H3K27ac,H3K27ac,H3K27ac,H3K27ac,H3K27ac,H3K27ac,H3K27ac,H3K27ac,H3K27ac,H3K4me1,H3K4me1,H3K4me1,H3K4me1,H3K4me1,H3K4me1,H3K4me1,H3K4me1	3	2	late_enh
chr7	35374103	35374253	35374178	1	1	1	0	0	1	1	1	1	18.1137,9.03557,17.5671,27.329,44.6173,65.0592,66.4802,66.6193,66.2043,73.3847,14.586,11.2671,11.1921,13.3406,16.7351,9.39269,9.07599,10.0323,94.5006,33.4838,28.2708,26.3641,24.9875,23.9276,20.8223,17.7069,20.8223,19.1549,17.7069,16.4308,19.9788,18.6776	H3K27ac,H3K27ac,H3K27ac,H3K27ac,H3K27ac,H3K27ac,H3K27ac,H3K27ac,H3K27ac,H3K27ac,H3K4me3,H3K4me3,H3K27ac,H3K27ac,H3K27ac,H3K27ac,H3K27ac,H3K27ac,H3K4me3,H3K27ac,H3K27ac,H3K27ac,H3K27ac,H3K27ac,H3K27ac,H3K27ac,H3K27ac,H3K27ac,H3K27ac,H3K27ac,H3K27ac,H3K27ac	7	2	late_enh
chr8	105335594	105335744	105335669	0	1	0	0	0	0	1	1	1	10.2238,15.6597,10.2058,13.316,28.4407,11.4674,18.1248,25.5306,19.1411,11.0715	H3K27ac,H3K27ac,H3K27ac,H3K4me1,H3K27ac,H3K27ac,H3K27ac,H3K27ac,H3K27ac,H3K4me3	4	3	late_enh
chr9	95085491	95085641	95085566	0	0	0	0	0	1	1	1	1	9.91349,10.0073,9.91349,9.0629,46.833,21.9496,11.2631,23.0106,10.4358	H3K27ac,H3K27ac,H3K27ac,H3K27ac,H3K4me3,H3K4me1,H3K4me1,H3K4me1,H3K4me1	4	3	late_enh
chr1	154845852	154846002	154845927	0	0	0	0	0	0	1	1	1	9.15692,10.352,12.8429,10.352,11.2516,12.2793,12.9631,14.1048,13.7075,14.1048,15.1839,15.0477,11.0983,10.6828,10.9216,15.975,10.5154,12.1251	H3K4me1,H3K4me1,H3K4me1,H3K4me1,H3K4me1,H3K4me1,H3K4me1,H3K4me1,H3K4me1,H3K4me1,H3K4me1,H3K4me1,H3K4me1,H3K4me1,H3K4me1,H3K4me1,H3K4me1,H3K4me1	3	1	late_enh
chr20	51492367	51492517	51492442	0	1	0	0	0	0	1	1	1	19.883,9.09103,14.6965,9.97105,10.1562,11.1921,11.5363,11.5829,11.5363,11.4909,11.0317,45.1256,53.01,23.2495,12.3806,10.913,10.0006,10.913,10.913,9.19269,20.6125,14.0965,12.4285,10.4009,11.772,15.6423	H3K27ac,H3K27ac,H3K27ac,H3K27ac,H3K27ac,H3K27ac,H3K4me1,H3K4me1,H3K4me1,H3K4me1,H3K4me1,H3K27ac,H3K27ac,H3K27ac,H3K27ac,H3K27ac,H3K27ac,H3K27ac,H3K27ac,H3K27ac,H3K4me1,H3K4me1,H3K4me1,H3K4me1,H3K4me1,H3K4me3	4	3	late_enh
chr5	177310644	177310794	177310719	0	1	1	0	0	1	1	1	1	10.5841,10.665,10.4638,9.05061,54.4892,30.0417,19.3286,40.6128,46.8015,47.0404,43.2881,42.7317,60.666,42.7317,38.7726,24.6799,56.7975,88.596,10.6676,11.6143,9.74402,9.69424,12.5234,9.45934,9.45934,12.1364,11.7329,17.8835,14.7219,12.7029,9.28319,9.2299,27.6271,27.0325,24.6844,52.5486,47.754,54.9867,71.4379,78.02,57.4508,36.287,26.699,30.8658,28.2653,25.5444,9.28019,11.4511,18.8564,20.5096,18.8564,…	H3K4me1,H3K4me1,H3K4me1,H3K4me1,H3K4me3,H3K4me3,H3K4me3,H3K4me3,H3K4me3,H3K4me3,H3K4me3,H3K4me3,H3K4me3,H3K4me3,H3K4me3,H3K4me3,H3K4me3,H3K4me3,H3K4me3,H3K4me3,H3K4me3,H3K4me3,H3K4me3,H3K4me3,H3K4me3,H3K4me3,H3K4me1,H3K4me1,H3K4me1,H3K4me1,H3K4me1,H3K4me1,H3K27ac,H3K27ac,H3K27ac,H3K4me1,H3K4me1,H3K4me1,H3K4me1,H3K4me1,H3K4me1,H3K4me1,H3K4me1,H3K4me1,H3K4me1,H3K4me1,H3K4me1,H3K4me1,H3K4me1,H3K4me1…	6	3	late_enh
chr5	173247799	173247949	173247874	0	0	1	0	0	1	1	1	1	13.2795,13.8102,12.3694,10.2773,11.3735,10.2773,115.915,55.8608,12.9545,30.3392,25.2957,20.5129,23.3495,30.3392,25.2957,23.3495,23.764,24.6337,25.5614,26.0502,22.9839,27.0946,20.0241,20.1195,18.6205,20.1195,21.3356	H3K4me1,H3K4me1,H3K4me1,H3K27ac,H3K27ac,H3K27ac,H3K27ac,H3K27ac,H3K27ac,H3K27ac,H3K27ac,H3K27ac,H3K27ac,H3K27ac,H3K27ac,H3K27ac,H3K27ac,H3K27ac,H3K27ac,H3K27ac,H3K27ac,H3K27ac,H3K27ac,H3K27ac,H3K27ac,H3K27ac,H3K27ac	5	2	late_enh
chr14	23404632	23404782	23404707	1	1	1	0	1	1	1	1	1	37.4214,37.8614,10.2504,37.2495,39.5532,10.1177,10.0851,10.0197,29.4878,27.788,29.4878,26.9494,25.2951,24.4797,25.2951,32.9734,35.6595,27.788,30.3486,32.0915,30.3486,29.4878,26.9494,27.788,26.6248,30.8091,33.4035,31.6671,34.2817,35.634,31.6671,29.1138,26.6248,29.1138,28.2768,29.1138,26.6248,34.2817,30.8091,31.6671,26.6248,28.2768,23.4118,21.0861,10.0278,12.9637,12.7002,12.9637,13.2368,12.9637,9.9…	H3K27ac,H3K27ac,H3K4me3,H3K27ac,H3K27ac,H3K4me3,H3K4me3,H3K4me3,H3K4me3,H3K4me3,H3K4me3,H3K4me3,H3K4me3,H3K4me3,H3K4me3,H3K4me3,H3K4me3,H3K4me3,H3K4me3,H3K4me3,H3K4me3,H3K4me3,H3K4me3,H3K4me3,H3K4me3,H3K4me3,H3K4me3,H3K4me3,H3K4me3,H3K4me3,H3K4me3,H3K4me3,H3K4me3,H3K4me3,H3K4me3,H3K4me3,H3K4me3,H3K4me3,H3K4me3,H3K4me3,H3K4me3,H3K4me3,H3K4me3,H3K4me3,H3K27ac,H3K27ac,H3K27ac,H3K27ac,H3K27ac,H3K27ac…	8	3	late_enh
chr19	55156515	55156665	55156590	1	1	1	0	1	0	1	1	1	14.1316,14.3123,9.83753,9.83753,10.9562,12.1045,12.4794,13.9977,11.7411,13.9977,12.4794,14.7768,16.3731,39.8039,18.8577,17.4541,18.8577,16.3731,19.7086,12.2431,22.3258,26.8878,27.8283,28.1074,26.1957,31.0427,28.1074,25.254,21.0231,22.4879,23.3999,25.254,26.1957,29.077,31.0427,10.7846,28.7681,11.0268,28.1718,14.2193,10.4888,10.7846,17.8005,9.99872,9.23189,12.7155,13.4892,10.362,13.9349,13.8209,15.…	H3K27ac,H3K27ac,H3K27ac,H3K27ac,H3K27ac,H3K27ac,H3K4me3,H3K4me3,H3K4me3,H3K4me3,H3K4me3,H3K4me3,H3K4me3,H3K4me3,H3K4me3,H3K4me3,H3K4me3,H3K4me3,H3K4me3,H3K4me3,H3K4me3,H3K4me3,H3K4me3,H3K4me3,H3K4me3,H3K4me3,H3K4me3,H3K4me3,H3K4me3,H3K4me3,H3K4me3,H3K4me3,H3K4me3,H3K4me3,H3K27ac,H3K27ac,H3K4me3,H3K27ac,H3K27ac,H3K27ac,H3K27ac,H3K4me1,H3K4me1,H3K4me3,H3K4me3,H3K4me3,H3K4me3,H3K4me3,H3K4me3,H3K4me3…	7	3	late_enh
chr7	82443280	82443430	82443355	1	1	1	1	1	1	1	1	1	10.1642,23.2179,14.4829,13.2807,14.4829,12.1045,103.87,13.2807,10.9562,138.897,143.082,104.009,13.2807,10.9562,9.83753,105.853,134.774,220.628,154.71,103.87,10.9562,12.1045,14.4829,15.7098,269.824,125.492,14.4829,15.7098,141.098,16.96,15.7098,14.4829,15.7098,24.5401,38.2483,339.987,44.7094,54.7521,63.4049,74.0882,83.2159,97.8522,16.3196,68.7078,193.298,79.5416,85.0642,131.703,94.4129,121.448,123.…	H3K27ac,H3K4me3,H3K27ac,H3K27ac,H3K27ac,H3K27ac,H3K4me3,H3K27ac,H3K27ac,H3K4me3,H3K4me3,H3K27ac,H3K27ac,H3K27ac,H3K27ac,H3K4me3,H3K4me3,H3K4me3,H3K4me3,H3K27ac,H3K27ac,H3K27ac,H3K27ac,H3K4me3,H3K4me3,H3K27ac,H3K27ac,H3K4me3,H3K27ac,H3K27ac,H3K27ac,H3K27ac,H3K4me3,H3K4me3,H3K4me3,H3K4me3,H3K4me3,H3K4me3,H3K4me3,H3K4me3,H3K4me3,H3K4me3,H3K4me3,H3K4me3,H3K4me3,H3K4me3,H3K4me3,H3K4me3,H3K4me3,H3K4me3…	9	2	late_enh
chr7	150945448	150945598	150945523	1	1	1	0	0	1	1	1	1	10.5156,9.39292,9.84393,17.8762,29.4296,23.475,34.4153,34.743,35.7695,34.4693,49.9276,44.5721,40.6488,54.0315,63.8748,72.5845,68.1998,49.9276,54.0315,49.9276,45.2669,29.6279,27.3732,29.6279,24.0784,29.6279,47.8066,19.3169,21.4063,29.1307,37.4085,30.6822,11.029,9.33273,13.7748,13.5895,9.25275,10.0802,10.2205,11.1393,9.3248,14.6285,10.8193,11.7411,62.3379,93.0786,94.5527,40.8548,11.2929,11.5674,37.…	H3K27ac,H3K4me1,H3K27ac,H3K27ac,H3K27ac,H3K27ac,H3K27ac,H3K27ac,H3K27ac,H3K27ac,H3K27ac,H3K27ac,H3K27ac,H3K27ac,H3K27ac,H3K27ac,H3K27ac,H3K27ac,H3K27ac,H3K27ac,H3K27ac,H3K27ac,H3K27ac,H3K27ac,H3K27ac,H3K27ac,H3K27ac,H3K4me1,H3K4me1,H3K4me1,H3K4me1,H3K4me1,H3K4me3,H3K4me1,H3K4me1,H3K4me1,H3K4me1,H3K4me1,H3K27ac,H3K27ac,H3K27ac,H3K4me1,H3K4me1,H3K4me1,H3K4me3,H3K27ac,H3K27ac,H3K27ac,H3K4me1,H3K4me1…	7	3	late_enh
chr5	173234666	173234816	173234741	1	1	1	1	1	1	1	1	1	11.9219,13.6748,12.7895,81.8314,17.378,19.3193,58.7367,19.0119,17.0926,11.7024,10.0445,11.7024,34.8973,104.814,33.5446,36.2618,33.5446,160.336,28.451,34.8973,183.684,17.3363,32.204,93.1049,29.5611,33.5446,34.8973,184.262,149.327,53.8198,210.63,37.638,40.4237,38.8363,33.6105,37.4792,36.1332,34.7984,137.518,52.2,32.1637,172.212,30.8645,32.1637,30.8645,32.1637,55.0394,167.327,163.288,130.481,32.5545…	H3K4me1,H3K4me1,H3K4me1,H3K27ac,H3K4me1,H3K4me1,H3K4me3,H3K4me1,H3K4me1,H3K4me1,H3K4me1,H3K4me1,H3K27ac,H3K4me3,H3K27ac,H3K27ac,H3K27ac,H3K4me3,H3K27ac,H3K27ac,H3K27ac,H3K27ac,H3K27ac,H3K27ac,H3K27ac,H3K27ac,H3K27ac,H3K4me3,H3K27ac,H3K4me3,H3K27ac,H3K27ac,H3K27ac,H3K27ac,H3K4me3,H3K27ac,H3K27ac,H3K27ac,H3K4me3,H3K4me3,H3K27ac,H3K4me3,H3K27ac,H3K27ac,H3K27ac,H3K27ac,H3K4me3,H3K4me3,H3K4me3,H3K27ac…	9	3	late_enh
chr1	93909678	93909828	93909753	1	1	1	1	1	1	1	1	1	17.6696,27.6886,39.9473,38.6747,28.8646,27.6886,31.2518,32.4624,28.8646,34.9163,38.6747,39.9473,42.5209,43.8214,50.4548,51.8064,50.4548,54.5333,51.8064,60.0783,37.3597,58.681,60.0783,64.3127,60.0783,55.9084,54.5333,9.53557,9.53557,9.10602,10.0236,9.10602,9.53557,9.59773,10.5498,11.5264,10.5498,9.59773,27.1237,23.6525,22.3415,20.1017,19.0961,21.257,20.1866,19.1308,18.0902,17.0653,15.0648,14.0906,1…	H3K4me3,H3K4me3,H3K4me3,H3K4me3,H3K4me3,H3K4me3,H3K4me3,H3K4me3,H3K4me3,H3K4me3,H3K4me3,H3K4me3,H3K4me3,H3K4me3,H3K4me3,H3K4me3,H3K4me3,H3K4me3,H3K4me3,H3K4me3,H3K4me3,H3K4me3,H3K4me3,H3K4me3,H3K4me3,H3K4me3,H3K4me3,H3K4me3,H3K4me3,H3K4me3,H3K4me3,H3K4me3,H3K4me3,H3K4me3,H3K4me3,H3K4me3,H3K4me3,H3K4me3,H3K4me3,H3K4me3,H3K4me3,H3K4me3,H3K4me3,H3K4me3,H3K4me3,H3K4me3,H3K4me3,H3K4me3,H3K4me3,H3K4me3…	9	3	late_enh
chr15	34794587	34794737	34794662	1	1	1	1	1	1	1	1	1	11.2215,27.3646,99.8347,104.959,30.0471,103.437,146.852,108.385,67.1011,35.3967,28.6987,27.3646,120.274,30.8548,30.0471,27.3646,105.856,128.497,69.5976,24.5647,108.288,66.5208,201.12,27.0438,32.113,28.3042,106.669,64.3585,32.1637,34.7984,32.1637,102.85,34.7984,37.4792,40.204,148.241,38.8363,36.1332,38.8363,162.282,37.4792,145.224,86.904,36.1332,40.204,36.1332,34.7984,59.9517,155.227,36.1332,38.83…	H3K4me3,H3K27ac,H3K4me3,H3K4me3,H3K27ac,H3K4me3,H3K4me3,H3K4me3,H3K4me3,H3K4me3,H3K27ac,H3K27ac,H3K4me3,H3K4me3,H3K27ac,H3K27ac,H3K4me3,H3K4me3,H3K4me3,H3K27ac,H3K4me3,H3K4me3,H3K4me3,H3K27ac,H3K27ac,H3K27ac,H3K4me3,H3K4me3,H3K27ac,H3K27ac,H3K27ac,H3K27ac,H3K27ac,H3K27ac,H3K27ac,H3K4me3,H3K27ac,H3K27ac,H3K27ac,H3K4me3,H3K27ac,H3K4me3,H3K4me3,H3K27ac,H3K27ac,H3K27ac,H3K27ac,H3K4me3,H3K4me3,H3K27ac…	9	3	late_enh
chr15	34794599	34794749	34794674	1	1	1	1	1	1	1	1	1	11.2215,27.3646,120.274,30.8548,30.0471,27.3646,105.856,128.497,69.5976,24.5647,108.288,66.5208,201.12,27.0438,32.113,28.3042,106.669,64.3585,32.1637,34.7984,32.1637,102.85,34.7984,37.4792,40.204,148.241,38.8363,36.1332,38.8363,162.282,37.4792,145.224,86.904,36.1332,40.204,36.1332,34.7984,59.9517,155.227,36.1332,38.8363,32.1637,33.4751,34.7984,36.1332,32.1637,151.027,33.4751,149.632,112.496,34.79…	H3K4me3,H3K27ac,H3K4me3,H3K4me3,H3K27ac,H3K27ac,H3K4me3,H3K4me3,H3K4me3,H3K27ac,H3K4me3,H3K4me3,H3K4me3,H3K27ac,H3K27ac,H3K27ac,H3K4me3,H3K4me3,H3K27ac,H3K27ac,H3K27ac,H3K27ac,H3K27ac,H3K27ac,H3K27ac,H3K4me3,H3K27ac,H3K27ac,H3K27ac,H3K4me3,H3K27ac,H3K4me3,H3K4me3,H3K27ac,H3K27ac,H3K27ac,H3K27ac,H3K4me3,H3K4me3,H3K27ac,H3K27ac,H3K27ac,H3K27ac,H3K27ac,H3K27ac,H3K27ac,H3K4me3,H3K27ac,H3K4me3,H3K4me3…	9	3	late_enh
chr8	11703280	11703430	11703355	1	1	1	0	1	1	1	1	1	9.67346,14.2023,15.2808,14.2023,15.2808,17.497,16.3793,18.633,17.497,16.3793,24.9699,15.2808,13.1448,17.8227,11.6562,14.2023,13.1448,12.1094,29.5175,11.0972,9.14786,10.1095,27.6886,11.0972,12.1094,11.0972,12.1094,13.1448,54.8626,10.6001,10.0688,9.1099,11.0536,58.681,55.9084,137.592,60.0783,146.462,55.9084,50.4548,55.9084,54.5333,50.4548,34.5232,12.9677,47.776,54.5333,50.4548,47.776,55.9084,64.312…	H3K4me3,H3K27ac,H3K27ac,H3K27ac,H3K27ac,H3K27ac,H3K27ac,H3K27ac,H3K27ac,H3K27ac,H3K4me3,H3K27ac,H3K27ac,H3K4me3,H3K4me3,H3K27ac,H3K27ac,H3K27ac,H3K27ac,H3K27ac,H3K27ac,H3K4me3,H3K27ac,H3K27ac,H3K27ac,H3K27ac,H3K27ac,H3K27ac,H3K4me3,H3K27ac,H3K27ac,H3K27ac,H3K4me3,H3K4me3,H3K27ac,H3K4me3,H3K27ac,H3K4me3,H3K4me3,H3K4me3,H3K4me3,H3K4me3,H3K27ac,H3K4me3,H3K4me3,H3K4me3,H3K4me3,H3K4me3,H3K4me3,H3K4me3…	8	2	late_enh
chr10	18141147	18141297	18141222	0	1	1	1	1	1	1	1	1	9.09311,19.5596,119.026,18.3823,19.5596,20.7546,117.026,14.6591,10.3504,13.3765,20.27,22.0683,16.8102,12.7694,11.2517,20.27,22.9835,14.3453,10.5158,24.6084,19.4375,13.4154,120.509,123.488,102.475,114.599,106.115,39.6556,99.4877,110.208,109.241,38.2243,114.599,105.078,102.093,55.0513,113.131,109.241,100.47,96.5188,105.853,108.196,103.721,95.0415,108.752,153.334,104.41,119.709,101.537,95.0415,104.4…	H3K27ac,H3K27ac,H3K4me3,H3K27ac,H3K27ac,H3K27ac,H3K4me3,H3K4me3,H3K4me3,H3K4me3,H3K4me3,H3K4me3,H3K4me3,H3K4me3,H3K4me3,H3K4me3,H3K4me3,H3K4me3,H3K4me3,H3K4me3,H3K4me3,H3K4me3,H3K4me3,H3K4me3,H3K4me3,H3K4me3,H3K4me3,H3K4me3,H3K4me3,H3K4me3,H3K4me3,H3K4me3,H3K4me3,H3K4me3,H3K4me3,H3K4me3,H3K4me3,H3K4me3,H3K4me3,H3K4me3,H3K27ac,H3K4me3,H3K4me3,H3K4me3,H3K4me3,H3K4me3,H3K4me3,H3K4me3,H3K4me3,H3K4me3…	8	3	late_enh
chr10	20896868	20897018	20896943	0	1	1	1	1	1	1	1	1	10.9562,9.83753,10.9562,9.83753,21.6797,27.4741,30.4762,18.9,13.6172,14.9001,11.1369,11.7406,66.1877,10.7509,11.7406,13.7885,13.3588,10.3916,11.3579,83.0724,15.4437,19.8374,22.1347,55.0402,17.6053,22.1347,98.6723,87.8516,83.3614,78.9215,75.9906,60.9609,71.6394,47.8066,74.5341,80.3958,84.8526,89.3592,84.8526,87.8516,84.8526,89.3592,36.0134,93.9138,92.3904,66.1877,98.5145,93.9138,23.6583,98.5145,22…	H3K27ac,H3K27ac,H3K27ac,H3K27ac,H3K4me3,H3K4me3,H3K4me3,H3K4me3,H3K4me3,H3K4me3,H3K4me3,H3K27ac,H3K4me3,H3K27ac,H3K27ac,H3K27ac,H3K27ac,H3K27ac,H3K27ac,H3K4me3,H3K27ac,H3K27ac,H3K27ac,H3K4me3,H3K27ac,H3K27ac,H3K4me3,H3K4me3,H3K4me3,H3K4me3,H3K4me3,H3K27ac,H3K4me3,H3K27ac,H3K4me3,H3K4me3,H3K4me3,H3K4me3,H3K4me3,H3K4me3,H3K4me3,H3K4me3,H3K4me3,H3K4me3,H3K4me3,H3K4me3,H3K4me3,H3K4me3,H3K4me3,H3K4me3…	8	3	late_enh
chr10	20896875	20897025	20896950	0	1	1	1	1	1	1	1	1	9.83753,10.9562,9.83753,21.6797,27.4741,30.4762,18.9,13.6172,14.9001,11.1369,11.7406,66.1877,10.7509,11.7406,13.7885,13.3588,10.3916,11.3579,83.0724,15.4437,19.8374,22.1347,55.0402,17.6053,22.1347,75.9906,60.9609,71.6394,47.8066,74.5341,80.3958,84.8526,89.3592,84.8526,87.8516,84.8526,89.3592,36.0134,93.9138,92.3904,66.1877,98.5145,93.9138,23.6583,98.5145,22.3012,93.9138,47.8559,101.607,99.567,91.…	H3K27ac,H3K27ac,H3K27ac,H3K4me3,H3K4me3,H3K4me3,H3K4me3,H3K4me3,H3K4me3,H3K4me3,H3K27ac,H3K4me3,H3K27ac,H3K27ac,H3K27ac,H3K27ac,H3K27ac,H3K27ac,H3K4me3,H3K27ac,H3K27ac,H3K27ac,H3K4me3,H3K27ac,H3K27ac,H3K4me3,H3K27ac,H3K4me3,H3K27ac,H3K4me3,H3K4me3,H3K4me3,H3K4me3,H3K4me3,H3K4me3,H3K4me3,H3K4me3,H3K4me3,H3K4me3,H3K4me3,H3K4me3,H3K4me3,H3K4me3,H3K4me3,H3K4me3,H3K4me3,H3K4me3,H3K4me3,H3K4me3,H3K4me3…	8	3	late_enh
chr10	20896878	20897028	20896953	0	1	1	1	1	1	1	1	1	9.83753,10.9562,9.83753,21.6797,27.4741,30.4762,18.9,13.6172,14.9001,11.1369,11.7406,66.1877,10.7509,11.7406,13.7885,13.3588,10.3916,11.3579,83.0724,15.4437,19.8374,22.1347,55.0402,17.6053,22.1347,74.5341,80.3958,84.8526,89.3592,84.8526,87.8516,84.8526,89.3592,36.0134,93.9138,92.3904,66.1877,98.5145,93.9138,23.6583,98.5145,22.3012,93.9138,47.8559,101.607,99.567,91.9921,90.4922,87.5083,77.2357,50.…	H3K27ac,H3K27ac,H3K27ac,H3K4me3,H3K4me3,H3K4me3,H3K4me3,H3K4me3,H3K4me3,H3K4me3,H3K27ac,H3K4me3,H3K27ac,H3K27ac,H3K27ac,H3K27ac,H3K27ac,H3K27ac,H3K4me3,H3K27ac,H3K27ac,H3K27ac,H3K4me3,H3K27ac,H3K27ac,H3K4me3,H3K4me3,H3K4me3,H3K4me3,H3K4me3,H3K4me3,H3K4me3,H3K4me3,H3K4me3,H3K4me3,H3K4me3,H3K4me3,H3K4me3,H3K4me3,H3K4me3,H3K4me3,H3K4me3,H3K4me3,H3K4me3,H3K4me3,H3K4me3,H3K4me3,H3K4me3,H3K4me3,H3K4me3…	8	3	late_enh
chr11	2777973	2778123	2778048	0	1	1	0	1	0	1	1	1	10.1992,9.27007,9.12581,11.9549,10.9882,11.9549,10.2236,9.46026,10.2236,49.9829,57.4373,92.0351,84.8379,77.7706,81.0887,48.2144,45.9564,31.0093,27.3114,18.692,11.1163,27.3114,22.025,20.3382,29.8819,21.5271,43.6086,10.9815,14.3454,17.9199,64.8568,21.6757,29.6476,11.7346,9.70316,11.7346,13.8644,13.3634,16.6354,14.4334,11.2907,9.31638,13.3634,11.2907,13.3634,180.933,163.273,176.065,181.128,169.358,1…	H3K27ac,H3K27ac,H3K27ac,H3K27ac,H3K27ac,H3K27ac,H3K27ac,H3K27ac,H3K27ac,H3K27ac,H3K27ac,H3K27ac,H3K27ac,H3K27ac,H3K27ac,H3K27ac,H3K27ac,H3K27ac,H3K27ac,H3K27ac,H3K27ac,H3K27ac,H3K27ac,H3K27ac,H3K27ac,H3K27ac,H3K27ac,H3K27ac,H3K27ac,H3K27ac,H3K27ac,H3K27ac,H3K27ac,H3K27ac,H3K27ac,H3K27ac,H3K27ac,H3K27ac,H3K27ac,H3K27ac,H3K27ac,H3K27ac,H3K27ac,H3K27ac,H3K27ac,H3K27ac,H3K27ac,H3K27ac,H3K27ac,H3K27ac…	6	2	late_enh
chr11	2777974	2778124	2778049	0	1	1	0	1	0	1	1	1	10.1992,9.27007,9.12581,11.9549,10.9882,11.9549,10.2236,9.46026,10.2236,49.9829,57.4373,92.0351,84.8379,77.7706,81.0887,48.2144,45.9564,31.0093,27.3114,18.692,11.1163,27.3114,22.025,20.3382,29.8819,21.5271,43.6086,10.9815,14.3454,17.9199,64.8568,21.6757,29.6476,11.7346,9.70316,11.7346,13.8644,13.3634,16.6354,14.4334,11.2907,9.31638,13.3634,11.2907,13.3634,14.4334,180.933,163.273,176.065,181.128,1…	H3K27ac,H3K27ac,H3K27ac,H3K27ac,H3K27ac,H3K27ac,H3K27ac,H3K27ac,H3K27ac,H3K27ac,H3K27ac,H3K27ac,H3K27ac,H3K27ac,H3K27ac,H3K27ac,H3K27ac,H3K27ac,H3K27ac,H3K27ac,H3K27ac,H3K27ac,H3K27ac,H3K27ac,H3K27ac,H3K27ac,H3K27ac,H3K27ac,H3K27ac,H3K27ac,H3K27ac,H3K27ac,H3K27ac,H3K27ac,H3K27ac,H3K27ac,H3K27ac,H3K27ac,H3K27ac,H3K27ac,H3K27ac,H3K27ac,H3K27ac,H3K27ac,H3K27ac,H3K27ac,H3K27ac,H3K27ac,H3K27ac,H3K27ac…	6	2	late_enh
chr11	2777972	2778122	2778047	0	1	1	0	1	0	1	1	1	10.1992,9.27007,9.12581,11.9549,10.9882,11.9549,10.2236,9.46026,10.2236,49.9829,57.4373,92.0351,84.8379,77.7706,81.0887,48.2144,45.9564,31.0093,27.3114,18.692,11.1163,27.3114,22.025,20.3382,29.8819,21.5271,43.6086,10.9815,14.3454,17.9199,64.8568,21.6757,29.6476,11.7346,9.70316,11.7346,13.8644,13.3634,16.6354,14.4334,11.2907,9.31638,13.3634,11.2907,13.3634,164.863,180.933,163.273,176.065,181.128,1…	H3K27ac,H3K27ac,H3K27ac,H3K27ac,H3K27ac,H3K27ac,H3K27ac,H3K27ac,H3K27ac,H3K27ac,H3K27ac,H3K27ac,H3K27ac,H3K27ac,H3K27ac,H3K27ac,H3K27ac,H3K27ac,H3K27ac,H3K27ac,H3K27ac,H3K27ac,H3K27ac,H3K27ac,H3K27ac,H3K27ac,H3K27ac,H3K27ac,H3K27ac,H3K27ac,H3K27ac,H3K27ac,H3K27ac,H3K27ac,H3K27ac,H3K27ac,H3K27ac,H3K27ac,H3K27ac,H3K27ac,H3K27ac,H3K27ac,H3K27ac,H3K27ac,H3K27ac,H3K27ac,H3K27ac,H3K27ac,H3K27ac,H3K27ac…	6	2	late_enh
chr11	2777885	2778035	2777960	0	1	1	0	1	1	1	1	1	10.1992,9.27007,9.12581,11.9549,37.3643,40.5712,50.5792,32.1773,38.8918,41.7245,41.0548,48.4555,38.4256,37.3643,46.0626,49.9829,57.4373,92.0351,84.8379,77.7706,81.0887,48.2144,10.9815,9.51821,11.7346,9.70316,11.7346,13.8644,13.3634,101.826,82.873,101.826,95.1745,104.496,122.304,123.699,141.345,166.457,155.368,164.863,180.933,163.273,176.065,181.128,169.358,123.94,108.221,115.842,105.203,98.1819,9…	H3K27ac,H3K27ac,H3K27ac,H3K27ac,H3K27ac,H3K27ac,H3K27ac,H3K27ac,H3K27ac,H3K27ac,H3K27ac,H3K27ac,H3K27ac,H3K27ac,H3K27ac,H3K27ac,H3K27ac,H3K27ac,H3K27ac,H3K27ac,H3K27ac,H3K27ac,H3K27ac,H3K27ac,H3K27ac,H3K27ac,H3K27ac,H3K27ac,H3K27ac,H3K27ac,H3K27ac,H3K27ac,H3K27ac,H3K27ac,H3K27ac,H3K27ac,H3K27ac,H3K27ac,H3K27ac,H3K27ac,H3K27ac,H3K27ac,H3K27ac,H3K27ac,H3K27ac,H3K27ac,H3K27ac,H3K27ac,H3K27ac,H3K27ac…	7	2	late_enh
chr11	2777898	2778048	2777973	0	1	1	0	1	1	1	1	1	10.1992,9.27007,9.12581,11.9549,10.9882,11.9549,32.1773,38.8918,41.7245,41.0548,48.4555,38.4256,37.3643,46.0626,49.9829,57.4373,92.0351,84.8379,77.7706,81.0887,48.2144,45.9564,31.0093,27.3114,18.692,10.9815,9.51821,11.7346,9.70316,11.7346,13.8644,13.3634,82.873,101.826,95.1745,104.496,122.304,123.699,141.345,166.457,155.368,164.863,180.933,163.273,176.065,181.128,169.358,123.94,108.221,115.842,10…	H3K27ac,H3K27ac,H3K27ac,H3K27ac,H3K27ac,H3K27ac,H3K27ac,H3K27ac,H3K27ac,H3K27ac,H3K27ac,H3K27ac,H3K27ac,H3K27ac,H3K27ac,H3K27ac,H3K27ac,H3K27ac,H3K27ac,H3K27ac,H3K27ac,H3K27ac,H3K27ac,H3K27ac,H3K27ac,H3K27ac,H3K27ac,H3K27ac,H3K27ac,H3K27ac,H3K27ac,H3K27ac,H3K27ac,H3K27ac,H3K27ac,H3K27ac,H3K27ac,H3K27ac,H3K27ac,H3K27ac,H3K27ac,H3K27ac,H3K27ac,H3K27ac,H3K27ac,H3K27ac,H3K27ac,H3K27ac,H3K27ac,H3K27ac…	7	2	late_enh
chr11	2777894	2778044	2777969	0	1	1	0	1	1	1	1	1	10.1992,9.27007,9.12581,11.9549,10.9882,11.9549,40.5712,50.5792,32.1773,38.8918,41.7245,41.0548,48.4555,38.4256,37.3643,46.0626,49.9829,57.4373,92.0351,84.8379,77.7706,81.0887,48.2144,45.9564,31.0093,27.3114,18.692,10.9815,9.51821,11.7346,9.70316,11.7346,13.8644,13.3634,82.873,101.826,95.1745,104.496,122.304,123.699,141.345,166.457,155.368,164.863,180.933,163.273,176.065,181.128,169.358,123.94,10…	H3K27ac,H3K27ac,H3K27ac,H3K27ac,H3K27ac,H3K27ac,H3K27ac,H3K27ac,H3K27ac,H3K27ac,H3K27ac,H3K27ac,H3K27ac,H3K27ac,H3K27ac,H3K27ac,H3K27ac,H3K27ac,H3K27ac,H3K27ac,H3K27ac,H3K27ac,H3K27ac,H3K27ac,H3K27ac,H3K27ac,H3K27ac,H3K27ac,H3K27ac,H3K27ac,H3K27ac,H3K27ac,H3K27ac,H3K27ac,H3K27ac,H3K27ac,H3K27ac,H3K27ac,H3K27ac,H3K27ac,H3K27ac,H3K27ac,H3K27ac,H3K27ac,H3K27ac,H3K27ac,H3K27ac,H3K27ac,H3K27ac,H3K27ac…	7	2	late_enh
chr11	2777893	2778043	2777968	0	1	1	0	1	1	1	1	1	10.1992,9.27007,9.12581,11.9549,10.9882,11.9549,37.3643,40.5712,50.5792,32.1773,38.8918,41.7245,41.0548,48.4555,38.4256,37.3643,46.0626,49.9829,57.4373,92.0351,84.8379,77.7706,81.0887,48.2144,45.9564,31.0093,27.3114,18.692,10.9815,9.51821,11.7346,9.70316,11.7346,13.8644,13.3634,82.873,101.826,95.1745,104.496,122.304,123.699,141.345,166.457,155.368,164.863,180.933,163.273,176.065,181.128,169.358,1…	H3K27ac,H3K27ac,H3K27ac,H3K27ac,H3K27ac,H3K27ac,H3K27ac,H3K27ac,H3K27ac,H3K27ac,H3K27ac,H3K27ac,H3K27ac,H3K27ac,H3K27ac,H3K27ac,H3K27ac,H3K27ac,H3K27ac,H3K27ac,H3K27ac,H3K27ac,H3K27ac,H3K27ac,H3K27ac,H3K27ac,H3K27ac,H3K27ac,H3K27ac,H3K27ac,H3K27ac,H3K27ac,H3K27ac,H3K27ac,H3K27ac,H3K27ac,H3K27ac,H3K27ac,H3K27ac,H3K27ac,H3K27ac,H3K27ac,H3K27ac,H3K27ac,H3K27ac,H3K27ac,H3K27ac,H3K27ac,H3K27ac,H3K27ac…	7	2	late_enh
chr11	2777897	2778047	2777972	0	1	1	0	1	1	1	1	1	10.1992,9.27007,9.12581,11.9549,10.9882,11.9549,32.1773,38.8918,41.7245,41.0548,48.4555,38.4256,37.3643,46.0626,49.9829,57.4373,92.0351,84.8379,77.7706,81.0887,48.2144,45.9564,31.0093,27.3114,18.692,10.9815,9.51821,11.7346,9.70316,11.7346,13.8644,13.3634,82.873,101.826,95.1745,104.496,122.304,123.699,141.345,166.457,155.368,164.863,180.933,163.273,176.065,181.128,169.358,123.94,108.221,115.842,10…	H3K27ac,H3K27ac,H3K27ac,H3K27ac,H3K27ac,H3K27ac,H3K27ac,H3K27ac,H3K27ac,H3K27ac,H3K27ac,H3K27ac,H3K27ac,H3K27ac,H3K27ac,H3K27ac,H3K27ac,H3K27ac,H3K27ac,H3K27ac,H3K27ac,H3K27ac,H3K27ac,H3K27ac,H3K27ac,H3K27ac,H3K27ac,H3K27ac,H3K27ac,H3K27ac,H3K27ac,H3K27ac,H3K27ac,H3K27ac,H3K27ac,H3K27ac,H3K27ac,H3K27ac,H3K27ac,H3K27ac,H3K27ac,H3K27ac,H3K27ac,H3K27ac,H3K27ac,H3K27ac,H3K27ac,H3K27ac,H3K27ac,H3K27ac…	7	2	late_enh
chr11	2777892	2778042	2777967	0	1	1	0	1	1	1	1	1	10.1992,9.27007,9.12581,11.9549,10.9882,11.9549,37.3643,40.5712,50.5792,32.1773,38.8918,41.7245,41.0548,48.4555,38.4256,37.3643,46.0626,49.9829,57.4373,92.0351,84.8379,77.7706,81.0887,48.2144,45.9564,31.0093,27.3114,18.692,10.9815,9.51821,11.7346,9.70316,11.7346,13.8644,13.3634,82.873,101.826,95.1745,104.496,122.304,123.699,141.345,166.457,155.368,164.863,180.933,163.273,176.065,181.128,169.358,1…	H3K27ac,H3K27ac,H3K27ac,H3K27ac,H3K27ac,H3K27ac,H3K27ac,H3K27ac,H3K27ac,H3K27ac,H3K27ac,H3K27ac,H3K27ac,H3K27ac,H3K27ac,H3K27ac,H3K27ac,H3K27ac,H3K27ac,H3K27ac,H3K27ac,H3K27ac,H3K27ac,H3K27ac,H3K27ac,H3K27ac,H3K27ac,H3K27ac,H3K27ac,H3K27ac,H3K27ac,H3K27ac,H3K27ac,H3K27ac,H3K27ac,H3K27ac,H3K27ac,H3K27ac,H3K27ac,H3K27ac,H3K27ac,H3K27ac,H3K27ac,H3K27ac,H3K27ac,H3K27ac,H3K27ac,H3K27ac,H3K27ac,H3K27ac…	7	2	late_enh
chr11	2777888	2778038	2777963	0	1	1	0	1	1	1	1	1	10.1992,9.27007,9.12581,11.9549,10.9882,37.3643,40.5712,50.5792,32.1773,38.8918,41.7245,41.0548,48.4555,38.4256,37.3643,46.0626,49.9829,57.4373,92.0351,84.8379,77.7706,81.0887,48.2144,45.9564,31.0093,10.9815,9.51821,11.7346,9.70316,11.7346,13.8644,13.3634,101.826,82.873,101.826,95.1745,104.496,122.304,123.699,141.345,166.457,155.368,164.863,180.933,163.273,176.065,181.128,169.358,123.94,108.221,1…	H3K27ac,H3K27ac,H3K27ac,H3K27ac,H3K27ac,H3K27ac,H3K27ac,H3K27ac,H3K27ac,H3K27ac,H3K27ac,H3K27ac,H3K27ac,H3K27ac,H3K27ac,H3K27ac,H3K27ac,H3K27ac,H3K27ac,H3K27ac,H3K27ac,H3K27ac,H3K27ac,H3K27ac,H3K27ac,H3K27ac,H3K27ac,H3K27ac,H3K27ac,H3K27ac,H3K27ac,H3K27ac,H3K27ac,H3K27ac,H3K27ac,H3K27ac,H3K27ac,H3K27ac,H3K27ac,H3K27ac,H3K27ac,H3K27ac,H3K27ac,H3K27ac,H3K27ac,H3K27ac,H3K27ac,H3K27ac,H3K27ac,H3K27ac…	7	2	late_enh
chr11	2777978	2778128	2778053	0	1	1	0	1	0	1	1	1	10.1992,9.27007,9.12581,11.9549,10.9882,11.9549,10.2236,9.46026,10.2236,57.4373,92.0351,84.8379,77.7706,81.0887,48.2144,45.9564,31.0093,27.3114,18.692,11.1163,27.3114,22.025,20.3382,29.8819,21.5271,43.6086,10.9815,14.3454,17.9199,64.8568,21.6757,29.6476,11.7346,9.70316,11.7346,13.8644,13.3634,16.6354,14.4334,11.2907,9.31638,13.3634,11.2907,13.3634,14.4334,180.933,163.273,176.065,181.128,169.358,1…	H3K27ac,H3K27ac,H3K27ac,H3K27ac,H3K27ac,H3K27ac,H3K27ac,H3K27ac,H3K27ac,H3K27ac,H3K27ac,H3K27ac,H3K27ac,H3K27ac,H3K27ac,H3K27ac,H3K27ac,H3K27ac,H3K27ac,H3K27ac,H3K27ac,H3K27ac,H3K27ac,H3K27ac,H3K27ac,H3K27ac,H3K27ac,H3K27ac,H3K27ac,H3K27ac,H3K27ac,H3K27ac,H3K27ac,H3K27ac,H3K27ac,H3K27ac,H3K27ac,H3K27ac,H3K27ac,H3K27ac,H3K27ac,H3K27ac,H3K27ac,H3K27ac,H3K27ac,H3K27ac,H3K27ac,H3K27ac,H3K27ac,H3K27ac…	6	2	late_enh
chr12	5043906	5044056	5043981	0	1	1	0	1	1	1	1	1	9.09906,10.7691,19.5996,9.49834,58.75,9.49834,13.8892,15.5194,18.0629,23.4693,20.7157,18.0629,12.7726,15.6115,14.8847,17.0972,19.4029,22.6117,26.8215,30.3356,33.0506,34.8966,33.0506,34.8966,14.1967,35.83,40.5971,43.5339,41.5698,30.9914,18.1046,33.4196,35.9015,29.813,35.0684,35.9015,40.1515,43.6487,46.3255,11.3153,14.104,13.9137,55.975,15.8071,16.7785,17.4881,16.4877,17.1061,20.2326,21.3047,86.946…	H3K27ac,H3K4me3,H3K27ac,H3K4me3,H3K4me3,H3K4me3,H3K4me3,H3K4me3,H3K4me3,H3K4me3,H3K4me3,H3K4me3,H3K4me3,H3K4me3,H3K4me3,H3K4me3,H3K4me3,H3K4me3,H3K4me3,H3K4me3,H3K4me3,H3K4me3,H3K4me3,H3K4me3,H3K4me3,H3K4me3,H3K4me3,H3K4me3,H3K4me3,H3K4me3,H3K4me3,H3K4me3,H3K4me3,H3K4me3,H3K4me3,H3K4me3,H3K4me3,H3K4me3,H3K4me3,H3K27ac,H3K4me3,H3K4me3,H3K4me3,H3K4me3,H3K4me3,H3K4me3,H3K4me3,H3K4me3,H3K4me3,H3K4me3…	7	3	late_enh
chr12	32896772	32896922	32896847	0	1	1	1	1	1	1	1	1	15.291,17.4536,128.096,14.1338,13,11.8907,9.75212,9.75212,15.9453,28.0402,23.8418,18.4955,22.4768,15.9453,12.2986,10.0041,127.408,50.199,124.14,159.592,119.27,161.286,112.838,162.984,56.9442,108.062,161.286,51.2684,85.7718,100.196,49.8701,72.3174,95.5359,90.9217,139.54,16.3731,86.3555,129.717,80.3449,77.3742,9.37448,75.8978,72.9633,71.5054,72.9633,60.0783,67.17,32.5447,58.681,101.156,30.038,39.01…	H3K27ac,H3K4me3,H3K27ac,H3K27ac,H3K27ac,H3K27ac,H3K27ac,H3K4me3,H3K4me3,H3K4me3,H3K4me3,H3K4me3,H3K4me3,H3K4me3,H3K4me3,H3K4me3,H3K4me3,H3K4me3,H3K4me3,H3K4me3,H3K4me3,H3K4me3,H3K4me3,H3K4me3,H3K4me3,H3K4me3,H3K4me3,H3K4me3,H3K4me3,H3K4me3,H3K4me3,H3K4me3,H3K4me3,H3K4me3,H3K4me3,H3K4me3,H3K4me3,H3K4me3,H3K4me3,H3K4me3,H3K4me3,H3K4me3,H3K4me3,H3K4me3,H3K27ac,H3K4me3,H3K4me3,H3K4me3,H3K4me3,H3K4me3…	8	3	late_enh
chr15	34792012	34792162	34792087	0	1	1	1	1	1	1	1	1	10.3814,43.5861,9.50756,10.3814,15.1663,21.5654,24.1314,40.7517,16.4638,17.1422,19.2299,20.6637,22.8744,36.6813,27.4984,28.2939,29.9051,39.4146,25.9282,37.8294,27.4984,23.6267,27.4984,28.2939,33.206,35.7473,38.3422,35.7473,42.7807,40.9887,42.7807,40.9887,43.6848,75.8451,74.5108,192.242,71.8584,75.8451,79.8798,83.9606,27.5802,82.5953,28.8029,75.8451,31.2854,43.0735,71.8584,67.9214,10.3684,13.2175,…	H3K27ac,H3K4me3,H3K27ac,H3K27ac,H3K4me3,H3K4me3,H3K4me3,H3K4me3,H3K4me3,H3K4me3,H3K4me3,H3K4me3,H3K4me3,H3K4me3,H3K4me3,H3K4me3,H3K4me3,H3K4me3,H3K4me3,H3K4me3,H3K4me3,H3K4me3,H3K4me3,H3K4me3,H3K4me3,H3K4me3,H3K4me3,H3K4me3,H3K4me3,H3K4me3,H3K4me3,H3K4me3,H3K4me3,H3K4me3,H3K4me3,H3K4me3,H3K4me3,H3K4me3,H3K4me3,H3K4me3,H3K4me3,H3K4me3,H3K4me3,H3K4me3,H3K4me3,H3K4me3,H3K4me3,H3K4me3,H3K4me3,H3K4me3…	8	3	late_enh
chr15	34792327	34792477	34792402	1	1	1	1	1	1	1	1	1	9.95693,9.95693,11.0283,49.4122,77.549,17.497,16.2171,18.7991,25.6077,13.7285,10.1965,70.1481,73.7715,81.1463,79.9056,84.895,68.3345,87.4161,67.2202,91.2296,88.683,92.5091,50.2833,98.9676,53.1055,104.205,105.524,100.271,104.205,109.504,113.516,112.175,105.524,104.205,48.4804,109.504,104.205,101.579,100.271,96.3722,92.5091,96.3722,98.9676,57.6931,101.579,77.2288,10.395,80.4978,77.2288,70.7968,98.1…	H3K27ac,H3K27ac,H3K27ac,H3K4me3,H3K4me3,H3K4me3,H3K4me3,H3K4me3,H3K4me3,H3K4me3,H3K4me3,H3K4me3,H3K4me3,H3K4me3,H3K4me3,H3K4me3,H3K4me3,H3K4me3,H3K4me3,H3K4me3,H3K4me3,H3K4me3,H3K4me3,H3K4me3,H3K4me3,H3K4me3,H3K4me3,H3K4me3,H3K4me3,H3K4me3,H3K4me3,H3K4me3,H3K4me3,H3K4me3,H3K4me3,H3K4me3,H3K4me3,H3K4me3,H3K4me3,H3K4me3,H3K4me3,H3K4me3,H3K4me3,H3K4me3,H3K4me3,H3K27ac,H3K4me3,H3K4me3,H3K4me3,H3K4me3…	9	3	late_enh
chr15	34792501	34792651	34792576	1	1	1	1	1	1	1	1	1	9.95693,13.2526,9.95693,13.2526,14.4024,239.707,11.0283,255.362,12.1274,9.95693,10.1965,13.7285,12.5227,9.61319,9.61319,10.6001,104.537,79.4462,100.737,81.0605,98.2214,79.4462,65.0182,100.737,82.6172,94.4765,39.6261,93.2359,63.4137,94.4765,87.5811,62.1521,45.8623,89.5375,85.8752,33.3502,89.5375,82.2498,89.2267,79.9151,85.8752,78.6626,95.868,82.2498,81.0498,78.6626,81.0498,78.6626,73.9408,77.4754,…	H3K27ac,H3K27ac,H3K27ac,H3K27ac,H3K27ac,H3K4me3,H3K27ac,H3K4me3,H3K27ac,H3K27ac,H3K4me3,H3K4me3,H3K4me3,H3K4me3,H3K4me3,H3K4me3,H3K4me3,H3K4me3,H3K4me3,H3K4me3,H3K4me3,H3K4me3,H3K4me3,H3K4me3,H3K4me3,H3K4me3,H3K4me3,H3K4me3,H3K4me3,H3K4me3,H3K4me3,H3K4me3,H3K4me3,H3K4me3,H3K4me3,H3K4me3,H3K4me3,H3K4me3,H3K4me3,H3K4me3,H3K4me3,H3K4me3,H3K4me3,H3K4me3,H3K4me3,H3K4me3,H3K4me3,H3K4me3,H3K4me3,H3K4me3…	9	3	late_enh
chr15	34792500	34792650	34792575	1	1	1	1	1	1	1	1	1	9.95693,13.2526,9.95693,13.2526,14.4024,239.707,11.0283,255.362,12.1274,9.95693,10.1965,13.7285,12.5227,9.61319,9.61319,10.6001,104.537,79.4462,100.737,81.0605,98.2214,79.4462,65.0182,100.737,82.6172,94.4765,39.6261,93.2359,63.4137,94.4765,87.5811,62.1521,45.8623,89.5375,85.8752,33.3502,89.5375,82.2498,89.2267,79.9151,85.8752,78.6626,95.868,82.2498,81.0498,78.6626,81.0498,78.6626,73.9408,77.4754,…	H3K27ac,H3K27ac,H3K27ac,H3K27ac,H3K27ac,H3K4me3,H3K27ac,H3K4me3,H3K27ac,H3K27ac,H3K4me3,H3K4me3,H3K4me3,H3K4me3,H3K4me3,H3K4me3,H3K4me3,H3K4me3,H3K4me3,H3K4me3,H3K4me3,H3K4me3,H3K4me3,H3K4me3,H3K4me3,H3K4me3,H3K4me3,H3K4me3,H3K4me3,H3K4me3,H3K4me3,H3K4me3,H3K4me3,H3K4me3,H3K4me3,H3K4me3,H3K4me3,H3K4me3,H3K4me3,H3K4me3,H3K4me3,H3K4me3,H3K4me3,H3K4me3,H3K4me3,H3K4me3,H3K4me3,H3K4me3,H3K4me3,H3K4me3…	9	3	late_enh
chr15	34793161	34793311	34793236	0	1	1	1	1	1	1	1	1	11.0972,10.1095,9.14786,10.1095,10.1095,11.0972,10.1095,11.0972,13.1448,15.2808,171.794,21.8905,13.1448,14.2023,13.1448,196.572,171.878,94.3608,14.2023,15.2808,14.2023,166.988,68.8124,16.3793,19.5679,18.315,22.1305,10.6001,10.6001,9.55963,10.6001,12.7625,19.8028,23.1953,9.01888,162.127,142.869,163.744,141.068,335.419,166.988,83.51,171.878,108.972,80.1751,173.514,141.068,168.615,156.365,166.988,17…	H3K27ac,H3K27ac,H3K27ac,H3K27ac,H3K27ac,H3K27ac,H3K27ac,H3K27ac,H3K27ac,H3K27ac,H3K4me3,H3K4me3,H3K27ac,H3K27ac,H3K27ac,H3K4me3,H3K4me3,H3K4me3,H3K27ac,H3K27ac,H3K27ac,H3K4me3,H3K4me3,H3K27ac,H3K27ac,H3K27ac,H3K27ac,H3K4me3,H3K4me3,H3K4me3,H3K4me3,H3K4me3,H3K4me3,H3K4me3,H3K27ac,H3K4me3,H3K4me3,H3K4me3,H3K4me3,H3K4me3,H3K4me3,H3K4me3,H3K4me3,H3K4me3,H3K4me3,H3K4me3,H3K4me3,H3K4me3,H3K4me3,H3K4me3…	8	3	late_enh
chr15	34793509	34793659	34793584	0	1	1	1	1	1	1	1	1	9.14786,10.6001,15.0234,26.1873,21.0457,103.968,19.8028,23.1953,20.4562,17.7977,11.5626,12.7571,137.076,134.031,132.514,103.968,134.031,48.7108,132.514,13.651,129.49,153.901,127.984,123.488,120.509,117.546,127.984,84.8208,75.3978,129.49,69.9187,132.514,68.5635,127.984,67.2143,123.488,69.622,65.4219,63.5307,105.62,65.4219,62.5908,58.8707,57.0346,56.1227,57.0346,70.7968,61.5399,66.5905,87.6104,64.5…	H3K27ac,H3K4me3,H3K4me3,H3K4me3,H3K4me3,H3K4me3,H3K4me3,H3K4me3,H3K4me3,H3K4me3,H3K4me3,H3K4me3,H3K4me3,H3K4me3,H3K4me3,H3K4me3,H3K4me3,H3K4me3,H3K4me3,H3K4me3,H3K4me3,H3K4me3,H3K4me3,H3K4me3,H3K4me3,H3K4me3,H3K4me3,H3K4me3,H3K4me3,H3K4me3,H3K4me3,H3K4me3,H3K4me3,H3K4me3,H3K4me3,H3K4me3,H3K4me3,H3K4me3,H3K4me3,H3K4me3,H3K4me3,H3K4me3,H3K4me3,H3K4me3,H3K4me3,H3K4me3,H3K4me3,H3K4me3,H3K4me3,H3K4me3…	8	2	late_enh
chr15	34793503	34793653	34793578	0	1	1	1	1	1	1	1	1	9.14786,10.6001,15.0234,26.1873,21.0457,103.968,19.8028,23.1953,20.4562,17.7977,11.5626,12.7571,108.938,150.949,107.276,147.842,67.8337,105.62,141.669,81.4136,66.075,137.076,134.031,132.514,103.968,134.031,48.7108,132.514,13.651,129.49,153.901,127.984,123.488,120.509,117.546,127.984,84.8208,75.3978,129.49,69.9187,132.514,68.5635,127.984,67.2143,123.488,69.622,65.4219,63.5307,105.62,65.4219,62.590…	H3K27ac,H3K4me3,H3K4me3,H3K4me3,H3K4me3,H3K4me3,H3K4me3,H3K4me3,H3K4me3,H3K4me3,H3K4me3,H3K4me3,H3K4me3,H3K4me3,H3K4me3,H3K4me3,H3K4me3,H3K4me3,H3K4me3,H3K4me3,H3K4me3,H3K4me3,H3K4me3,H3K4me3,H3K4me3,H3K4me3,H3K4me3,H3K4me3,H3K4me3,H3K4me3,H3K4me3,H3K4me3,H3K4me3,H3K4me3,H3K4me3,H3K4me3,H3K4me3,H3K4me3,H3K4me3,H3K4me3,H3K4me3,H3K4me3,H3K4me3,H3K4me3,H3K4me3,H3K4me3,H3K4me3,H3K4me3,H3K4me3,H3K4me3…	8	2	late_enh
chr18	22169115	22169265	22169190	0	1	1	1	1	1	1	1	1	15.7525,18.0172,16.686,19.1776,20.3555,23.9886,26.4874,27.7584,227.604,55.1618,29.0431,27.7584,26.4874,27.7584,132.68,138.207,29.0431,135.972,27.7584,129.405,29.0431,27.7584,29.0431,26.4874,27.7584,234.624,91.4739,30.3411,29.0431,30.3411,229.355,32.9756,32.8377,31.5183,30.2115,28.3986,25.9399,23.5361,64.372,120.008,24.7309,63.0001,25.9389,65.4303,83.0497,22.356,206.789,63.8824,56.1768,48.4325,33.…	H3K27ac,H3K27ac,H3K4me3,H3K27ac,H3K27ac,H3K27ac,H3K27ac,H3K27ac,H3K4me3,H3K4me3,H3K27ac,H3K27ac,H3K27ac,H3K27ac,H3K4me3,H3K4me3,H3K27ac,H3K4me3,H3K27ac,H3K4me3,H3K27ac,H3K27ac,H3K27ac,H3K27ac,H3K27ac,H3K4me3,H3K4me3,H3K27ac,H3K27ac,H3K27ac,H3K4me3,H3K27ac,H3K27ac,H3K27ac,H3K27ac,H3K27ac,H3K27ac,H3K27ac,H3K4me3,H3K4me3,H3K27ac,H3K4me3,H3K4me3,H3K4me3,H3K4me3,H3K27ac,H3K4me3,H3K4me3,H3K4me3,H3K4me3…	8	3	late_enh
chr18	22172213	22172363	22172288	0	1	1	1	1	1	1	1	1	21.4499,22.5953,23.7554,276.702,30.8866,35.4161,124.855,27.319,32.2149,28.5333,123.244,29.76,183.449,33.5122,59.5606,425.737,36.0704,181.263,383.274,39.9874,81.8392,64.597,41.3132,42.6489,43.994,111.137,428.166,279.083,45.3485,48.0846,49.4659,48.0846,150.926,410.337,49.4659,233.063,471.882,149.307,46.7121,234.831,459.887,147.69,99.008,45.3485,46.7121,58.8479,167.665,45.3485,362.512,164.337,31.031…	H3K27ac,H3K27ac,H3K27ac,H3K4me3,H3K4me3,H3K27ac,H3K4me3,H3K27ac,H3K4me3,H3K27ac,H3K4me3,H3K27ac,H3K27ac,H3K27ac,H3K27ac,H3K4me3,H3K27ac,H3K4me3,H3K4me3,H3K27ac,H3K4me3,H3K27ac,H3K27ac,H3K27ac,H3K27ac,H3K4me3,H3K27ac,H3K27ac,H3K27ac,H3K27ac,H3K4me3,H3K4me3,H3K27ac,H3K4me3,H3K4me3,H3K4me3,H3K27ac,H3K4me3,H3K4me3,H3K4me3,H3K27ac,H3K27ac,H3K27ac,H3K27ac,H3K4me3,H3K27ac,H3K4me3,H3K4me3,H3K27ac,H3K27ac…	8	2	late_enh
chr18	31101916	31102066	31101991	0	1	1	1	1	1	1	1	1	20.1809,21.2511,22.3354,23.4335,277.609,22.3354,21.2511,20.1809,34.1248,55.4726,21.2511,92.6506,20.3843,16.4084,47.8192,15.4522,160.766,16.4084,287.777,82.1568,15.4522,17.3802,16.4084,139.662,62.3387,15.4522,14.5123,13.5893,15.4522,13.5893,16.4084,110.297,81.5079,15.4522,42.6873,326.091,13.5893,14.5123,163.55,89.2027,13.5893,159.927,15.4522,13.5893,16.9496,16.4084,303.903,17.3802,21.4136,156.517,…	H3K27ac,H3K27ac,H3K27ac,H3K27ac,H3K4me3,H3K27ac,H3K27ac,H3K27ac,H3K4me3,H3K27ac,H3K4me3,H3K27ac,H3K27ac,H3K4me3,H3K27ac,H3K4me3,H3K27ac,H3K4me3,H3K4me3,H3K27ac,H3K27ac,H3K27ac,H3K4me3,H3K4me3,H3K27ac,H3K27ac,H3K27ac,H3K27ac,H3K27ac,H3K27ac,H3K4me3,H3K4me3,H3K27ac,H3K4me3,H3K4me3,H3K27ac,H3K27ac,H3K4me3,H3K4me3,H3K27ac,H3K4me3,H3K27ac,H3K27ac,H3K27ac,H3K27ac,H3K4me3,H3K27ac,H3K27ac,H3K4me3,H3K4me3…	8	2	late_enh
chr18	31101938	31102088	31102013	0	1	1	1	1	1	1	1	1	21.2511,20.1809,34.1248,55.4726,21.2511,92.6506,20.3843,16.4084,47.8192,15.4522,160.766,16.4084,287.777,82.1568,15.4522,17.3802,16.4084,139.662,62.3387,15.4522,14.5123,13.5893,15.4522,13.5893,16.4084,110.297,81.5079,15.4522,42.6873,326.091,13.5893,14.5123,163.55,89.2027,13.5893,159.927,15.4522,13.5893,16.9496,16.4084,303.903,17.3802,21.4136,156.517,20.6021,22.4563,103.173,21.4136,101.406,23.5118,…	H3K27ac,H3K27ac,H3K4me3,H3K27ac,H3K4me3,H3K27ac,H3K27ac,H3K4me3,H3K27ac,H3K4me3,H3K27ac,H3K4me3,H3K4me3,H3K27ac,H3K27ac,H3K27ac,H3K4me3,H3K4me3,H3K27ac,H3K27ac,H3K27ac,H3K27ac,H3K27ac,H3K27ac,H3K4me3,H3K4me3,H3K27ac,H3K4me3,H3K4me3,H3K27ac,H3K27ac,H3K4me3,H3K4me3,H3K27ac,H3K4me3,H3K27ac,H3K27ac,H3K27ac,H3K27ac,H3K4me3,H3K27ac,H3K27ac,H3K4me3,H3K4me3,H3K27ac,H3K4me3,H3K27ac,H3K4me3,H3K27ac,H3K4me3…	8	2	late_enh
chr18	31102288	31102438	31102363	0	1	1	1	1	1	1	1	1	9.88748,191.58,12.0472,193.33,10.9535,9.88748,10.9535,9.88748,9.88748,9.88748,31.215,37.1874,29.7575,22.7095,64.146,24.0851,12.4471,14.8741,11.2744,35.1295,14.8741,12.4471,11.2744,11.5118,196.838,95.5273,191.58,50.4121,50.0435,188.089,191.58,193.33,47.3926,102.174,202.123,206.37,196.838,186.349,177.692,191.58,38.2257,181.145,30.108,44.413,51.5025,175.97,28.8174,170.823,172.536,181.145,177.692,170…	H3K27ac,H3K4me3,H3K27ac,H3K4me3,H3K27ac,H3K27ac,H3K27ac,H3K27ac,H3K27ac,H3K27ac,H3K4me3,H3K4me3,H3K4me3,H3K4me3,H3K4me3,H3K4me3,H3K4me3,H3K4me3,H3K4me3,H3K4me3,H3K4me3,H3K4me3,H3K4me3,H3K4me3,H3K4me3,H3K4me3,H3K4me3,H3K4me3,H3K4me3,H3K4me3,H3K4me3,H3K4me3,H3K4me3,H3K4me3,H3K4me3,H3K4me3,H3K4me3,H3K4me3,H3K4me3,H3K4me3,H3K4me3,H3K4me3,H3K4me3,H3K4me3,H3K4me3,H3K4me3,H3K4me3,H3K4me3,H3K4me3,H3K4me3…	8	2	late_enh
chr18	31102320	31102470	31102395	0	1	1	1	1	1	1	1	1	9.88748,10.9535,9.88748,9.88748,9.88748,12.4471,14.8741,11.2744,35.1295,14.8741,12.4471,11.2744,11.5118,181.145,30.108,44.413,51.5025,175.97,28.8174,170.823,172.536,181.145,177.692,170.823,175.97,177.692,54.61,170.823,65.2334,167.409,33.2623,66.5954,165.706,69.338,160.619,152.21,150.539,150.115,63.8777,160.619,148.297,62.5285,162.312,160.619,157.245,53.8135,155.563,147.207,144.674,145.547,142.238…	H3K27ac,H3K27ac,H3K27ac,H3K27ac,H3K27ac,H3K4me3,H3K4me3,H3K4me3,H3K4me3,H3K4me3,H3K4me3,H3K4me3,H3K4me3,H3K4me3,H3K4me3,H3K4me3,H3K4me3,H3K4me3,H3K4me3,H3K4me3,H3K4me3,H3K4me3,H3K4me3,H3K4me3,H3K4me3,H3K4me3,H3K4me3,H3K4me3,H3K4me3,H3K4me3,H3K4me3,H3K4me3,H3K4me3,H3K4me3,H3K4me3,H3K4me3,H3K4me3,H3K4me3,H3K4me3,H3K4me3,H3K4me3,H3K4me3,H3K4me3,H3K4me3,H3K4me3,H3K4me3,H3K4me3,H3K4me3,H3K4me3,H3K4me3…	8	2	late_enh
chr19	55157066	55157216	55157141	0	1	1	1	1	1	1	1	1	9.83753,12.1045,10.9562,9.83753,58.3653,10.9562,13.2807,10.9562,63.4732,9.83753,10.9562,14.4829,15.7098,16.96,38.9731,18.2324,16.96,19.5259,16.96,14.4829,111.026,16.96,55.1682,18.2324,13.6172,118.469,16.2092,18.9,14.9001,13.6172,17.5429,12.3622,42.0122,13.6172,18.9,67.2264,15.5481,64.6249,71.1722,72.4988,110.476,76.5114,79.2132,50.1787,84.6786,87.4413,91.6215,100.107,101.537,104.41,89.0125,105.85…	H3K27ac,H3K27ac,H3K27ac,H3K27ac,H3K4me3,H3K27ac,H3K27ac,H3K27ac,H3K4me3,H3K27ac,H3K27ac,H3K27ac,H3K27ac,H3K27ac,H3K4me3,H3K27ac,H3K27ac,H3K27ac,H3K27ac,H3K27ac,H3K4me3,H3K27ac,H3K4me3,H3K27ac,H3K4me3,H3K4me3,H3K4me3,H3K4me3,H3K4me3,H3K4me3,H3K4me3,H3K4me3,H3K4me3,H3K4me3,H3K4me3,H3K4me3,H3K4me3,H3K4me3,H3K4me3,H3K4me3,H3K4me3,H3K4me3,H3K4me3,H3K4me3,H3K4me3,H3K4me3,H3K4me3,H3K4me3,H3K4me3,H3K4me3…	8	2	late_enh
chr19	55157662	55157812	55157737	0	1	1	1	1	1	1	1	1	26.2782,24.8923,23.5234,19.5259,18.2324,16.96,30.9651,14.4829,15.7098,14.9984,14.4829,13.2807,13.2752,10.9514,29.8137,12.0994,10.9514,58.2269,56.9092,52.9983,50.4272,49.1529,45.3767,46.6275,45.3767,49.1529,9.67857,45.3767,39.2471,41.6734,39.2471,35.6752,34.5033,38.0473,39.2471,35.6752,31.047,27.6845,31.047,27.6845,25.4986,27.6845,25.4986,24.4232,21.2716,18.2396,15.3393,16.2906,15.3393,16.0824,12.…	H3K27ac,H3K27ac,H3K27ac,H3K27ac,H3K27ac,H3K27ac,H3K27ac,H3K27ac,H3K27ac,H3K4me3,H3K27ac,H3K27ac,H3K27ac,H3K27ac,H3K4me3,H3K27ac,H3K27ac,H3K4me3,H3K4me3,H3K4me3,H3K4me3,H3K4me3,H3K4me3,H3K4me3,H3K4me3,H3K4me3,H3K4me3,H3K4me3,H3K4me3,H3K4me3,H3K4me3,H3K4me3,H3K4me3,H3K4me3,H3K4me3,H3K4me3,H3K4me3,H3K4me3,H3K4me3,H3K4me3,H3K4me3,H3K4me3,H3K4me3,H3K4me3,H3K4me3,H3K4me3,H3K4me3,H3K4me3,H3K4me3,H3K4me3…	8	3	late_enh
chr2	47176357	47176507	47176432	0	1	1	1	1	1	1	1	1	47.1729,297.974,45.6004,130.231,44.0388,134.892,42.4885,40.9498,39.4229,28.2002,42.4885,39.4229,236.755,44.0388,42.4885,75.3175,36.4062,117.659,34.9171,28.244,33.4413,163.422,66.3906,29.0983,159.336,27.6803,154.086,65.5141,160.819,30.5314,35.5462,166.835,29.0983,20.6656,27.6803,26.2782,20.9573,23.3469,22.1442,122.493,19.7867,18.633,15.2808,13.1448,25.9982,24.5401,20.2793,157.254,127.714,18.9,14.9…	H3K27ac,H3K27ac,H3K27ac,H3K4me3,H3K27ac,H3K4me3,H3K27ac,H3K27ac,H3K27ac,H3K27ac,H3K27ac,H3K27ac,H3K27ac,H3K27ac,H3K27ac,H3K4me3,H3K27ac,H3K4me3,H3K27ac,H3K4me3,H3K27ac,H3K4me3,H3K4me3,H3K27ac,H3K27ac,H3K27ac,H3K4me3,H3K4me3,H3K27ac,H3K27ac,H3K27ac,H3K27ac,H3K27ac,H3K27ac,H3K27ac,H3K27ac,H3K27ac,H3K27ac,H3K27ac,H3K4me3,H3K27ac,H3K27ac,H3K27ac,H3K27ac,H3K4me3,H3K4me3,H3K4me3,H3K4me3,H3K4me3,H3K4me3…	8	3	late_enh
chr20	33443217	33443367	33443292	0	1	1	1	1	1	1	1	1	19.9282,22.5253,216.041,21.2176,23.8507,25.1931,66.7307,23.8507,104.04,249.478,10.2122,64.1178,25.1931,22.5253,249.478,80.8025,286.646,25.1931,110.07,82.4766,26.5518,111.286,251.47,25.1931,253.465,23.8507,26.5518,27.9263,271.538,30.7203,32.1388,33.5711,37.9465,36.4753,36.8023,38.2518,285.739,106.154,36.8023,35.3649,160.146,36.8023,38.2518,100.59,36.8023,11.2971,35.3649,41.1862,39.7132,41.1862,42.…	H3K27ac,H3K27ac,H3K4me3,H3K27ac,H3K27ac,H3K27ac,H3K4me3,H3K27ac,H3K4me3,H3K4me3,H3K4me3,H3K27ac,H3K27ac,H3K4me3,H3K4me3,H3K4me3,H3K27ac,H3K4me3,H3K4me3,H3K27ac,H3K4me3,H3K27ac,H3K4me3,H3K27ac,H3K27ac,H3K27ac,H3K4me3,H3K27ac,H3K27ac,H3K27ac,H3K27ac,H3K27ac,H3K27ac,H3K27ac,H3K4me3,H3K4me3,H3K27ac,H3K27ac,H3K27ac,H3K27ac,H3K27ac,H3K27ac,H3K27ac,H3K27ac,H3K27ac,H3K27ac,H3K27ac,H3K27ac,H3K27ac,H3K27ac…	8	2	late_enh
chr3	38579427	38579577	38579502	0	1	1	0	1	1	1	1	1	9.09311,11.3206,9.54609,13.1788,13.4531,11.5671,9.49386,12.4268,11.4107,12.4268,12.4952,16.3099,13.1907,25.4197,26.5369,42.5272,45.1348,41.3956,47.6691,56.7826,43.0359,39.8048,43.9785,40.838,87.9049,90.7708,66.7366,70.5353,96.9623,74.582,43.7906,46.2045,23.6645,14.0969,9.15102,11.3037,12.4226,15.9302,20.9131,18.3814,22.2069,18.3814,22.2069,24.8469,20.9131,18.3814,17.1292,9.20936,10.1756,11.2086,1…	H3K27ac,H3K27ac,H3K27ac,H3K27ac,H3K27ac,H3K27ac,H3K4me1,H3K4me1,H3K4me1,H3K4me1,H3K4me1,H3K27ac,H3K27ac,H3K27ac,H3K27ac,H3K27ac,H3K27ac,H3K27ac,H3K27ac,H3K27ac,H3K27ac,H3K27ac,H3K27ac,H3K27ac,H3K4me1,H3K4me1,H3K4me1,H3K4me1,H3K4me1,H3K4me1,H3K4me1,H3K4me1,H3K4me1,H3K4me1,H3K27ac,H3K27ac,H3K27ac,H3K27ac,H3K27ac,H3K27ac,H3K27ac,H3K27ac,H3K27ac,H3K27ac,H3K27ac,H3K27ac,H3K4me1,H3K27ac,H3K27ac,H3K27ac…	7	2	late_enh
chr3	38579435	38579585	38579510	0	1	1	0	1	1	1	1	1	9.09311,11.3206,9.54609,13.1788,13.4531,11.5671,9.49386,12.4268,11.4107,12.4268,12.4952,10.4486,15.7369,16.3099,13.1907,26.5369,42.5272,45.1348,41.3956,47.6691,56.7826,43.0359,39.8048,43.9785,40.838,32.7767,90.7708,66.7366,70.5353,96.9623,74.582,43.7906,46.2045,23.6645,14.0969,9.15102,11.3037,12.4226,15.9302,20.9131,18.3814,22.2069,18.3814,22.2069,24.8469,20.9131,18.3814,22.2069,18.3814,17.1292,9…	H3K27ac,H3K27ac,H3K27ac,H3K27ac,H3K27ac,H3K27ac,H3K4me1,H3K4me1,H3K4me1,H3K4me1,H3K4me1,H3K4me1,H3K4me1,H3K27ac,H3K27ac,H3K27ac,H3K27ac,H3K27ac,H3K27ac,H3K27ac,H3K27ac,H3K27ac,H3K27ac,H3K27ac,H3K27ac,H3K27ac,H3K4me1,H3K4me1,H3K4me1,H3K4me1,H3K4me1,H3K4me1,H3K4me1,H3K4me1,H3K4me1,H3K27ac,H3K27ac,H3K27ac,H3K27ac,H3K27ac,H3K27ac,H3K27ac,H3K27ac,H3K27ac,H3K27ac,H3K27ac,H3K27ac,H3K27ac,H3K27ac,H3K4me1…	7	2	late_enh
chr3	38579423	38579573	38579498	0	1	1	0	1	1	1	1	1	9.09311,11.3206,9.54609,13.1788,13.4531,9.49386,12.4268,11.4107,12.4268,12.4952,16.3099,13.1907,25.4197,26.5369,42.5272,45.1348,41.3956,47.6691,56.7826,43.0359,39.8048,43.9785,40.838,87.9049,90.7708,66.7366,70.5353,96.9623,74.582,43.7906,46.2045,23.6645,14.0969,9.15102,11.3037,12.4226,15.9302,20.9131,18.3814,22.2069,18.3814,22.2069,24.8469,20.9131,17.1292,9.20936,10.1756,11.2086,13.467,14.5843,12…	H3K27ac,H3K27ac,H3K27ac,H3K27ac,H3K27ac,H3K4me1,H3K4me1,H3K4me1,H3K4me1,H3K4me1,H3K27ac,H3K27ac,H3K27ac,H3K27ac,H3K27ac,H3K27ac,H3K27ac,H3K27ac,H3K27ac,H3K27ac,H3K27ac,H3K27ac,H3K27ac,H3K4me1,H3K4me1,H3K4me1,H3K4me1,H3K4me1,H3K4me1,H3K4me1,H3K4me1,H3K4me1,H3K4me1,H3K27ac,H3K27ac,H3K27ac,H3K27ac,H3K27ac,H3K27ac,H3K27ac,H3K27ac,H3K27ac,H3K27ac,H3K27ac,H3K4me1,H3K27ac,H3K27ac,H3K27ac,H3K27ac,H3K27ac…	7	2	late_enh
chr3	38579671	38579821	38579746	0	1	0	0	1	0	1	1	1	10.8164,11.707,12.6174,13.547,15.4602,14.4948,12.6174,13.547,12.6174,11.4836,11.707,12.6174,13.547,14.4948,15.4602,14.4948,15.4602,16.4425,14.4948,12.6174,10.8164,11.707,15.2808,14.2023,12.1094,13.1448,14.2023,15.2808,16.3793,15.2808,16.3793,17.497,18.633,16.3793,9.0493,9.77505,25.8473,28.7992,27.7269,37.7336,20.7455,39.352,32.8455,38.3512,35.1511,41.9848,32.4965,40.5967,44.1571,38.3512,41.878,34…	H3K27ac,H3K27ac,H3K27ac,H3K27ac,H3K27ac,H3K27ac,H3K27ac,H3K27ac,H3K27ac,H3K4me1,H3K27ac,H3K27ac,H3K27ac,H3K27ac,H3K27ac,H3K27ac,H3K27ac,H3K27ac,H3K27ac,H3K27ac,H3K27ac,H3K27ac,H3K27ac,H3K27ac,H3K27ac,H3K27ac,H3K27ac,H3K27ac,H3K27ac,H3K27ac,H3K27ac,H3K27ac,H3K27ac,H3K27ac,H3K4me1,H3K27ac,H3K27ac,H3K27ac,H3K27ac,H3K27ac,H3K27ac,H3K27ac,H3K27ac,H3K27ac,H3K27ac,H3K27ac,H3K27ac,H3K27ac,H3K27ac,H3K27ac…	5	3	late_enh
chr3	38649444	38649594	38649519	0	1	1	1	1	1	1	1	1	28.6499,26.0617,27.3487,131.266,97.733,95.5079,24.7894,23.5323,98.7724,215.057,90.0884,22.2908,209.951,137.689,19.8576,19.7124,208.255,24.9333,18.6671,211.651,52.1756,97.3273,16.342,17.495,161.728,100.86,216.764,19.8576,22.2908,23.5323,132.195,213.353,26.0617,24.7894,26.0617,22.2908,177.648,97.0337,23.9992,28.9886,25.2745,146.451,23.9992,22.7395,115.26,25.2745,26.5651,13.0631,474.047,25.2745,80.1…	H3K27ac,H3K27ac,H3K27ac,H3K4me3,H3K4me3,H3K4me3,H3K27ac,H3K27ac,H3K4me3,H3K4me3,H3K27ac,H3K4me3,H3K4me3,H3K27ac,H3K4me3,H3K4me3,H3K4me3,H3K27ac,H3K4me3,H3K4me3,H3K27ac,H3K27ac,H3K4me3,H3K4me3,H3K27ac,H3K27ac,H3K27ac,H3K4me3,H3K27ac,H3K27ac,H3K27ac,H3K27ac,H3K4me3,H3K4me3,H3K27ac,H3K4me3,H3K27ac,H3K4me3,H3K27ac,H3K27ac,H3K4me3,H3K27ac,H3K27ac,H3K27ac,H3K4me3,H3K27ac,H3K4me3,H3K27ac,H3K4me3,H3K27ac…	8	3	late_enh
chr4	185535258	185535408	185535333	0	1	1	1	1	1	1	1	1	9.09311,11.7965,290.129,119.831,12.6838,64.1599,13.5893,89.8519,19.5596,274.92,96.5189,119.318,92.1205,18.3823,17.2234,19.5596,9.46026,9.25257,10.0891,163.56,280.606,95.3034,11.1707,20.8882,279.893,17.4364,292.04,420.114,23.2721,22.0723,18.5696,24.4871,22.0723,23.0557,128.728,18.5696,22.0723,31.4115,51.3138,16.3215,11.0523,15.2258,11.0536,12.063,108.37,9.1099,280.606,274.92,161.177,278.709,388.06…	H3K27ac,H3K27ac,H3K4me3,H3K4me3,H3K27ac,H3K27ac,H3K27ac,H3K27ac,H3K27ac,H3K4me3,H3K4me3,H3K27ac,H3K27ac,H3K27ac,H3K27ac,H3K4me3,H3K4me3,H3K4me3,H3K4me3,H3K4me3,H3K4me3,H3K27ac,H3K4me3,H3K27ac,H3K4me3,H3K27ac,H3K27ac,H3K27ac,H3K27ac,H3K27ac,H3K27ac,H3K4me3,H3K27ac,H3K27ac,H3K4me3,H3K27ac,H3K27ac,H3K27ac,H3K27ac,H3K27ac,H3K27ac,H3K27ac,H3K27ac,H3K4me3,H3K4me3,H3K4me3,H3K4me3,H3K4me3,H3K4me3,H3K4me3…	8	2	late_enh
chr6	121435613	121435763	121435688	0	1	1	0	1	1	1	1	1	9.83753,14.9001,21.6797,30.4762,24.2351,18.8614,19.8157,21.7625,19.3212,24.7732,21.7625,27.8849,24.7732,28.9433,31.0904,37.7586,41.2109,42.378,45.9267,55.7124,53.2241,32.9998,34.7849,35.6873,32.9998,35.6873,30.3735,29.5122,30.3735,32.1174,29.5122,30.3735,10.9353,12.0277,14.2893,16.6442,17.8538,19.0834,21.5995,25.5045,28.1876,29.5514,11.7684,9.88011,9.88011,11.7684,12.7462,13.7449,12.1978,13.7449,…	H3K27ac,H3K4me3,H3K4me3,H3K4me3,H3K4me3,H3K4me3,H3K4me3,H3K4me3,H3K4me3,H3K4me3,H3K4me3,H3K4me3,H3K4me3,H3K4me3,H3K4me3,H3K4me3,H3K4me3,H3K4me3,H3K4me3,H3K4me3,H3K4me3,H3K4me3,H3K4me3,H3K4me3,H3K4me3,H3K4me3,H3K4me3,H3K4me3,H3K4me3,H3K4me3,H3K4me3,H3K4me3,H3K4me3,H3K4me3,H3K4me3,H3K4me3,H3K4me3,H3K4me3,H3K4me3,H3K4me3,H3K4me3,H3K4me3,H3K4me3,H3K4me3,H3K4me3,H3K4me3,H3K4me3,H3K4me3,H3K4me3,H3K4me3…	7	2	late_enh
chr6	121435586	121435736	121435661	0	1	1	0	1	1	1	1	1	9.83753,14.9001,21.6797,15.6459,20.9016,21.9988,24.2351,18.8614,19.8157,21.7625,19.3212,24.7732,21.7625,27.8849,24.7732,28.9433,31.0904,37.7586,41.2109,42.378,45.9267,55.7124,53.2241,32.9998,34.7849,35.6873,32.9998,35.6873,30.3735,29.5122,10.9353,12.0277,14.2893,16.6442,17.8538,19.0834,11.7684,12.7462,11.7684,9.88011,9.88011,11.7684,12.7462,13.7449,12.1978,13.7449,54.5806,14.7637,13.1346,14.0906,…	H3K27ac,H3K4me3,H3K4me3,H3K4me3,H3K4me3,H3K4me3,H3K4me3,H3K4me3,H3K4me3,H3K4me3,H3K4me3,H3K4me3,H3K4me3,H3K4me3,H3K4me3,H3K4me3,H3K4me3,H3K4me3,H3K4me3,H3K4me3,H3K4me3,H3K4me3,H3K4me3,H3K4me3,H3K4me3,H3K4me3,H3K4me3,H3K4me3,H3K4me3,H3K4me3,H3K4me3,H3K4me3,H3K4me3,H3K4me3,H3K4me3,H3K4me3,H3K4me3,H3K4me3,H3K4me3,H3K4me3,H3K4me3,H3K4me3,H3K4me3,H3K4me3,H3K4me3,H3K4me3,H3K4me3,H3K4me3,H3K4me3,H3K4me3…	7	2	late_enh
chr7	150958434	150958584	150958509	0	1	1	0	1	0	1	1	1	9.42056,11.2478,9.42056,9.42056,9.36165,14.9757,17.2095,16.6936,17.8267,16.3196,12.4386,25.5699,18.4971,18.0185,18.1936,16.1515,15.9907,11.2295,11.2714,101.711,88.2421,54.9338,21.9134,22.1816,17.2051,31.5519,29.6373,14.4807,12.1231,11.3666,13.3461,14.5398,12.2975,10.0006,37.1317,26.8624,22.8862,26.0519,22.1145,20.1593,24.3492,29.4028,13.7762,13.0967,14.8223,11.5924	H3K27ac,H3K27ac,H3K27ac,H3K27ac,H3K4me1,H3K4me1,H3K4me1,H3K27ac,H3K27ac,H3K27ac,H3K4me1,H3K4me1,H3K4me1,H3K4me1,H3K4me1,H3K4me1,H3K4me1,H3K4me1,H3K4me1,H3K27ac,H3K27ac,H3K27ac,H3K27ac,H3K27ac,H3K27ac,H3K27ac,H3K27ac,H3K27ac,H3K27ac,H3K27ac,H3K27ac,H3K27ac,H3K27ac,H3K27ac,H3K4me1,H3K4me1,H3K4me1,H3K4me1,H3K4me1,H3K4me1,H3K4me1,H3K4me1,H3K4me1,H3K4me1,H3K4me1,H3K4me1	6	2	late_enh
chr7	150958432	150958582	150958507	0	1	1	0	1	0	1	1	1	9.42056,11.2478,9.42056,9.42056,14.2074,9.36165,14.9757,17.2095,16.6936,17.8267,16.3196,12.4386,25.5699,18.4971,18.0185,18.1936,16.1515,15.9907,11.2295,11.2714,105.151,101.711,88.2421,54.9338,21.9134,22.1816,17.2051,31.5519,29.6373,14.4807,12.1231,11.3666,13.3461,14.5398,12.2975,10.0006,40.2842,37.1317,26.8624,22.8862,26.0519,22.1145,20.1593,24.3492,29.4028,13.7762,13.0967,14.8223,11.5924	H3K27ac,H3K27ac,H3K27ac,H3K27ac,H3K27ac,H3K4me1,H3K4me1,H3K4me1,H3K27ac,H3K27ac,H3K27ac,H3K4me1,H3K4me1,H3K4me1,H3K4me1,H3K4me1,H3K4me1,H3K4me1,H3K4me1,H3K4me1,H3K27ac,H3K27ac,H3K27ac,H3K27ac,H3K27ac,H3K27ac,H3K27ac,H3K27ac,H3K27ac,H3K27ac,H3K27ac,H3K27ac,H3K27ac,H3K27ac,H3K27ac,H3K27ac,H3K4me1,H3K4me1,H3K4me1,H3K4me1,H3K4me1,H3K4me1,H3K4me1,H3K4me1,H3K4me1,H3K4me1,H3K4me1,H3K4me1,H3K4me1	6	2	late_enh
chr7	150958431	150958581	150958506	0	1	1	0	1	0	1	1	1	9.42056,11.2478,9.42056,9.42056,14.2074,9.36165,14.9757,17.2095,16.6936,17.8267,16.3196,12.4386,25.5699,18.4971,18.0185,18.1936,16.1515,15.9907,11.2295,11.2714,105.151,101.711,88.2421,54.9338,21.9134,22.1816,17.2051,31.5519,29.6373,14.4807,12.1231,11.3666,13.3461,14.5398,12.2975,40.2842,37.1317,26.8624,22.8862,26.0519,22.1145,20.1593,24.3492,29.4028,13.7762,13.0967,14.8223,11.5924	H3K27ac,H3K27ac,H3K27ac,H3K27ac,H3K27ac,H3K4me1,H3K4me1,H3K4me1,H3K27ac,H3K27ac,H3K27ac,H3K4me1,H3K4me1,H3K4me1,H3K4me1,H3K4me1,H3K4me1,H3K4me1,H3K4me1,H3K4me1,H3K27ac,H3K27ac,H3K27ac,H3K27ac,H3K27ac,H3K27ac,H3K27ac,H3K27ac,H3K27ac,H3K27ac,H3K27ac,H3K27ac,H3K27ac,H3K27ac,H3K27ac,H3K4me1,H3K4me1,H3K4me1,H3K4me1,H3K4me1,H3K4me1,H3K4me1,H3K4me1,H3K4me1,H3K4me1,H3K4me1,H3K4me1,H3K4me1	6	2	late_enh
chr7	150974870	150975020	150974945	0	1	1	1	1	1	1	1	1	14.6643,15.6662,16.6857,17.7221,14.3229,16.1529,16.6793,15.7353,13.895,15.7353,12.9998,12.1222,12.9998,21.8327,20.5921,19.3692,20.5921,18.1646,19.3692,21.8327,23.0903,13.4685,24.3642,16.4084,15.4522,13.5893,12.6838,10.08,32.6609,41.8578,39.7625,42.9159,39.7625,38.7256,39.7625,42.9159,50.6581,45.9375,43.6205,20.7671,42.4732,40.2017,17.5026,36.8545,33.583,32.5101,39.0778,36.8545,42.4732,36.8545,39.…	H3K27ac,H3K27ac,H3K27ac,H3K27ac,H3K27ac,H3K27ac,H3K27ac,H3K27ac,H3K27ac,H3K27ac,H3K27ac,H3K27ac,H3K27ac,H3K27ac,H3K27ac,H3K27ac,H3K27ac,H3K27ac,H3K27ac,H3K27ac,H3K27ac,H3K4me3,H3K27ac,H3K27ac,H3K27ac,H3K27ac,H3K27ac,H3K27ac,H3K4me3,H3K4me3,H3K4me3,H3K4me3,H3K4me3,H3K4me3,H3K4me3,H3K4me3,H3K4me3,H3K4me3,H3K4me3,H3K4me3,H3K4me3,H3K4me3,H3K4me3,H3K4me3,H3K4me3,H3K4me3,H3K4me3,H3K4me3,H3K4me3,H3K4me3…	8	3	late_enh
chr7	150974871	150975021	150974946	0	1	1	1	1	1	1	1	1	15.6662,16.6857,17.7221,14.3229,16.1529,16.6793,15.7353,13.895,15.7353,12.9998,12.1222,12.9998,21.8327,20.5921,19.3692,20.5921,18.1646,19.3692,21.8327,23.0903,13.4685,24.3642,16.4084,15.4522,13.5893,12.6838,10.08,41.8578,39.7625,42.9159,39.7625,38.7256,39.7625,42.9159,50.6581,45.9375,43.6205,20.7671,42.4732,40.2017,17.5026,36.8545,33.583,32.5101,39.0778,36.8545,42.4732,36.8545,39.0778,36.8545,39.…	H3K27ac,H3K27ac,H3K27ac,H3K27ac,H3K27ac,H3K27ac,H3K27ac,H3K27ac,H3K27ac,H3K27ac,H3K27ac,H3K27ac,H3K27ac,H3K27ac,H3K27ac,H3K27ac,H3K27ac,H3K27ac,H3K27ac,H3K27ac,H3K4me3,H3K27ac,H3K27ac,H3K27ac,H3K27ac,H3K27ac,H3K27ac,H3K4me3,H3K4me3,H3K4me3,H3K4me3,H3K4me3,H3K4me3,H3K4me3,H3K4me3,H3K4me3,H3K4me3,H3K4me3,H3K4me3,H3K4me3,H3K4me3,H3K4me3,H3K4me3,H3K4me3,H3K4me3,H3K4me3,H3K4me3,H3K4me3,H3K4me3,H3K4me3…	8	3	late_enh
chr7	150974875	150975025	150974950	0	1	1	1	1	1	1	1	1	15.6662,16.6857,17.7221,14.3229,16.1529,16.6793,15.7353,13.895,15.7353,12.9998,12.1222,12.9998,21.8327,20.5921,19.3692,20.5921,18.1646,19.3692,21.8327,23.0903,13.4685,24.3642,16.4084,15.4522,13.5893,12.6838,10.08,41.8578,39.7625,42.9159,39.7625,38.7256,39.7625,42.9159,50.6581,45.9375,43.6205,20.7671,42.4732,40.2017,17.5026,36.8545,33.583,32.5101,39.0778,36.8545,42.4732,36.8545,39.0778,36.8545,39.…	H3K27ac,H3K27ac,H3K27ac,H3K27ac,H3K27ac,H3K27ac,H3K27ac,H3K27ac,H3K27ac,H3K27ac,H3K27ac,H3K27ac,H3K27ac,H3K27ac,H3K27ac,H3K27ac,H3K27ac,H3K27ac,H3K27ac,H3K27ac,H3K4me3,H3K27ac,H3K27ac,H3K27ac,H3K27ac,H3K27ac,H3K27ac,H3K4me3,H3K4me3,H3K4me3,H3K4me3,H3K4me3,H3K4me3,H3K4me3,H3K4me3,H3K4me3,H3K4me3,H3K4me3,H3K4me3,H3K4me3,H3K4me3,H3K4me3,H3K4me3,H3K4me3,H3K4me3,H3K4me3,H3K4me3,H3K4me3,H3K4me3,H3K4me3…	8	3	late_enh
chr7	150974872	150975022	150974947	0	1	1	1	1	1	1	1	1	15.6662,16.6857,17.7221,14.3229,16.1529,16.6793,15.7353,13.895,15.7353,12.9998,12.1222,12.9998,21.8327,20.5921,19.3692,20.5921,18.1646,19.3692,21.8327,23.0903,13.4685,24.3642,16.4084,15.4522,13.5893,12.6838,10.08,41.8578,39.7625,42.9159,39.7625,38.7256,39.7625,42.9159,50.6581,45.9375,43.6205,20.7671,42.4732,40.2017,17.5026,36.8545,33.583,32.5101,39.0778,36.8545,42.4732,36.8545,39.0778,36.8545,39.…	H3K27ac,H3K27ac,H3K27ac,H3K27ac,H3K27ac,H3K27ac,H3K27ac,H3K27ac,H3K27ac,H3K27ac,H3K27ac,H3K27ac,H3K27ac,H3K27ac,H3K27ac,H3K27ac,H3K27ac,H3K27ac,H3K27ac,H3K27ac,H3K4me3,H3K27ac,H3K27ac,H3K27ac,H3K27ac,H3K27ac,H3K27ac,H3K4me3,H3K4me3,H3K4me3,H3K4me3,H3K4me3,H3K4me3,H3K4me3,H3K4me3,H3K4me3,H3K4me3,H3K4me3,H3K4me3,H3K4me3,H3K4me3,H3K4me3,H3K4me3,H3K4me3,H3K4me3,H3K4me3,H3K4me3,H3K4me3,H3K4me3,H3K4me3…	8	3	late_enh
chr7	150974876	150975026	150974951	0	1	1	1	1	1	1	1	1	16.6857,17.7221,14.3229,16.1529,16.6793,15.7353,13.895,15.7353,12.9998,12.1222,12.9998,21.8327,20.5921,19.3692,20.5921,18.1646,19.3692,21.8327,23.0903,13.4685,24.3642,16.4084,15.4522,13.5893,12.6838,10.08,41.8578,39.7625,42.9159,39.7625,38.7256,39.7625,42.9159,50.6581,45.9375,43.6205,20.7671,42.4732,40.2017,17.5026,36.8545,33.583,32.5101,39.0778,36.8545,42.4732,36.8545,39.0778,36.8545,39.0778,43.…	H3K27ac,H3K27ac,H3K27ac,H3K27ac,H3K27ac,H3K27ac,H3K27ac,H3K27ac,H3K27ac,H3K27ac,H3K27ac,H3K27ac,H3K27ac,H3K27ac,H3K27ac,H3K27ac,H3K27ac,H3K27ac,H3K27ac,H3K4me3,H3K27ac,H3K27ac,H3K27ac,H3K27ac,H3K27ac,H3K27ac,H3K4me3,H3K4me3,H3K4me3,H3K4me3,H3K4me3,H3K4me3,H3K4me3,H3K4me3,H3K4me3,H3K4me3,H3K4me3,H3K4me3,H3K4me3,H3K4me3,H3K4me3,H3K4me3,H3K4me3,H3K4me3,H3K4me3,H3K4me3,H3K4me3,H3K4me3,H3K4me3,H3K4me3…	8	3	late_enh
chr7	150977755	150977905	150977830	0	1	1	1	1	1	1	1	1	10.3174,9.24776,10.3174,9.24776,10.3174,11.4167,54.873,14.8745,56.2029,16.0756,13.6968,16.0756,17.2987,18.543,49.5822,13.7341,17.2987,18.543,72.8533,17.2987,18.543,22.3929,21.0909,22.3929,83.3046,85.2645,18.543,80.5719,26.9867,21.0909,37.8533,37.7559,41.3622,37.7559,45.0456,42.5816,38.9491,35.397,34.2318,37.7559,34.3834,31.0904,34.3834,35.4996,29.426,14.1161,34.3834,10.389,37.7586,15.3883,41.2109…	H3K27ac,H3K27ac,H3K27ac,H3K27ac,H3K27ac,H3K27ac,H3K4me3,H3K27ac,H3K4me3,H3K27ac,H3K27ac,H3K27ac,H3K27ac,H3K27ac,H3K4me3,H3K27ac,H3K27ac,H3K27ac,H3K4me3,H3K27ac,H3K27ac,H3K27ac,H3K27ac,H3K27ac,H3K4me3,H3K27ac,H3K4me3,H3K27ac,H3K27ac,H3K4me3,H3K4me3,H3K4me3,H3K4me3,H3K4me3,H3K4me3,H3K4me3,H3K4me3,H3K4me3,H3K4me3,H3K4me3,H3K4me3,H3K4me3,H3K4me3,H3K4me3,H3K4me3,H3K4me3,H3K4me3,H3K27ac,H3K4me3,H3K27ac…	8	2	late_enh
chr7	150977753	150977903	150977828	0	1	1	1	1	1	1	1	1	10.3174,9.24776,10.3174,9.24776,10.3174,11.4167,54.873,14.8745,56.2029,16.0756,13.6968,16.0756,17.2987,18.543,49.5822,13.7341,17.2987,18.543,72.8533,17.2987,18.543,22.3929,21.0909,22.3929,83.3046,85.2645,18.543,80.5719,26.9867,21.0909,37.8533,37.7559,41.3622,37.7559,45.0456,42.5816,38.9491,35.397,34.2318,37.7559,34.3834,31.0904,34.3834,35.4996,29.426,14.1161,34.3834,10.389,37.7586,15.3883,41.2109…	H3K27ac,H3K27ac,H3K27ac,H3K27ac,H3K27ac,H3K27ac,H3K4me3,H3K27ac,H3K4me3,H3K27ac,H3K27ac,H3K27ac,H3K27ac,H3K27ac,H3K4me3,H3K27ac,H3K27ac,H3K27ac,H3K4me3,H3K27ac,H3K27ac,H3K27ac,H3K27ac,H3K27ac,H3K4me3,H3K27ac,H3K4me3,H3K27ac,H3K27ac,H3K4me3,H3K4me3,H3K4me3,H3K4me3,H3K4me3,H3K4me3,H3K4me3,H3K4me3,H3K4me3,H3K4me3,H3K4me3,H3K4me3,H3K4me3,H3K4me3,H3K4me3,H3K4me3,H3K4me3,H3K4me3,H3K27ac,H3K4me3,H3K27ac…	8	2	late_enh
chr7	150977745	150977895	150977820	0	1	1	1	1	1	1	1	1	10.3174,9.24776,10.3174,9.24776,10.3174,11.4167,54.873,14.8745,56.2029,16.0756,13.6968,16.0756,17.2987,18.543,49.5822,13.7341,17.2987,18.543,72.8533,17.2987,18.543,22.3929,21.0909,22.3929,83.3046,85.2645,18.543,80.5719,26.9867,37.8533,37.7559,41.3622,37.7559,45.0456,42.5816,38.9491,35.397,34.2318,37.7559,34.3834,31.0904,34.3834,35.4996,29.426,14.1161,34.3834,10.389,37.7586,15.3883,41.2109,57.8091…	H3K27ac,H3K27ac,H3K27ac,H3K27ac,H3K27ac,H3K27ac,H3K4me3,H3K27ac,H3K4me3,H3K27ac,H3K27ac,H3K27ac,H3K27ac,H3K27ac,H3K4me3,H3K27ac,H3K27ac,H3K27ac,H3K4me3,H3K27ac,H3K27ac,H3K27ac,H3K27ac,H3K27ac,H3K4me3,H3K27ac,H3K4me3,H3K27ac,H3K4me3,H3K4me3,H3K4me3,H3K4me3,H3K4me3,H3K4me3,H3K4me3,H3K4me3,H3K4me3,H3K4me3,H3K4me3,H3K4me3,H3K4me3,H3K4me3,H3K4me3,H3K4me3,H3K4me3,H3K4me3,H3K27ac,H3K4me3,H3K27ac,H3K4me3…	8	2	late_enh
chr7	150977758	150977908	150977833	0	1	1	1	1	1	1	1	1	10.3174,9.24776,10.3174,9.24776,10.3174,11.4167,54.873,14.8745,56.2029,16.0756,13.6968,16.0756,17.2987,18.543,49.5822,13.7341,17.2987,18.543,72.8533,17.2987,18.543,22.3929,21.0909,22.3929,83.3046,85.2645,18.543,80.5719,26.9867,21.0909,18.543,36.5257,37.8533,37.7559,41.3622,37.7559,45.0456,42.5816,38.9491,35.397,34.2318,37.7559,34.3834,31.0904,34.3834,35.4996,29.426,14.1161,34.3834,10.389,37.7586,…	H3K27ac,H3K27ac,H3K27ac,H3K27ac,H3K27ac,H3K27ac,H3K4me3,H3K27ac,H3K4me3,H3K27ac,H3K27ac,H3K27ac,H3K27ac,H3K27ac,H3K4me3,H3K27ac,H3K27ac,H3K27ac,H3K4me3,H3K27ac,H3K27ac,H3K27ac,H3K27ac,H3K27ac,H3K4me3,H3K27ac,H3K4me3,H3K27ac,H3K27ac,H3K27ac,H3K4me3,H3K4me3,H3K4me3,H3K4me3,H3K4me3,H3K4me3,H3K4me3,H3K4me3,H3K4me3,H3K4me3,H3K4me3,H3K4me3,H3K4me3,H3K4me3,H3K4me3,H3K4me3,H3K4me3,H3K4me3,H3K4me3,H3K27ac…	8	2	late_enh
chr7	150977760	150977910	150977835	0	1	1	1	1	1	1	1	1	10.3174,9.24776,10.3174,9.24776,10.3174,11.4167,54.873,14.8745,56.2029,16.0756,13.6968,16.0756,17.2987,18.543,49.5822,13.7341,17.2987,18.543,72.8533,17.2987,18.543,22.3929,21.0909,22.3929,83.3046,85.2645,18.543,80.5719,26.9867,21.0909,18.543,36.5257,21.0909,37.8533,37.7559,41.3622,37.7559,45.0456,42.5816,38.9491,35.397,34.2318,37.7559,34.3834,31.0904,34.3834,35.4996,29.426,14.1161,34.3834,10.389,…	H3K27ac,H3K27ac,H3K27ac,H3K27ac,H3K27ac,H3K27ac,H3K4me3,H3K27ac,H3K4me3,H3K27ac,H3K27ac,H3K27ac,H3K27ac,H3K27ac,H3K4me3,H3K27ac,H3K27ac,H3K27ac,H3K4me3,H3K27ac,H3K27ac,H3K27ac,H3K27ac,H3K27ac,H3K4me3,H3K27ac,H3K4me3,H3K27ac,H3K27ac,H3K27ac,H3K4me3,H3K27ac,H3K4me3,H3K4me3,H3K4me3,H3K4me3,H3K4me3,H3K4me3,H3K4me3,H3K4me3,H3K4me3,H3K4me3,H3K4me3,H3K4me3,H3K4me3,H3K4me3,H3K4me3,H3K4me3,H3K4me3,H3K4me3…	8	2	late_enh
chr8	11703203	11703353	11703278	0	1	1	1	1	1	1	1	1	11.7354,11.0972,12.1094,13.1448,149.49,15.2808,144.996,13.1448,15.2808,16.3793,15.2808,20.8882,13.1448,12.1094,11.0972,12.1094,13.1448,14.2023,15.2808,14.2023,15.2808,17.497,16.3793,18.633,17.497,10.6001,21.4554,18.497,17.8541,16.9841,12.8349,12.0483,22.0723,17.4364,12.063,14.6116,11.0536,14.2099,9.1099,10.0688,9.1099,63.0367,65.3866,63.0367,49.6574,61.8697,63.0367,59.552,32.9143,54.9834,59.552,1…	H3K27ac,H3K27ac,H3K27ac,H3K27ac,H3K27ac,H3K27ac,H3K27ac,H3K27ac,H3K27ac,H3K27ac,H3K27ac,H3K27ac,H3K27ac,H3K27ac,H3K27ac,H3K27ac,H3K27ac,H3K27ac,H3K27ac,H3K27ac,H3K27ac,H3K27ac,H3K27ac,H3K27ac,H3K27ac,H3K4me3,H3K27ac,H3K4me3,H3K27ac,H3K27ac,H3K27ac,H3K27ac,H3K27ac,H3K27ac,H3K27ac,H3K27ac,H3K27ac,H3K27ac,H3K27ac,H3K27ac,H3K27ac,H3K4me3,H3K4me3,H3K4me3,H3K27ac,H3K4me3,H3K4me3,H3K4me3,H3K27ac,H3K4me3…	8	2	late_enh
chr8	11708856	11709006	11708931	0	1	1	1	1	1	1	1	1	31.1299,35.3649,52.8672,36.8023,72.8069,33.9402,35.3649,36.8023,41.1862,44.1656,45.6715,91.1449,44.1656,89.4721,47.1879,45.6715,44.1656,45.6715,47.1879,45.6715,50.251,48.7144,47.1879,12.8523,44.1656,87.4757,47.1879,57.2416,50.251,59.5802,289.884,51.7972,60.7581,48.7144,17.4854,50.251,51.7972,91.8804,29.9428,54.9182,77.9377,51.7972,93.5696,47.4055,111.287,76.316,54.9182,90.1972,51.7972,222.493,53.…	H3K27ac,H3K27ac,H3K4me3,H3K27ac,H3K4me3,H3K27ac,H3K27ac,H3K27ac,H3K27ac,H3K27ac,H3K27ac,H3K4me3,H3K27ac,H3K4me3,H3K27ac,H3K27ac,H3K27ac,H3K27ac,H3K27ac,H3K27ac,H3K27ac,H3K27ac,H3K27ac,H3K27ac,H3K27ac,H3K4me3,H3K27ac,H3K4me3,H3K27ac,H3K4me3,H3K27ac,H3K27ac,H3K4me3,H3K27ac,H3K27ac,H3K27ac,H3K27ac,H3K4me3,H3K27ac,H3K27ac,H3K4me3,H3K27ac,H3K4me3,H3K27ac,H3K4me3,H3K4me3,H3K27ac,H3K4me3,H3K27ac,H3K4me3…	8	2	late_enh
chr7	150950361	150950511	150950436	0	1	0	0	0	0	1	1	1	11.4076,9.7506,12.4831,15.394,13.2138,26.9608,52.8503,46.4593,46.3438,31.7567,31.4909,21.3906,14.9581,14.9067,14.8546,14.8028	H3K4me1,H3K4me1,H3K4me1,H3K27ac,H3K4me1,H3K27ac,H3K27ac,H3K4me1,H3K4me1,H3K4me1,H3K4me1,H3K4me1,H3K4me1,H3K4me1,H3K4me1,H3K4me1	4	2	late_enh
chr7	150950360	150950510	150950435	0	1	0	0	0	0	1	1	1	11.4076,9.7506,12.4831,15.394,13.2138,26.9608,52.8503,46.4593,46.3438,31.7567,31.4909,21.3906,14.9581,14.9067,14.8546,14.8028	H3K4me1,H3K4me1,H3K4me1,H3K27ac,H3K4me1,H3K27ac,H3K27ac,H3K4me1,H3K4me1,H3K4me1,H3K4me1,H3K4me1,H3K4me1,H3K4me1,H3K4me1,H3K4me1	4	2	late_enh
chr10	20896958	20897108	20897033	0	1	1	1	1	1	1	1	1	18.9,13.6172,14.9001,11.1369,9.94345,19.8374,22.1347,55.0402,17.6053,22.1347,20.9781,17.6053,19.8374,15.4437,13.3588,14.3912,15.4437,20.9781,16.5153,13.3588,87.5083,91.9921,126.705,96.5221,90.4922,96.5221,99.567,64.4026,96.5221,63.4483,95.007,101.097,108.816,104.171,105.715,104.171,101.097,56.8798,96.5221,90.4922,29.9069,87.5083,90.4922,87.5083,91.9921,96.5221,101.097,96.5221,91.9921,96.5221,105.…	H3K4me3,H3K4me3,H3K4me3,H3K4me3,H3K4me3,H3K27ac,H3K27ac,H3K4me3,H3K27ac,H3K27ac,H3K27ac,H3K27ac,H3K27ac,H3K27ac,H3K27ac,H3K27ac,H3K27ac,H3K27ac,H3K27ac,H3K27ac,H3K4me3,H3K4me3,H3K4me3,H3K4me3,H3K4me3,H3K4me3,H3K4me3,H3K4me3,H3K4me3,H3K4me3,H3K4me3,H3K4me3,H3K4me3,H3K4me3,H3K4me3,H3K4me3,H3K4me3,H3K27ac,H3K4me3,H3K4me3,H3K4me3,H3K4me3,H3K4me3,H3K4me3,H3K4me3,H3K4me3,H3K4me3,H3K4me3,H3K4me3,H3K4me3…	8	3	late_enh
chr10	90918912	90919062	90918987	0	1	1	0	1	1	1	1	1	9.72838,18.7516,17.6999,20.9016,21.9988,18.7516,17.6999,12.6988,15.6459,17.6999,14.645,11.7552,12.7351,14.645,17.9504,17.6999,48.9138,18.7516,20.9016,17.6999,14.645,15.6459,18.8855,21.9988,24.2351,14.3472,21.9988,16.2812,27.6886,23.1368,10.7348,23.4937,14.7198,15.2535,15.5367,10.2423,9.55022,11.6041,10.7459,11.58,11.1505,12.0309,12.4836,11.58,12.4836,16.8627,17.4834,15.4476,11.36,44.274,58.5976,7…	H3K4me3,H3K4me3,H3K4me3,H3K4me3,H3K4me3,H3K4me3,H3K4me3,H3K4me3,H3K4me3,H3K4me3,H3K4me3,H3K4me3,H3K4me3,H3K27ac,H3K4me3,H3K4me3,H3K4me3,H3K4me3,H3K4me3,H3K4me3,H3K4me3,H3K27ac,H3K4me3,H3K4me3,H3K4me3,H3K4me3,H3K4me3,H3K4me3,H3K27ac,H3K4me3,H3K27ac,H3K27ac,H3K27ac,H3K27ac,H3K4me3,H3K4me3,H3K4me3,H3K4me3,H3K4me3,H3K4me3,H3K4me3,H3K4me3,H3K4me3,H3K4me3,H3K4me3,H3K4me3,H3K4me3,H3K4me3,H3K4me3,H3K4me3…	7	3	late_enh
chr12	2053543	2053693	2053618	0	1	1	1	1	1	1	1	1	15.2661,15.3483,31.3626,68.707,72.677,68.707,72.677,76.6968,79.4034,76.6968,71.0659,125.911,72.677,111.77,75.3515,72.677,41.919,67.3951,63.4945,71.3481,64.7887,59.4724,60.9243,59.6485,60.9243,63.4945,46.8007,27.219,64.7887,67.3951,57.3983,33.8183,43.4376,68.707,71.3481,68.707,44.6844,67.3951,68.707,30.9515,60.9243,59.6485,72.8712,60.9243,70.4335,59.6485,57.116,55.8595,57.116,55.8595,53.3664,48.46…	H3K4me3,H3K4me3,H3K4me3,H3K4me3,H3K4me3,H3K4me3,H3K4me3,H3K4me3,H3K4me3,H3K4me3,H3K4me3,H3K4me3,H3K4me3,H3K4me3,H3K4me3,H3K4me3,H3K4me3,H3K4me3,H3K4me3,H3K4me3,H3K4me3,H3K4me3,H3K4me3,H3K4me3,H3K4me3,H3K4me3,H3K4me3,H3K4me3,H3K4me3,H3K4me3,H3K4me3,H3K4me3,H3K4me3,H3K4me3,H3K4me3,H3K4me3,H3K4me3,H3K4me3,H3K4me3,H3K4me3,H3K4me3,H3K4me3,H3K4me3,H3K4me3,H3K4me3,H3K4me3,H3K4me3,H3K4me3,H3K4me3,H3K4me3…	8	3	late_enh
chr12	2053791	2053941	2053866	0	1	1	1	1	1	1	1	1	14.3453,9.09311,20.393,24.3821,20.393,48.2002,12.9617,29.9361,38.6999,44.7921,37.2065,54.4743,78.9914,60.9243,30.3223,80.3241,64.7887,29.0786,63.4945,31.5783,60.9243,32.8461,75.024,59.6485,34.1255,77.6638,76.6968,36.7177,79.4034,80.7645,79.4034,70.947,80.7645,73.3773,23.2192,74.526,82.3311,90.3088,78.9914,94.359,74.5997,93.0045,110.268,97.081,98.4485,57.4552,97.081,102.576,84.5475,101.196,82.0332…	H3K4me3,H3K4me3,H3K4me3,H3K4me3,H3K4me3,H3K4me3,H3K4me3,H3K4me3,H3K4me3,H3K4me3,H3K4me3,H3K4me3,H3K4me3,H3K4me3,H3K4me3,H3K4me3,H3K4me3,H3K4me3,H3K4me3,H3K4me3,H3K4me3,H3K4me3,H3K4me3,H3K4me3,H3K4me3,H3K4me3,H3K4me3,H3K4me3,H3K4me3,H3K4me3,H3K4me3,H3K4me3,H3K4me3,H3K4me3,H3K4me3,H3K4me3,H3K4me3,H3K4me3,H3K4me3,H3K27ac,H3K4me3,H3K4me3,H3K4me3,H3K4me3,H3K4me3,H3K4me3,H3K4me3,H3K4me3,H3K4me3,H3K4me3…	8	3	late_enh
chr12	116276975	116277125	116277050	0	1	1	1	1	1	1	1	1	14.7512,295.553,19.1477,22.0723,13.8665,65.2335,17.4161,66.5955,14.4334,13.8665,9.7865,319.337,13.8665,11.3667,275.583,75.2923,224.727,213.831,208.42,203.035,212.024,63.8778,171.417,289.962,117.986,176.008,174.475,69.3381,180.625,174.475,278.408,61.7425,169.892,16.6354,171.417,280.328,174.475,171.417,165.334,160.803,260.439,162.31,160.803,165.334,92.8386,160.803,73.9745,165.334,16.4085,160.803,15…	H3K4me3,H3K4me3,H3K4me3,H3K27ac,H3K27ac,H3K4me3,H3K27ac,H3K4me3,H3K27ac,H3K27ac,H3K27ac,H3K4me3,H3K27ac,H3K27ac,H3K4me3,H3K27ac,H3K4me3,H3K4me3,H3K4me3,H3K4me3,H3K4me3,H3K4me3,H3K4me3,H3K4me3,H3K4me3,H3K4me3,H3K4me3,H3K4me3,H3K4me3,H3K4me3,H3K4me3,H3K27ac,H3K4me3,H3K4me3,H3K4me3,H3K4me3,H3K4me3,H3K4me3,H3K4me3,H3K4me3,H3K4me3,H3K4me3,H3K4me3,H3K4me3,H3K4me3,H3K4me1,H3K4me3,H3K4me3,H3K4me3,H3K4me3…	8	3	late_enh
chr15	34792213	34792363	34792288	0	1	1	1	1	1	1	1	1	17.497,16.2171,82.5953,33.5399,74.5108,32.1267,71.8584,26.9036,44.0886,67.9214,66.6204,67.9214,71.8584,75.8451,71.8584,70.5404,71.8584,39.9515,75.8451,83.9606,86.7061,39.0083,88.0861,73.7715,70.1481,77.438,73.7715,70.1481,47.4808,61.8697,59.552,61.8697,66.5693,68.9501,10.9479,65.3866,66.5693,63.0367,59.552,46.3408,61.8697,58.4014,63.0367,59.552,61.8697,63.0367,65.3866,70.1481,73.7715,81.1463,79.9…	H3K4me3,H3K4me3,H3K4me3,H3K4me3,H3K4me3,H3K4me3,H3K4me3,H3K4me3,H3K4me3,H3K4me3,H3K4me3,H3K4me3,H3K4me3,H3K4me3,H3K4me3,H3K4me3,H3K4me3,H3K4me3,H3K4me3,H3K4me3,H3K4me3,H3K4me3,H3K4me3,H3K4me3,H3K4me3,H3K4me3,H3K4me3,H3K4me3,H3K27ac,H3K4me3,H3K4me3,H3K4me3,H3K4me3,H3K4me3,H3K27ac,H3K4me3,H3K4me3,H3K4me3,H3K4me3,H3K4me3,H3K4me3,H3K4me3,H3K4me3,H3K4me3,H3K4me3,H3K4me3,H3K4me3,H3K4me3,H3K4me3,H3K4me3…	8	2	late_enh
chr15	34792216	34792366	34792291	0	1	1	1	1	1	1	1	1	17.497,16.2171,74.5108,32.1267,71.8584,26.9036,44.0886,67.9214,66.6204,67.9214,71.8584,75.8451,71.8584,70.5404,71.8584,39.9515,75.8451,83.9606,86.7061,39.0083,88.0861,73.7715,70.1481,77.438,73.7715,70.1481,47.4808,61.8697,59.552,61.8697,66.5693,68.9501,10.9479,65.3866,66.5693,63.0367,59.552,46.3408,61.8697,58.4014,63.0367,59.552,61.8697,63.0367,65.3866,70.1481,73.7715,81.1463,79.9056,84.895,68.33…	H3K4me3,H3K4me3,H3K4me3,H3K4me3,H3K4me3,H3K4me3,H3K4me3,H3K4me3,H3K4me3,H3K4me3,H3K4me3,H3K4me3,H3K4me3,H3K4me3,H3K4me3,H3K4me3,H3K4me3,H3K4me3,H3K4me3,H3K4me3,H3K4me3,H3K4me3,H3K4me3,H3K4me3,H3K4me3,H3K4me3,H3K27ac,H3K4me3,H3K4me3,H3K4me3,H3K4me3,H3K4me3,H3K27ac,H3K4me3,H3K4me3,H3K4me3,H3K4me3,H3K4me3,H3K4me3,H3K4me3,H3K4me3,H3K4me3,H3K4me3,H3K4me3,H3K4me3,H3K4me3,H3K4me3,H3K4me3,H3K4me3,H3K4me3…	8	2	late_enh
chr15	34795444	34795594	34795519	0	1	1	0	1	1	1	1	1	39.8835,45.1459,37.3098,42.496,14.7993,38.5917,28.637,32.287,27.4443,21.6766,18.3884,12.2707,75.1684,57.5809,11.1921,66.4538,80.5719,72.4988,15.6626,33.2813,68.536,14.5264,71.1722,67.2264,72.4988,68.536,14.0906,67.2264,64.6249,63.333,56.9665,49.5431,55.7124,51.9901,53.2241,49.5431,51.9901,45.7918,41.2109,42.9379,38.901,34.3834,35.4996,37.7586,41.2109,37.3547,38.901,35.9863,42.378,38.901,45.9267,4…	H3K4me3,H3K4me3,H3K4me3,H3K4me3,H3K27ac,H3K4me3,H3K4me3,H3K4me3,H3K4me3,H3K4me3,H3K4me3,H3K4me3,H3K4me3,H3K27ac,H3K4me3,H3K4me3,H3K4me3,H3K27ac,H3K27ac,H3K4me3,H3K27ac,H3K4me3,H3K4me3,H3K4me3,H3K4me3,H3K4me3,H3K4me3,H3K4me3,H3K4me3,H3K4me3,H3K4me3,H3K4me3,H3K4me3,H3K4me3,H3K4me3,H3K4me3,H3K4me3,H3K4me3,H3K4me3,H3K4me3,H3K4me3,H3K4me3,H3K4me3,H3K4me3,H3K4me3,H3K4me3,H3K4me3,H3K4me3,H3K4me3,H3K4me3…	7	2	late_enh
chr15	34795463	34795613	34795538	0	1	1	0	1	1	1	1	1	37.3098,42.496,14.7993,38.5917,28.637,32.287,27.4443,21.6766,18.3884,12.2707,68.536,14.0906,67.2264,64.6249,63.333,56.9665,49.5431,55.7124,51.9901,53.2241,49.5431,51.9901,45.7918,41.2109,42.9379,38.901,34.3834,35.4996,37.7586,41.2109,37.3547,38.901,35.9863,42.378,38.901,45.9267,41.2109,42.6558,40.2877,42.6558,39.1161,35.6536,40.2877,42.6558,40.2877,36.7989,39.1161,35.6536,33.3905,90.3743,103.918,…	H3K4me3,H3K4me3,H3K27ac,H3K4me3,H3K4me3,H3K4me3,H3K4me3,H3K4me3,H3K4me3,H3K4me3,H3K4me3,H3K4me3,H3K4me3,H3K4me3,H3K4me3,H3K4me3,H3K4me3,H3K4me3,H3K4me3,H3K4me3,H3K4me3,H3K4me3,H3K4me3,H3K4me3,H3K4me3,H3K4me3,H3K4me3,H3K4me3,H3K4me3,H3K4me3,H3K4me3,H3K4me3,H3K4me3,H3K4me3,H3K4me3,H3K4me3,H3K4me3,H3K4me3,H3K4me3,H3K4me3,H3K4me3,H3K4me3,H3K4me3,H3K4me3,H3K4me3,H3K27ac,H3K27ac,H3K4me3,H3K27ac,H3K27ac…	7	2	late_enh
chr15	34795513	34795663	34795588	0	1	1	0	1	1	1	1	1	32.287,27.4443,21.6766,18.3884,12.2707,34.3834,35.4996,37.7586,41.2109,37.3547,38.901,35.9863,42.378,38.901,45.9267,41.2109,42.6558,40.2877,42.6558,39.1161,35.6536,40.2877,42.6558,40.2877,36.7989,39.1161,35.6536,33.3905,28.9803,26.8367,22.6833,25.7812,26.8367,28.9803,25.0832,32.0137,11.4029,17.6401,25.6146,17.6401,43.6086,48.2144,9.05377,10.1066,10.5361,10.1066,10.5498,10.0236,16.0704,13.599,13.7…	H3K4me3,H3K4me3,H3K4me3,H3K4me3,H3K4me3,H3K4me3,H3K4me3,H3K4me3,H3K4me3,H3K4me3,H3K4me3,H3K4me3,H3K4me3,H3K4me3,H3K4me3,H3K4me3,H3K4me3,H3K4me3,H3K4me3,H3K4me3,H3K4me3,H3K4me3,H3K4me3,H3K4me3,H3K4me3,H3K4me3,H3K4me3,H3K4me3,H3K4me3,H3K4me3,H3K4me3,H3K4me3,H3K4me3,H3K27ac,H3K27ac,H3K27ac,H3K27ac,H3K27ac,H3K27ac,H3K27ac,H3K4me3,H3K4me3,H3K4me3,H3K4me3,H3K4me3,H3K4me3,H3K4me3,H3K4me3,H3K27ac,H3K27ac…	7	2	late_enh
chr15	34795509	34795659	34795584	0	1	1	0	1	1	1	1	1	32.287,27.4443,21.6766,18.3884,12.2707,41.2109,42.9379,38.901,34.3834,35.4996,37.7586,41.2109,37.3547,38.901,35.9863,42.378,38.901,45.9267,41.2109,42.6558,40.2877,42.6558,39.1161,35.6536,40.2877,42.6558,40.2877,36.7989,39.1161,35.6536,33.3905,28.9803,26.8367,22.6833,25.7812,26.8367,28.9803,25.0832,50.1714,32.0137,11.4029,17.6401,25.6146,17.6401,43.6086,48.2144,9.05377,10.1066,10.5361,10.1066,10.5…	H3K4me3,H3K4me3,H3K4me3,H3K4me3,H3K4me3,H3K4me3,H3K4me3,H3K4me3,H3K4me3,H3K4me3,H3K4me3,H3K4me3,H3K4me3,H3K4me3,H3K4me3,H3K4me3,H3K4me3,H3K4me3,H3K4me3,H3K4me3,H3K4me3,H3K4me3,H3K4me3,H3K4me3,H3K4me3,H3K4me3,H3K4me3,H3K4me3,H3K4me3,H3K4me3,H3K4me3,H3K4me3,H3K4me3,H3K4me3,H3K4me3,H3K27ac,H3K27ac,H3K27ac,H3K27ac,H3K27ac,H3K27ac,H3K27ac,H3K27ac,H3K4me3,H3K4me3,H3K4me3,H3K4me3,H3K4me3,H3K4me3,H3K4me3…	7	2	late_enh
chr15	34795517	34795667	34795592	0	1	1	0	1	1	1	1	1	32.287,27.4443,21.6766,18.3884,12.2707,34.3834,35.4996,37.7586,41.2109,37.3547,38.901,35.9863,42.378,38.901,45.9267,41.2109,42.6558,40.2877,42.6558,39.1161,35.6536,40.2877,42.6558,40.2877,36.7989,39.1161,35.6536,33.3905,28.9803,26.8367,22.6833,25.7812,26.8367,28.9803,25.0832,20.3292,32.0137,11.4029,17.6401,25.6146,17.6401,43.6086,48.2144,47.4337,9.97402,9.05377,10.1066,10.5361,10.1066,10.0236,9.6…	H3K4me3,H3K4me3,H3K4me3,H3K4me3,H3K4me3,H3K4me3,H3K4me3,H3K4me3,H3K4me3,H3K4me3,H3K4me3,H3K4me3,H3K4me3,H3K4me3,H3K4me3,H3K4me3,H3K4me3,H3K4me3,H3K4me3,H3K4me3,H3K4me3,H3K4me3,H3K4me3,H3K4me3,H3K4me3,H3K4me3,H3K4me3,H3K4me3,H3K4me3,H3K4me3,H3K4me3,H3K4me3,H3K4me3,H3K4me3,H3K27ac,H3K27ac,H3K27ac,H3K27ac,H3K27ac,H3K27ac,H3K27ac,H3K27ac,H3K4me3,H3K4me3,H3K4me3,H3K4me3,H3K4me3,H3K4me3,H3K27ac,H3K4me3…	7	2	late_enh
chr15	73367398	73367548	73367473	1	1	1	1	1	1	1	1	1	9.27006,12.1392,267.504,10.3873,13.0442,16.8398,21.934,26.2516,17.5442,173.417,175.013,95.9406,77.6632,170.234,97.6508,113.018,168.647,458.283,94.5825,163.904,269.52,77.4336,113.018,445.421,167.733,265.49,53.3783,97.6508,170.88,166.164,133.123,163.034,9.54653,141.497,167.733,97.6508,116.04,170.88,145.726,175.624,10.5377,76.0831,177.211,185.188,119.078,145.726,170.88,117.557,148.56,175.624,46.7326…	H3K4me3,H3K27ac,H3K4me3,H3K27ac,H3K27ac,H3K27ac,H3K27ac,H3K27ac,H3K27ac,H3K4me3,H3K4me3,H3K4me3,H3K4me3,H3K4me3,H3K4me3,H3K4me3,H3K4me3,H3K4me3,H3K4me3,H3K4me3,H3K4me3,H3K4me3,H3K4me3,H3K4me3,H3K4me3,H3K4me3,H3K4me3,H3K4me3,H3K4me3,H3K4me3,H3K27ac,H3K4me3,H3K4me3,H3K4me3,H3K4me3,H3K4me3,H3K4me3,H3K4me3,H3K27ac,H3K4me3,H3K4me3,H3K4me3,H3K4me3,H3K4me3,H3K4me3,H3K4me3,H3K4me3,H3K4me3,H3K4me3,H3K4me3…	9	3	late_enh
chr19	35030800	35030950	35030875	0	1	1	1	1	1	1	1	1	9.7166,52.873,32.4671,50.3064,54.1673,56.7772,54.1673,52.873,11.3898,50.3064,79.5819,52.873,49.0344,76.405,46.5135,79.5819,54.1673,76.1627,56.7772,54.1673,41.324,70.1316,58.0927,73.2547,56.7772,34.5711,58.0927,80.038,50.3064,65.5003,42.7921,37.9488,41.5682,36.7882,45.2648,41.5682,63.9712,29.7359,27.8283,26.8878,29.7359,32.6609,24.1118,35.6588,36.7882,36.6735,35.6588,36.6735,51.5198,33.6523,36.673…	H3K4me3,H3K4me3,H3K4me3,H3K4me3,H3K4me3,H3K4me3,H3K4me3,H3K4me3,H3K27ac,H3K4me3,H3K4me3,H3K4me3,H3K4me3,H3K4me3,H3K4me3,H3K4me3,H3K4me3,H3K4me3,H3K4me3,H3K4me3,H3K4me3,H3K4me3,H3K4me3,H3K4me3,H3K4me3,H3K4me3,H3K4me3,H3K4me3,H3K4me3,H3K4me3,H3K4me3,H3K4me3,H3K4me3,H3K4me3,H3K4me3,H3K4me3,H3K4me3,H3K4me3,H3K4me3,H3K4me3,H3K4me1,H3K4me3,H3K4me3,H3K4me3,H3K4me3,H3K4me3,H3K4me3,H3K4me3,H3K4me3,H3K4me3…	8	3	late_enh
chr19	35030793	35030943	35030868	0	1	1	1	1	1	1	1	1	9.7166,50.3064,52.873,32.4671,50.3064,54.1673,56.7772,54.1673,52.873,11.3898,50.3064,79.5819,52.873,49.0344,76.405,46.5135,79.5819,54.1673,76.1627,56.7772,54.1673,41.324,70.1316,58.0927,73.2547,56.7772,34.5711,58.0927,80.038,50.3064,65.5003,42.7921,37.9488,41.5682,36.7882,45.2648,41.5682,63.9712,29.7359,27.8283,26.8878,29.7359,32.6609,24.1118,35.6588,36.7882,36.6735,35.6588,36.6735,51.5198,33.652…	H3K4me3,H3K4me3,H3K4me3,H3K4me3,H3K4me3,H3K4me3,H3K4me3,H3K4me3,H3K4me3,H3K27ac,H3K4me3,H3K4me3,H3K4me3,H3K4me3,H3K4me3,H3K4me3,H3K4me3,H3K4me3,H3K4me3,H3K4me3,H3K4me3,H3K4me3,H3K4me3,H3K4me3,H3K4me3,H3K4me3,H3K4me3,H3K4me3,H3K4me3,H3K4me3,H3K4me3,H3K4me3,H3K4me3,H3K4me3,H3K4me3,H3K4me3,H3K4me3,H3K4me3,H3K4me3,H3K4me3,H3K4me3,H3K4me1,H3K4me3,H3K4me3,H3K4me3,H3K4me3,H3K4me3,H3K4me3,H3K4me3,H3K4me3…	8	3	late_enh
chr19	35030792	35030942	35030867	0	1	1	1	1	1	1	1	1	9.7166,50.3064,52.873,32.4671,50.3064,54.1673,56.7772,54.1673,52.873,11.3898,50.3064,79.5819,52.873,49.0344,76.405,46.5135,79.5819,54.1673,76.1627,56.7772,54.1673,41.324,70.1316,58.0927,73.2547,56.7772,34.5711,58.0927,80.038,50.3064,65.5003,42.7921,37.9488,41.5682,36.7882,45.2648,41.5682,63.9712,29.7359,27.8283,26.8878,29.7359,32.6609,24.1118,35.6588,36.7882,36.6735,35.6588,36.6735,51.5198,33.652…	H3K4me3,H3K4me3,H3K4me3,H3K4me3,H3K4me3,H3K4me3,H3K4me3,H3K4me3,H3K4me3,H3K27ac,H3K4me3,H3K4me3,H3K4me3,H3K4me3,H3K4me3,H3K4me3,H3K4me3,H3K4me3,H3K4me3,H3K4me3,H3K4me3,H3K4me3,H3K4me3,H3K4me3,H3K4me3,H3K4me3,H3K4me3,H3K4me3,H3K4me3,H3K4me3,H3K4me3,H3K4me3,H3K4me3,H3K4me3,H3K4me3,H3K4me3,H3K4me3,H3K4me3,H3K4me3,H3K4me3,H3K4me3,H3K4me1,H3K4me3,H3K4me3,H3K4me3,H3K4me3,H3K4me3,H3K4me3,H3K4me3,H3K4me3…	8	3	late_enh
chr6	121435577	121435727	121435652	0	1	1	0	1	1	1	1	1	14.9001,12.6988,15.6459,20.9016,21.9988,24.2351,18.8614,19.8157,21.7625,19.3212,24.7732,21.7625,27.8849,24.7732,28.9433,31.0904,37.7586,41.2109,42.378,45.9267,55.7124,53.2241,32.9998,34.7849,35.6873,32.9998,35.6873,10.9353,12.0277,14.2893,16.6442,17.8538,9.88011,11.7684,12.7462,11.7684,9.88011,9.88011,11.7684,12.7462,13.7449,12.1978,13.7449,54.5806,14.7637,13.1346,14.0906,15.0648,19.1308,9.69619,…	H3K4me3,H3K4me3,H3K4me3,H3K4me3,H3K4me3,H3K4me3,H3K4me3,H3K4me3,H3K4me3,H3K4me3,H3K4me3,H3K4me3,H3K4me3,H3K4me3,H3K4me3,H3K4me3,H3K4me3,H3K4me3,H3K4me3,H3K4me3,H3K4me3,H3K4me3,H3K4me3,H3K4me3,H3K4me3,H3K4me3,H3K4me3,H3K4me3,H3K4me3,H3K4me3,H3K4me3,H3K4me3,H3K4me3,H3K4me3,H3K4me3,H3K4me3,H3K4me3,H3K4me3,H3K4me3,H3K4me3,H3K4me3,H3K4me3,H3K4me3,H3K4me3,H3K4me3,H3K4me3,H3K4me3,H3K4me3,H3K27ac,H3K4me3…	7	2	late_enh
chr10	18340912	18341062	18340987	0	1	1	0	1	1	1	1	1	17.4364,14.1502,11.0536,9.1099,68.6087,71.5054,68.6087,31.9518,64.3127,67.17,44.4624,68.6087,71.5054,72.9633,86.3555,89.3942,25.8134,34.5457,93.9926,90.9217,93.9926,95.5359,86.3555,81.839,77.3742,80.3449,77.3742,72.9633,77.3742,71.5054,72.9633,71.5054,68.6087,60.0783,58.681,55.9084,64.3127,14.1229,60.0783,64.3127,58.681,60.0783,29.8236,28.764,23.9888,20.8154,19.7845,35.9282,18.7677,15.8071,14.852…	H3K27ac,H3K27ac,H3K27ac,H3K27ac,H3K4me3,H3K4me3,H3K4me3,H3K4me3,H3K4me3,H3K4me3,H3K4me3,H3K4me3,H3K4me3,H3K4me3,H3K4me3,H3K27ac,H3K4me3,H3K4me3,H3K4me3,H3K4me3,H3K4me3,H3K4me3,H3K4me3,H3K4me3,H3K4me3,H3K4me3,H3K4me3,H3K4me3,H3K4me3,H3K4me3,H3K4me3,H3K4me3,H3K4me3,H3K4me3,H3K4me3,H3K4me3,H3K27ac,H3K4me3,H3K4me3,H3K4me3,H3K4me3,H3K4me3,H3K4me3,H3K4me3,H3K4me3,H3K4me3,H3K4me3,H3K4me3,H3K4me3,H3K4me3…	7	3	late_enh
chr10	18340909	18341059	18340984	0	1	1	0	1	1	1	1	1	17.4364,14.1502,11.0536,9.1099,72.9633,68.6087,71.5054,68.6087,31.9518,64.3127,67.17,44.4624,68.6087,71.5054,72.9633,86.3555,89.3942,25.8134,34.5457,93.9926,90.9217,93.9926,95.5359,86.3555,81.839,77.3742,80.3449,77.3742,72.9633,77.3742,71.5054,72.9633,71.5054,68.6087,60.0783,58.681,55.9084,64.3127,14.1229,60.0783,64.3127,58.681,29.8236,28.764,23.9888,20.8154,19.7845,35.9282,18.7677,15.8071,14.852…	H3K27ac,H3K27ac,H3K27ac,H3K27ac,H3K4me3,H3K4me3,H3K4me3,H3K4me3,H3K4me3,H3K4me3,H3K4me3,H3K4me3,H3K4me3,H3K4me3,H3K4me3,H3K4me3,H3K27ac,H3K4me3,H3K4me3,H3K4me3,H3K4me3,H3K4me3,H3K4me3,H3K4me3,H3K4me3,H3K4me3,H3K4me3,H3K4me3,H3K4me3,H3K4me3,H3K4me3,H3K4me3,H3K4me3,H3K4me3,H3K4me3,H3K4me3,H3K4me3,H3K27ac,H3K4me3,H3K4me3,H3K4me3,H3K4me3,H3K4me3,H3K4me3,H3K4me3,H3K4me3,H3K4me3,H3K4me3,H3K4me3,H3K4me3…	7	3	late_enh
chr10	18340913	18341063	18340988	0	1	1	0	1	1	1	1	1	14.1502,11.0536,9.1099,68.6087,71.5054,68.6087,31.9518,64.3127,67.17,44.4624,68.6087,71.5054,72.9633,86.3555,89.3942,25.8134,34.5457,93.9926,90.9217,93.9926,95.5359,86.3555,81.839,77.3742,80.3449,77.3742,72.9633,77.3742,71.5054,72.9633,71.5054,68.6087,60.0783,58.681,55.9084,64.3127,14.1229,60.0783,64.3127,58.681,60.0783,29.8236,28.764,23.9888,20.8154,19.7845,35.9282,18.7677,15.8071,14.852,13.9137…	H3K27ac,H3K27ac,H3K27ac,H3K4me3,H3K4me3,H3K4me3,H3K4me3,H3K4me3,H3K4me3,H3K4me3,H3K4me3,H3K4me3,H3K4me3,H3K4me3,H3K27ac,H3K4me3,H3K4me3,H3K4me3,H3K4me3,H3K4me3,H3K4me3,H3K4me3,H3K4me3,H3K4me3,H3K4me3,H3K4me3,H3K4me3,H3K4me3,H3K4me3,H3K4me3,H3K4me3,H3K4me3,H3K4me3,H3K4me3,H3K4me3,H3K27ac,H3K4me3,H3K4me3,H3K4me3,H3K4me3,H3K4me3,H3K4me3,H3K4me3,H3K4me3,H3K4me3,H3K4me3,H3K4me3,H3K4me3,H3K4me3,H3K4me3…	7	3	late_enh
chr7	150957209	150957359	150957284	0	0	1	0	1	1	1	1	1	9.59786,24.8539,20.0527,23.8682,23.5613,9.60266,22.3266,18.0023,27.2048,9.68579,9.67411,9.05377,9.68579,9.26582,10.3236,9.98086,12.053,10.3795,19.7383,35.2637,34.0831,54.0358,15.8221,11.4354,68.0669,77.4962,67.5316,35.7158,38.0368,29.1655,65.3122,65.1984,69.3461,72.1421,65.1984,54.4282,54.3275,54.2287,48.9014,58.8806,48.9014,50.1245,40.5509,44.0831,50.1245,48.9014,44.0831,39.3898,35.9575,42.8977,…	H3K27ac,H3K27ac,H3K27ac,H3K27ac,H3K27ac,H3K4me3,H3K27ac,H3K27ac,H3K27ac,H3K4me3,H3K4me3,H3K4me3,H3K4me3,H3K4me3,H3K27ac,H3K27ac,H3K27ac,H3K27ac,H3K27ac,H3K27ac,H3K27ac,H3K27ac,H3K4me1,H3K27ac,H3K27ac,H3K27ac,H3K27ac,H3K27ac,H3K27ac,H3K27ac,H3K27ac,H3K27ac,H3K27ac,H3K27ac,H3K27ac,H3K27ac,H3K27ac,H3K27ac,H3K27ac,H3K27ac,H3K27ac,H3K27ac,H3K27ac,H3K27ac,H3K27ac,H3K27ac,H3K27ac,H3K27ac,H3K27ac,H3K27ac…	6	3	late_enh
chr7	150957210	150957360	150957285	0	0	1	0	1	1	1	1	1	9.59786,24.8539,20.0527,23.8682,23.5613,9.60266,22.3266,18.0023,27.2048,9.67411,9.05377,9.68579,9.26582,10.3236,9.98086,12.053,19.7383,35.2637,34.0831,54.0358,15.8221,11.4354,68.0669,77.4962,67.5316,35.7158,38.0368,29.1655,65.3122,65.1984,69.3461,72.1421,65.1984,54.4282,54.3275,54.2287,48.9014,58.8806,48.9014,50.1245,40.5509,44.0831,50.1245,48.9014,44.0831,39.3898,35.9575,42.8977,46.0758,54.4264,…	H3K27ac,H3K27ac,H3K27ac,H3K27ac,H3K27ac,H3K4me3,H3K27ac,H3K27ac,H3K27ac,H3K4me3,H3K4me3,H3K4me3,H3K4me3,H3K27ac,H3K27ac,H3K27ac,H3K27ac,H3K27ac,H3K27ac,H3K27ac,H3K4me1,H3K27ac,H3K27ac,H3K27ac,H3K27ac,H3K27ac,H3K27ac,H3K27ac,H3K27ac,H3K27ac,H3K27ac,H3K27ac,H3K27ac,H3K27ac,H3K27ac,H3K27ac,H3K27ac,H3K27ac,H3K27ac,H3K27ac,H3K27ac,H3K27ac,H3K27ac,H3K27ac,H3K27ac,H3K27ac,H3K27ac,H3K27ac,H3K27ac,H3K27ac…	6	3	late_enh
chr7	35204266	35204416	35204341	0	0	1	0	0	0	1	1	1	9.79599,12.7692,14.7193,49.9609,64.7648,69.357,64.7648,38.7563,22.0914,10.2151,40.4955,10.0576,36.8896,53.2977,53.2314,51.9787,46.8777,28.9712,38.2632,19.369,11.7968	H3K4me1,H3K4me1,H3K27ac,H3K4me1,H3K4me1,H3K4me1,H3K4me1,H3K4me1,H3K4me1,H3K27ac,H3K27ac,H3K4me3,H3K4me1,H3K4me1,H3K4me1,H3K4me1,H3K4me1,H3K4me1,H3K4me1,H3K4me1,H3K4me1	4	3	late_enh
chr7	35204296	35204446	35204371	0	0	1	0	0	0	1	1	1	9.79599,12.7692,13.5501,14.3451,11.2515,14.7193,13.3312,64.7648,69.357,64.7648,38.7563,22.0914,11.0652,12.0753,10.2151,10.0576,53.2977,53.2314,51.9787,46.8777,28.9712,38.2632,19.369,11.7968,9.46029,11.7968,12.2567	H3K4me1,H3K4me1,H3K4me1,H3K4me1,H3K4me1,H3K27ac,H3K27ac,H3K4me1,H3K4me1,H3K4me1,H3K4me1,H3K4me1,H3K4me1,H3K4me1,H3K27ac,H3K4me3,H3K4me1,H3K4me1,H3K4me1,H3K4me1,H3K4me1,H3K4me1,H3K4me1,H3K4me1,H3K4me1,H3K4me1,H3K4me1	4	3	late_enh
chr1	147773295	147773445	147773370	0	1	1	0	0	1	1	1	1	38.6747,43.8214,42.5209,39.9473,36.159,31.2518,34.9163,36.159,32.4624,31.2518,25.3735,28.8646,31.2518,34.9163,32.4624,31.2518,32.4624,28.8646,32.4624,28.8646,27.6886,24.2351,21.9988,20.9016,21.9988,32.2666,15.8579,32.4415,27.5816,11.3921,15.3369,9.26145,15.9716,40.4778,27.517,12.2268,10.9376,14.9197,11.9011,10.9376,9.08147,10.9376,12.8867,9.08147,10.9376,9.99733,10.9376,9.08147,10.9376,28.4093,27…	H3K4me3,H3K4me3,H3K4me3,H3K4me3,H3K4me3,H3K4me3,H3K4me3,H3K4me3,H3K4me3,H3K4me3,H3K4me3,H3K4me3,H3K4me3,H3K4me3,H3K4me3,H3K4me3,H3K4me3,H3K4me3,H3K4me3,H3K4me3,H3K4me3,H3K4me3,H3K4me3,H3K4me3,H3K4me3,H3K27ac,H3K4me3,H3K27ac,H3K27ac,H3K27ac,H3K27ac,H3K4me1,H3K4me3,H3K4me3,H3K4me3,H3K4me3,H3K4me3,H3K4me3,H3K4me3,H3K4me3,H3K4me3,H3K4me3,H3K4me3,H3K4me3,H3K4me3,H3K4me3,H3K4me3,H3K4me3,H3K4me3,H3K4me3…	6	3	late_enh
chr1	147773318	147773468	147773393	0	1	1	0	0	1	1	1	1	31.2518,34.9163,36.159,32.4624,31.2518,25.3735,28.8646,31.2518,34.9163,32.4624,31.2518,32.4624,28.8646,32.4624,28.8646,27.6886,24.2351,21.9988,20.9016,21.9988,20.9016,25.3735,21.9988,27.5816,11.3921,15.3369,9.26145,40.4778,27.517,12.2268,9.08147,10.9376,12.8867,9.08147,10.9376,9.99733,10.9376,9.08147,10.9376,13.8932,14.9197,10.9376,23.6469,26.0015,23.6469,21.3491,22.4907,19.1119,21.3491,20.2227,1…	H3K4me3,H3K4me3,H3K4me3,H3K4me3,H3K4me3,H3K4me3,H3K4me3,H3K4me3,H3K4me3,H3K4me3,H3K4me3,H3K4me3,H3K4me3,H3K4me3,H3K4me3,H3K4me3,H3K4me3,H3K4me3,H3K4me3,H3K4me3,H3K4me3,H3K4me3,H3K4me3,H3K27ac,H3K27ac,H3K27ac,H3K4me1,H3K4me3,H3K4me3,H3K4me3,H3K4me3,H3K4me3,H3K4me3,H3K4me3,H3K4me3,H3K4me3,H3K4me3,H3K4me3,H3K4me3,H3K4me3,H3K4me3,H3K4me3,H3K4me3,H3K4me3,H3K4me3,H3K4me3,H3K4me3,H3K4me3,H3K4me3,H3K4me3…	6	3	late_enh
chr11	2445418	2445568	2445493	0	1	1	0	1	1	1	1	1	50.9636,54.4743,50.9636,47.5116,43.005,24.2327,44.121,59.2652,14.0086,60.6227,59.2652,56.5712,52.5842,48.6652,39.8065,36.1432,30.2355,32.5675,12.1888,30.2355,26.8204,23.512,11.0345,25.7053,23.512,25.7053,25.3934,28.745,26.4989,28.745,25.3934,28.745,25.3934,28.745,26.4989,32.1978,28.745,35.7445,19.9832,20.3541,18.0794,15.8752,11.3141,14.8014,19.1235,21.4241,20.2657,17.9982,19.1235,14.7312,17.9982,…	H3K4me3,H3K4me3,H3K4me3,H3K4me3,H3K4me3,H3K4me3,H3K4me3,H3K4me3,H3K4me3,H3K4me3,H3K4me3,H3K4me3,H3K4me3,H3K4me3,H3K4me3,H3K4me3,H3K4me3,H3K4me3,H3K4me3,H3K4me3,H3K4me3,H3K4me3,H3K4me3,H3K4me3,H3K4me3,H3K4me3,H3K4me3,H3K4me3,H3K4me3,H3K4me3,H3K4me3,H3K4me3,H3K4me3,H3K4me3,H3K4me3,H3K4me3,H3K4me3,H3K4me3,H3K4me3,H3K4me3,H3K4me3,H3K4me3,H3K4me3,H3K4me3,H3K4me3,H3K4me3,H3K4me3,H3K4me3,H3K4me3,H3K4me3…	7	2	late_enh
chr11	2445423	2445573	2445498	0	1	1	0	1	1	1	1	1	50.9636,47.5116,43.005,24.2327,44.121,59.2652,14.0086,60.6227,59.2652,56.5712,52.5842,48.6652,39.8065,36.1432,30.2355,32.5675,12.1888,30.2355,26.8204,23.512,11.0345,25.7053,23.512,25.7053,25.3934,28.745,26.4989,28.745,25.3934,28.745,25.3934,28.745,26.4989,32.1978,28.745,35.7445,32.1978,33.3699,19.9832,20.3541,18.0794,15.8752,11.3141,14.8014,19.1235,21.4241,20.2657,17.9982,19.1235,14.7312,17.9982,…	H3K4me3,H3K4me3,H3K4me3,H3K4me3,H3K4me3,H3K4me3,H3K4me3,H3K4me3,H3K4me3,H3K4me3,H3K4me3,H3K4me3,H3K4me3,H3K4me3,H3K4me3,H3K4me3,H3K4me3,H3K4me3,H3K4me3,H3K4me3,H3K4me3,H3K4me3,H3K4me3,H3K4me3,H3K4me3,H3K4me3,H3K4me3,H3K4me3,H3K4me3,H3K4me3,H3K4me3,H3K4me3,H3K4me3,H3K4me3,H3K4me3,H3K4me3,H3K4me3,H3K4me3,H3K4me3,H3K4me3,H3K4me3,H3K4me3,H3K4me3,H3K4me3,H3K4me3,H3K4me3,H3K4me3,H3K4me3,H3K4me3,H3K4me3…	7	2	late_enh
chr11	118152820	118152970	118152895	0	1	1	1	0	1	1	1	1	11.2922,9.79769,12.0639,38.8788,11.2922,9.07621,9.79769,11.7428,14.2975,14.9859,14.0889,12.3442,11.4978,12.3442,12.2627,16.7251,17.6635,16.7251,13.9996,19.5821,20.5616,19.5821,25.6449,32.4017,26.6964,25.6449,26.6964,25.6449,17.739,15.5654,17.739,14.5069,13.4685,14.5069,13.4685,15.5654,18.8526,19.9832,18.8526,17.99,19.295,18.8526,14.852,15.8071,12.0905,13.9137,17.739,13.4685,9.53557,11.4555,9.5355…	H3K4me3,H3K4me3,H3K4me3,H3K4me3,H3K4me3,H3K4me3,H3K4me3,H3K4me3,H3K4me3,H3K4me3,H3K4me3,H3K4me3,H3K4me3,H3K4me3,H3K4me3,H3K4me3,H3K4me3,H3K4me3,H3K4me3,H3K4me3,H3K4me3,H3K4me3,H3K4me3,H3K4me3,H3K4me3,H3K4me3,H3K4me3,H3K4me3,H3K4me3,H3K4me3,H3K4me3,H3K4me3,H3K4me3,H3K4me3,H3K4me3,H3K4me3,H3K4me3,H3K4me3,H3K4me3,H3K4me3,H3K4me3,H3K4me3,H3K4me3,H3K4me3,H3K4me3,H3K4me3,H3K4me3,H3K4me3,H3K4me3,H3K4me3…	7	1	late_enh
chr11	118152821	118152971	118152896	0	1	1	1	0	1	1	1	1	11.2922,9.79769,12.0639,38.8788,11.2922,9.07621,9.79769,11.7428,14.2975,14.9859,14.0889,12.3442,11.4978,12.3442,12.2627,16.7251,17.6635,16.7251,13.9996,19.5821,20.5616,19.5821,25.6449,32.4017,26.6964,25.6449,26.6964,25.6449,17.739,15.5654,17.739,14.5069,13.4685,14.5069,13.4685,15.5654,18.8526,19.9832,18.8526,17.99,19.295,18.8526,14.852,15.8071,12.0905,13.9137,17.739,13.4685,9.53557,11.4555,9.5355…	H3K4me3,H3K4me3,H3K4me3,H3K4me3,H3K4me3,H3K4me3,H3K4me3,H3K4me3,H3K4me3,H3K4me3,H3K4me3,H3K4me3,H3K4me3,H3K4me3,H3K4me3,H3K4me3,H3K4me3,H3K4me3,H3K4me3,H3K4me3,H3K4me3,H3K4me3,H3K4me3,H3K4me3,H3K4me3,H3K4me3,H3K4me3,H3K4me3,H3K4me3,H3K4me3,H3K4me3,H3K4me3,H3K4me3,H3K4me3,H3K4me3,H3K4me3,H3K4me3,H3K4me3,H3K4me3,H3K4me3,H3K4me3,H3K4me3,H3K4me3,H3K4me3,H3K4me3,H3K4me3,H3K4me3,H3K4me3,H3K4me3,H3K4me3…	7	1	late_enh
chr12	5043863	5044013	5043938	0	1	1	0	1	1	1	1	1	10.7691,19.5996,9.49834,58.75,9.49834,13.8892,15.5194,18.0629,23.4693,20.7157,18.0629,12.7726,15.6115,14.8847,17.0972,19.4029,22.6117,26.8215,30.3356,33.0506,34.8966,33.0506,34.8966,14.1967,10.3436,11.2071,9.74008,12.0309,11.3153,12.1295,11.3153,14.104,13.9137,55.975,15.8071,16.7785,17.4881,16.4877,17.1061,20.2326,21.3047,86.9468,18.1327,51.8693,20.2326,17.1061,18.1327,20.2326,19.5355,20.5814,17.…	H3K4me3,H3K27ac,H3K4me3,H3K4me3,H3K4me3,H3K4me3,H3K4me3,H3K4me3,H3K4me3,H3K4me3,H3K4me3,H3K4me3,H3K4me3,H3K4me3,H3K4me3,H3K4me3,H3K4me3,H3K4me3,H3K4me3,H3K4me3,H3K4me3,H3K4me3,H3K4me3,H3K4me3,H3K4me3,H3K4me3,H3K4me3,H3K4me3,H3K4me3,H3K4me3,H3K27ac,H3K4me3,H3K4me3,H3K4me3,H3K4me3,H3K4me3,H3K4me3,H3K4me3,H3K4me3,H3K4me3,H3K4me3,H3K4me3,H3K4me3,H3K4me3,H3K4me3,H3K4me3,H3K4me3,H3K4me3,H3K4me3,H3K4me3…	7	3	late_enh
chr12	110919132	110919282	110919207	1	1	1	0	1	0	1	1	1	12.7639,15.4657,14.0956,13.2362,15.8607,18.6166,16.7654,15.8607,10.643,11.0339,11.0626,10.8057,9.77127,24.0018,22.531,16.913,19.1454,15.4254,17.7702,27.2122,22.9236,13.9177,29.5307,25.4461,41.1466,45.6522,55.8628,18.3743,21.6774,29.9051,39.9207,23.6675,19.736,73.55,12.8606,13.9415,16.1685,15.0445,17.3126,14.4562,67.8465,18.4759,17.3126,15.0445,19.6575,10.2238,11.8043,13.4521,14.2996,10.2238,62.58…	H3K4me3,H3K4me3,H3K4me3,H3K4me3,H3K4me3,H3K4me3,H3K4me3,H3K4me3,H3K27ac,H3K27ac,H3K27ac,H3K27ac,H3K27ac,H3K27ac,H3K27ac,H3K27ac,H3K27ac,H3K27ac,H3K27ac,H3K27ac,H3K27ac,H3K27ac,H3K4me3,H3K4me3,H3K4me3,H3K4me3,H3K4me3,H3K4me3,H3K4me3,H3K4me3,H3K4me3,H3K4me3,H3K4me1,H3K4me3,H3K4me3,H3K4me3,H3K4me3,H3K4me3,H3K4me3,H3K4me3,H3K4me3,H3K4me3,H3K4me3,H3K4me3,H3K4me3,H3K4me3,H3K4me3,H3K4me3,H3K4me3,H3K4me3…	7	3	late_enh
chr14	23402378	23402528	23402453	1	1	1	0	1	1	1	1	1	30.2987,32.516,35.9143,39.3947,37.0656,35.9143,32.516,37.0656,35.9143,39.3947,37.0656,39.3947,40.5723,42.9524,39.3947,35.9143,27.4836,33.6393,35.9143,29.2052,27.0498,23.8994,22.8726,19.8664,15.1275,20.8557,22.8726,19.8664,17.9279,19.8664,22.8726,25.9883,27.0498,17.4598,17.0199,15.2372,11.4131,28.8888,16.931,9.25281,31.8086,40.1484,45.1151,39.4426,34.8072,23.8419,11.7805,10.5045,19.4873,17.4902,16…	H3K4me3,H3K4me3,H3K4me3,H3K4me3,H3K4me3,H3K4me3,H3K4me3,H3K4me3,H3K4me3,H3K4me3,H3K4me3,H3K4me3,H3K4me3,H3K4me3,H3K4me3,H3K4me3,H3K4me3,H3K4me3,H3K4me3,H3K4me3,H3K4me3,H3K4me3,H3K4me3,H3K4me3,H3K4me3,H3K4me3,H3K4me3,H3K4me3,H3K4me3,H3K4me3,H3K4me3,H3K4me3,H3K4me3,H3K27ac,H3K27ac,H3K27ac,H3K27ac,H3K27ac,H3K27ac,H3K27ac,H3K4me3,H3K4me3,H3K4me3,H3K4me3,H3K4me3,H3K4me3,H3K4me3,H3K4me3,H3K4me3,H3K4me3…	8	2	late_enh
chr14	23403376	23403526	23403451	1	1	1	0	1	0	1	1	1	50.9636,35.5538,47.5116,44.121,39.7011,37.5366,36.4662,33.3041,36.4662,40.6076,44.0962,44.1904,45.3706,36.6735,41.8578,42.9159,39.7625,36.6735,35.6588,32.6609,33.6523,32.6609,30.7025,27.8283,26.8878,19.7086,25.0343,24.1217,21.8011,21.4429,19.7086,21.4429,22.3258,24.1217,25.0343,26.8878,25.0343,24.1217,26.8878,22.3258,21.4429,22.3258,17.8557,10.8533,10.8694,10.8533,12.431,12.449,28.6675,19.6139,16…	H3K4me3,H3K4me3,H3K4me3,H3K4me3,H3K4me3,H3K4me3,H3K4me3,H3K4me3,H3K4me3,H3K4me3,H3K4me3,H3K4me3,H3K4me3,H3K4me3,H3K4me3,H3K4me3,H3K4me3,H3K4me3,H3K4me3,H3K4me3,H3K4me3,H3K4me3,H3K4me3,H3K4me3,H3K4me3,H3K4me3,H3K4me3,H3K4me3,H3K4me3,H3K4me3,H3K4me3,H3K4me3,H3K4me3,H3K4me3,H3K4me3,H3K4me3,H3K4me3,H3K4me3,H3K4me3,H3K4me3,H3K4me3,H3K4me3,H3K4me3,H3K4me3,H3K4me3,H3K4me3,H3K4me3,H3K4me3,H3K27ac,H3K27ac…	7	3	late_enh
chr14	75981432	75981582	75981507	0	1	1	0	1	1	1	1	1	9.93087,11.5762,10.7577,11.5666,15.8607,16.7654,19.5623,22.4752,25.4947,19.7086,16.3731,22.3258,24.1217,25.0343,26.8878,29.7359,32.6609,30.7025,32.6609,27.8283,12.0549,26.8878,27.8283,24.1217,12.2446,13.9805,13.9485,9.12161,9.17422,9.06954,10.0254,9.06954,9.01799,9.97001,10.948,15.0928,14.5069,11.2907,10.3273,11.2198,11.3575,10.4572,12.2787,11.3575,11.3575,13.2199,12.2787,13.2199,12.2787,13.2199,…	H3K4me3,H3K4me3,H3K4me3,H3K4me3,H3K4me3,H3K4me3,H3K4me3,H3K4me3,H3K4me3,H3K4me3,H3K4me3,H3K4me3,H3K4me3,H3K4me3,H3K4me3,H3K4me3,H3K4me3,H3K4me3,H3K4me3,H3K4me3,H3K27ac,H3K4me3,H3K4me3,H3K4me3,H3K27ac,H3K27ac,H3K27ac,H3K4me3,H3K4me3,H3K4me3,H3K4me3,H3K4me3,H3K4me3,H3K4me3,H3K4me3,H3K4me3,H3K4me3,H3K27ac,H3K4me3,H3K4me3,H3K4me3,H3K4me3,H3K4me3,H3K4me3,H3K4me3,H3K4me3,H3K4me3,H3K4me3,H3K4me3,H3K4me3…	7	3	late_enh
chr19	55156263	55156413	55156338	0	1	1	1	1	1	1	1	1	11.3976,10.0499,35.0247,34.042,32.0996,11.0633,34.042,43.1536,29.2458,31.1402,28.3111,31.1402,28.3111,25.5591,21.1569,22.8889,21.1569,20.306,17.8166,13.8952,11.6934,13.8952,10.334,14.2143,9.73902,13.191,10.6623,10.3684,13.2175,12.6256,10.7671,9.87035,10.7671,10.9978,13.857,16.8886,10.9091,10.3522,11.4024,20.6355,17.0168,14.5069,15.5654,17.739,13.4685,14.5069,13.4685,10.3436,24.5513,20.1589,44.489…	H3K4me3,H3K4me3,H3K4me3,H3K4me3,H3K4me3,H3K4me3,H3K4me3,H3K4me3,H3K4me3,H3K4me3,H3K4me3,H3K4me3,H3K4me3,H3K4me3,H3K4me3,H3K4me3,H3K4me3,H3K4me3,H3K4me3,H3K4me3,H3K4me3,H3K4me3,H3K4me3,H3K4me3,H3K4me3,H3K4me3,H3K4me3,H3K4me3,H3K4me3,H3K4me3,H3K4me3,H3K4me3,H3K4me3,H3K4me3,H3K4me3,H3K4me1,H3K4me3,H3K4me3,H3K4me3,H3K4me3,H3K4me3,H3K4me3,H3K4me3,H3K4me3,H3K4me3,H3K4me3,H3K4me3,H3K4me3,H3K4me3,H3K4me3…	8	3	late_enh
chr3	57757779	57757929	57757854	1	1	1	1	1	1	1	1	1	20.2051,17.0257,15.0767,64.1962,21.864,15.0767,17.0257,20.3758,15.7176,15.0767,26.8878,29.7359,33.6523,36.6735,35.6588,33.6523,32.6609,12.0507,30.7025,29.7359,36.6735,38.7256,41.8578,39.7541,42.9159,39.7625,45.3088,48.7634,47.6049,11.2796,48.7634,52.2794,54.6562,52.2794,32.5958,45.3088,30.9215,48.7634,51.1007,45.3088,44.1714,41.9187,45.3088,47.6049,51.1007,9.06407,9.06407,21.878,23.1375,21.878,23…	H3K4me3,H3K4me3,H3K4me3,H3K4me3,H3K4me3,H3K4me3,H3K4me3,H3K4me3,H3K4me3,H3K4me3,H3K4me3,H3K4me3,H3K4me3,H3K4me3,H3K4me3,H3K4me3,H3K4me3,H3K4me3,H3K4me3,H3K4me3,H3K4me3,H3K4me3,H3K4me3,H3K4me3,H3K4me3,H3K4me3,H3K4me3,H3K4me3,H3K4me3,H3K4me3,H3K4me3,H3K4me3,H3K4me3,H3K4me3,H3K4me3,H3K4me3,H3K4me3,H3K4me3,H3K4me3,H3K4me3,H3K4me3,H3K4me3,H3K4me3,H3K4me3,H3K4me3,H3K4me3,H3K4me3,H3K4me3,H3K4me3,H3K4me3…	9	3	late_enh
chr7	150974632	150974782	150974707	0	1	1	0	1	1	1	1	1	9.07098,9.86033,10.68,13.3002,15.1359,15.0352,9.61512,12.4794,13.9977,14.7768,12.4794,13.9977,11.9626,16.3731,18.8577,9.53557,11.2894,13.5512,20.5343,27.0817,30.5203,29.6279,12.0947,20.5614,10.3976,12.0947,12.0545,12.0144,51.1603,51.0444,61.2079,61.0788,75.6856,98.0917,94.6935,9.61419,9.61419,16.0305,9.10431,10.1091,12.2,14.3894,17.8368,20.2326,17.8368,16.6673,19.0255,21.4573,19.0255,12.4225,9.92…	H3K4me3,H3K4me3,H3K4me3,H3K4me3,H3K4me3,H3K4me3,H3K4me3,H3K4me3,H3K4me3,H3K4me3,H3K4me3,H3K4me3,H3K4me3,H3K4me3,H3K4me3,H3K4me3,H3K27ac,H3K27ac,H3K27ac,H3K27ac,H3K27ac,H3K27ac,H3K4me1,H3K4me1,H3K4me1,H3K4me1,H3K4me1,H3K4me1,H3K4me3,H3K4me3,H3K4me3,H3K4me3,H3K4me3,H3K4me3,H3K4me3,H3K27ac,H3K27ac,H3K27ac,H3K4me3,H3K4me3,H3K4me3,H3K4me3,H3K4me3,H3K4me3,H3K4me3,H3K4me3,H3K4me3,H3K4me3,H3K4me3,H3K4me3…	7	3	late_enh
chr7	150974630	150974780	150974705	0	1	1	0	1	1	1	1	1	9.07098,9.86033,10.68,13.3002,15.1359,15.0352,9.61512,12.4794,13.9977,14.7768,12.4794,13.9977,11.9626,16.3731,18.8577,9.53557,11.2894,13.5512,20.5343,27.0817,30.5203,29.6279,12.0947,20.5614,10.3976,12.0947,12.0545,12.0144,51.1603,51.0444,61.2079,61.0788,75.6856,98.0917,9.61419,9.61419,16.0305,9.10431,10.1091,12.2,14.3894,17.8368,20.2326,17.8368,16.6673,19.0255,21.4573,19.0255,12.4225,9.92926,11.9…	H3K4me3,H3K4me3,H3K4me3,H3K4me3,H3K4me3,H3K4me3,H3K4me3,H3K4me3,H3K4me3,H3K4me3,H3K4me3,H3K4me3,H3K4me3,H3K4me3,H3K4me3,H3K4me3,H3K27ac,H3K27ac,H3K27ac,H3K27ac,H3K27ac,H3K27ac,H3K4me1,H3K4me1,H3K4me1,H3K4me1,H3K4me1,H3K4me1,H3K4me3,H3K4me3,H3K4me3,H3K4me3,H3K4me3,H3K4me3,H3K27ac,H3K27ac,H3K27ac,H3K4me3,H3K4me3,H3K4me3,H3K4me3,H3K4me3,H3K4me3,H3K4me3,H3K4me3,H3K4me3,H3K4me3,H3K4me3,H3K4me3,H3K4me3…	7	3	late_enh
chr7	151877105	151877255	151877180	0	1	1	1	1	1	1	1	1	60.2244,57.0451,90.0429,54.8574,53.7718,50.5488,48.4291,50.5488,53.7718,54.8574,51.6175,12.7097,53.7718,51.6175,47.3782,48.4291,45.2946,109.252,48.4291,48.2038,47.1851,45.1652,23.9914,39.2516,38.2882,36.3814,39.2516,36.3814,35.4381,37.0552,34.4265,32.5977,21.8864,35.3513,17.7069,32.5977,34.4265,35.3513,34.4265,35.3513,30.5094,28.02,27.2043,23.2372,20.2051,18.02,20.2051,22.4669,14.7499,23.2372,149…	H3K4me3,H3K4me3,H3K4me3,H3K4me3,H3K4me3,H3K4me3,H3K4me3,H3K4me3,H3K4me3,H3K4me3,H3K4me3,H3K4me3,H3K4me3,H3K4me3,H3K4me3,H3K4me3,H3K4me3,H3K4me3,H3K4me3,H3K4me3,H3K4me3,H3K4me3,H3K4me3,H3K4me3,H3K4me3,H3K4me3,H3K4me3,H3K4me3,H3K4me3,H3K4me3,H3K4me3,H3K4me3,H3K4me3,H3K27ac,H3K4me3,H3K4me3,H3K4me3,H3K4me3,H3K4me3,H3K4me3,H3K4me3,H3K4me3,H3K4me3,H3K4me3,H3K4me3,H3K4me3,H3K4me3,H3K4me3,H3K4me3,H3K4me3…	8	3	late_enh
chr7	151877125	151877275	151877200	0	1	1	1	1	1	1	1	1	48.4291,50.5488,53.7718,54.8574,51.6175,12.7097,53.7718,51.6175,47.3782,48.4291,45.2946,109.252,48.4291,48.2038,47.1851,45.1652,23.9914,39.2516,38.2882,36.3814,39.2516,36.3814,35.4381,37.0552,34.4265,32.5977,21.8864,35.3513,17.7069,32.5977,34.4265,35.3513,34.4265,35.3513,30.5094,28.02,27.2043,23.2372,20.2051,18.02,20.2051,22.4669,14.7499,23.2372,149.728,24.8013,87.5811,20.9507,18.02,18.7395,20.20…	H3K4me3,H3K4me3,H3K4me3,H3K4me3,H3K4me3,H3K4me3,H3K4me3,H3K4me3,H3K4me3,H3K4me3,H3K4me3,H3K4me3,H3K4me3,H3K4me3,H3K4me3,H3K4me3,H3K4me3,H3K4me3,H3K4me3,H3K4me3,H3K4me3,H3K4me3,H3K4me3,H3K4me3,H3K4me3,H3K4me3,H3K4me3,H3K4me3,H3K27ac,H3K4me3,H3K4me3,H3K4me3,H3K4me3,H3K4me3,H3K4me3,H3K4me3,H3K4me3,H3K4me3,H3K4me3,H3K4me3,H3K4me3,H3K4me3,H3K4me3,H3K4me3,H3K4me3,H3K4me3,H3K4me3,H3K4me3,H3K4me3,H3K4me3…	8	3	late_enh
chr7	151877120	151877270	151877195	0	1	1	1	1	1	1	1	1	48.4291,50.5488,53.7718,54.8574,51.6175,12.7097,53.7718,51.6175,47.3782,48.4291,45.2946,109.252,48.4291,48.2038,47.1851,45.1652,23.9914,39.2516,38.2882,36.3814,39.2516,36.3814,35.4381,37.0552,34.4265,32.5977,21.8864,35.3513,17.7069,32.5977,34.4265,35.3513,34.4265,35.3513,30.5094,28.02,27.2043,23.2372,20.2051,18.02,20.2051,22.4669,14.7499,23.2372,149.728,24.8013,87.5811,20.9507,18.02,18.7395,20.20…	H3K4me3,H3K4me3,H3K4me3,H3K4me3,H3K4me3,H3K4me3,H3K4me3,H3K4me3,H3K4me3,H3K4me3,H3K4me3,H3K4me3,H3K4me3,H3K4me3,H3K4me3,H3K4me3,H3K4me3,H3K4me3,H3K4me3,H3K4me3,H3K4me3,H3K4me3,H3K4me3,H3K4me3,H3K4me3,H3K4me3,H3K4me3,H3K4me3,H3K27ac,H3K4me3,H3K4me3,H3K4me3,H3K4me3,H3K4me3,H3K4me3,H3K4me3,H3K4me3,H3K4me3,H3K4me3,H3K4me3,H3K4me3,H3K4me3,H3K4me3,H3K4me3,H3K4me3,H3K4me3,H3K4me3,H3K4me3,H3K4me3,H3K4me3…	8	3	late_enh
chr4	113292330	113292480	113292405	0	0	0	0	1	0	1	1	1	24.7425,20.5356,24.7425,14.5929,13.005,11.9336,16.723,26.626,15.8914,13.475,10.5152,20.8998,11.917,12.2405,13.4351,22.6611,9.34814,15.5703,14.4769,10.3247	H3K27ac,H3K27ac,H3K27ac,H3K27ac,H3K27ac,H3K27ac,H3K27ac,H3K27ac,H3K27ac,H3K27ac,H3K4me1,H3K4me1,H3K4me3,H3K4me3,H3K4me3,H3K27ac,H3K27ac,H3K27ac,H3K27ac,H3K27ac	4	3	late_enh
chr4	113292459	113292609	113292534	0	0	0	0	1	1	1	1	1	20.5356,24.7425,24.2223,23.441,22.7847,14.5929,13.9906,15.8914,13.475,10.5152,20.8998,14.2515,33.1134,33.6977,22.2198,20.9462,12.2405,13.4351,18.1688,18.5658,17.4122,14.0729,22.6611,75.0992,34.0529,14.4769,10.3247,11.3272	H3K27ac,H3K27ac,H3K27ac,H3K27ac,H3K27ac,H3K27ac,H3K27ac,H3K27ac,H3K27ac,H3K4me1,H3K4me1,H3K4me1,H3K4me1,H3K4me1,H3K4me1,H3K4me1,H3K4me3,H3K4me3,H3K4me3,H3K4me3,H3K4me3,H3K27ac,H3K27ac,H3K27ac,H3K27ac,H3K27ac,H3K27ac,H3K27ac	5	3	late_enh
chr3	38725259	38725409	38725334	1	0	1	0	1	0	1	1	1	26.7616,21.9949,34.9109,28.8599,20.8979,9.92968,30.453,27.9181,11.9013,57.0435,65.6844,55.6295,65.6844,40.6252,12.5882,12.2641,10.6509,9.05927,10.3187,19.9788,26.632,23.7161,20.9284,22.25,23.7161,22.7651,23.7161,22.7651,21.3402,18.6776,25.0421,17.8133,19.0733,17.8133,18.6776,15.2944,9.19269	H3K4me1,H3K4me1,H3K4me1,H3K4me1,H3K4me1,H3K4me1,H3K27ac,H3K27ac,H3K27ac,H3K4me1,H3K4me1,H3K4me1,H3K4me1,H3K4me1,H3K4me1,H3K4me3,H3K4me1,H3K4me1,H3K4me1,H3K27ac,H3K27ac,H3K27ac,H3K27ac,H3K27ac,H3K27ac,H3K27ac,H3K27ac,H3K27ac,H3K27ac,H3K27ac,H3K27ac,H3K27ac,H3K27ac,H3K27ac,H3K27ac,H3K27ac,H3K27ac	6	3	late_enh
chr3	38726516	38726666	38726591	0	0	0	0	1	0	1	1	1	10.3737,9.13873,9.86168,10.9257,10.9904,11.1232,11.1903,14.5994,12.3011,10.1073,9.05389,10.1073,10.5665,9.6133,10.5665,9.88552,9.81675,12.791,9.81675,20.5482,14.1236,17.6585,25.2501,11.8817,15.7821,15.7358,15.7821,15.8286,13.4518,12.7208,11.0971,26.7024,26.7811	H3K4me1,H3K27ac,H3K27ac,H3K27ac,H3K27ac,H3K27ac,H3K27ac,H3K27ac,H3K27ac,H3K27ac,H3K27ac,H3K27ac,H3K4me1,H3K4me1,H3K4me1,H3K4me1,H3K4me1,H3K4me1,H3K4me1,H3K27ac,H3K4me1,H3K4me1,H3K4me1,H3K4me1,H3K27ac,H3K27ac,H3K27ac,H3K27ac,H3K4me1,H3K4me1,H3K4me1,H3K4me1,H3K4me1	4	2	late_enh
chr11	2776907	2777057	2776982	1	0	0	0	0	0	1	1	1	13.2286,24.4751,20.2088,22.3154,22.4306,16.2611,25.701,29.0811,42.2884,24.5982,24.6602,10.1123,13.753,13.5514,9.88248,10.2873,30.387,30.5518,32.6459,32.5602,32.7337,32.6459,39.1369,47.0698,47.1836,38.8003	H3K27ac,H3K27ac,H3K27ac,H3K27ac,H3K27ac,H3K27ac,H3K27ac,H3K27ac,H3K27ac,H3K27ac,H3K27ac,H3K4me1,H3K4me3,H3K4me3,H3K4me1,H3K4me1,H3K4me1,H3K4me1,H3K4me1,H3K4me1,H3K4me1,H3K4me1,H3K4me1,H3K4me1,H3K4me1,H3K4me1	4	3	late_enh
chr11	2776961	2777111	2777036	0	0	0	0	0	0	1	1	1	13.2286,22.3154,22.4306,16.2611,25.701,29.0811,42.2884,24.5982,24.6602,19.3321,20.3703,10.2873,14.5807,32.5602,32.7337,32.6459,39.1369,47.0698,47.1836,38.8003,29.0579	H3K27ac,H3K27ac,H3K27ac,H3K27ac,H3K27ac,H3K27ac,H3K27ac,H3K27ac,H3K27ac,H3K27ac,H3K27ac,H3K4me1,H3K27ac,H3K4me1,H3K4me1,H3K4me1,H3K4me1,H3K4me1,H3K4me1,H3K4me1,H3K4me1	3	2	late_enh
chr12	2550685	2550835	2550760	1	0	0	0	0	0	1	1	1	16.4769,13.3888,20.3162,26.816,10.9206,17.7904,24.9076,9.41421,13.2815,12.9222,13.2815,12.2749,13.2815	H3K27ac,H3K27ac,H3K27ac,H3K27ac,H3K4me3,H3K4me1,H3K4me1,H3K4me1,H3K27ac,H3K27ac,H3K27ac,H3K27ac,H3K27ac	4	3	late_enh
chr15	34791232	34791382	34791307	0	0	0	0	0	0	1	1	1	10.6071,14.0534,10.6797,11.5933,11.7389,11.6898,10.7708,9.08188,10.8638,12.7337,12.7857,14.7411,15.7467,14.7411,12.0396,16.7144,21.7828,21.6434,11.0717,13.7562,15.6348,11.0717,10.9865,22.5527,16.0499,14.1891,15.0471,16.3425,19.1549,15.4336,18.5571,28.3471,29.6883,32.0773,42.0518,41.2441,18.5339,40.3869,39.567,38.0332,39.2327,47.8696,41.4642,44.289,51.2989,45.1538,15.945,17.9231,18.9954,18.0445,20…	H3K27ac,H3K27ac,H3K4me3,H3K4me3,H3K4me3,H3K4me3,H3K4me3,H3K4me3,H3K4me3,H3K4me3,H3K4me3,H3K4me3,H3K4me3,H3K4me3,H3K4me3,H3K4me3,H3K4me3,H3K4me3,H3K4me3,H3K4me3,H3K4me3,H3K4me3,H3K4me3,H3K4me3,H3K27ac,H3K27ac,H3K27ac,H3K27ac,H3K27ac,H3K27ac,H3K27ac,H3K27ac,H3K27ac,H3K27ac,H3K27ac,H3K27ac,H3K4me3,H3K27ac,H3K27ac,H3K27ac,H3K27ac,H3K27ac,H3K4me3,H3K4me3,H3K4me3,H3K4me3,H3K4me3,H3K4me3,H3K4me3,H3K4me3…	3	2	late_enh
chr15	34791228	34791378	34791303	0	0	0	0	0	0	1	1	1	10.6071,14.0534,10.6797,11.5933,11.7389,11.6898,10.7708,9.08188,10.8638,12.7337,12.7857,14.7411,15.7467,14.7411,12.0396,16.7144,21.7828,21.6434,11.0717,13.7562,15.6348,11.0717,10.9865,22.5527,16.0499,14.1891,15.0471,16.3425,19.1549,15.4336,18.5571,28.3471,29.6883,32.0773,42.0518,41.2441,18.5339,40.3869,39.567,38.0332,39.2327,47.8696,41.4642,44.289,51.2989,45.1538,15.945,17.9231,18.9954,18.0445,20…	H3K27ac,H3K27ac,H3K4me3,H3K4me3,H3K4me3,H3K4me3,H3K4me3,H3K4me3,H3K4me3,H3K4me3,H3K4me3,H3K4me3,H3K4me3,H3K4me3,H3K4me3,H3K4me3,H3K4me3,H3K4me3,H3K4me3,H3K4me3,H3K4me3,H3K4me3,H3K4me3,H3K4me3,H3K27ac,H3K27ac,H3K27ac,H3K27ac,H3K27ac,H3K27ac,H3K27ac,H3K27ac,H3K27ac,H3K27ac,H3K27ac,H3K27ac,H3K4me3,H3K27ac,H3K27ac,H3K27ac,H3K27ac,H3K27ac,H3K4me3,H3K4me3,H3K4me3,H3K4me3,H3K4me3,H3K4me3,H3K4me3,H3K4me3…	3	2	late_enh
chr15	34791229	34791379	34791304	0	0	0	0	0	0	1	1	1	10.6071,14.0534,10.6797,11.5933,11.7389,11.6898,10.7708,9.08188,10.8638,12.7337,12.7857,14.7411,15.7467,14.7411,12.0396,16.7144,21.7828,21.6434,11.0717,13.7562,15.6348,11.0717,10.9865,22.5527,16.0499,14.1891,15.0471,16.3425,19.1549,15.4336,18.5571,28.3471,29.6883,32.0773,42.0518,41.2441,18.5339,40.3869,39.567,38.0332,39.2327,47.8696,41.4642,44.289,51.2989,45.1538,15.945,17.9231,18.9954,18.0445,20…	H3K27ac,H3K27ac,H3K4me3,H3K4me3,H3K4me3,H3K4me3,H3K4me3,H3K4me3,H3K4me3,H3K4me3,H3K4me3,H3K4me3,H3K4me3,H3K4me3,H3K4me3,H3K4me3,H3K4me3,H3K4me3,H3K4me3,H3K4me3,H3K4me3,H3K4me3,H3K4me3,H3K4me3,H3K27ac,H3K27ac,H3K27ac,H3K27ac,H3K27ac,H3K27ac,H3K27ac,H3K27ac,H3K27ac,H3K27ac,H3K27ac,H3K27ac,H3K4me3,H3K27ac,H3K27ac,H3K27ac,H3K27ac,H3K27ac,H3K4me3,H3K4me3,H3K4me3,H3K4me3,H3K4me3,H3K4me3,H3K4me3,H3K4me3…	3	2	late_enh
chr19	35039199	35039349	35039274	0	0	0	0	0	0	1	1	1	9.51518,56.4614,47.6083,24.5746,9.36458,19.407,15.5588,17.3357,19.407,21.8632,17.3357,34.7227,31.8764	H3K27ac,H3K27ac,H3K27ac,H3K27ac,H3K4me1,H3K4me1,H3K4me1,H3K4me1,H3K4me1,H3K4me1,H3K4me1,H3K4me1,H3K4me1	3	2	late_enh
chr3	8733923	8734073	8733998	0	0	0	0	1	0	1	1	1	9.89823,21.0174,16.308,17.837,22.9834,25.7495,27.5774,9.54068,18.3645,27.6146,22.434,22.8999,15.148,12.486,12.1812,9.44279,12.8036,13.1341,15.8887,16.2829,15.8052,17.1236,14.2163,13.2815,9.76342,11.7357,10.08,9.76342,14.0814,14.9067,15.3461,16.7886,15.9383,12.0383	H3K27ac,H3K4me1,H3K4me1,H3K4me1,H3K4me1,H3K4me1,H3K4me1,H3K27ac,H3K27ac,H3K27ac,H3K27ac,H3K27ac,H3K27ac,H3K27ac,H3K27ac,H3K27ac,H3K27ac,H3K27ac,H3K27ac,H3K27ac,H3K4me1,H3K27ac,H3K27ac,H3K27ac,H3K4me1,H3K4me3,H3K4me1,H3K4me1,H3K4me1,H3K4me1,H3K4me1,H3K4me1,H3K4me1,H3K4me3	4	3	late_enh
chr3	8733920	8734070	8733995	0	0	0	0	1	0	1	1	1	9.89823,21.0174,16.308,17.837,22.9834,25.7495,9.54068,18.3645,27.6146,22.434,22.8999,15.148,12.486,12.1812,9.44279,12.8036,13.1341,15.8887,16.2829,15.8052,17.1236,14.2163,13.2815,9.76342,11.7357,10.08,9.76342,14.0814,14.9067,15.3461,16.7886,15.9383,12.0383	H3K27ac,H3K4me1,H3K4me1,H3K4me1,H3K4me1,H3K4me1,H3K27ac,H3K27ac,H3K27ac,H3K27ac,H3K27ac,H3K27ac,H3K27ac,H3K27ac,H3K27ac,H3K27ac,H3K27ac,H3K27ac,H3K27ac,H3K4me1,H3K27ac,H3K27ac,H3K27ac,H3K4me1,H3K4me3,H3K4me1,H3K4me1,H3K4me1,H3K4me1,H3K4me1,H3K4me1,H3K4me1,H3K4me3	4	3	late_enh
chr3	38723498	38723648	38723573	1	1	1	0	0	0	1	1	1	11.9619,10.8237,22.6313,9.43679,10.4199,12.1776,11.2618,29.2461,17.739,13.9076,11.1653,12.6074,20.5755,22.3027,29.5915,37.4193,39.279,37.4193,34.1352,35.7117,39.279,34.1543,36.0032,22.25,23.7161,15.9803,12.0057,19.9598,21.5857,22.2864,24.1276,28.5055,19.5918,21.8363,26.0681,28.9108,28.2905,26.0681,21.351	H3K27ac,H3K27ac,H3K4me1,H3K4me1,H3K4me1,H3K27ac,H3K27ac,H3K27ac,H3K27ac,H3K27ac,H3K27ac,H3K27ac,H3K27ac,H3K27ac,H3K27ac,H3K27ac,H3K27ac,H3K27ac,H3K27ac,H3K27ac,H3K27ac,H3K27ac,H3K27ac,H3K27ac,H3K27ac,H3K4me1,H3K4me1,H3K4me1,H3K4me1,H3K4me1,H3K4me1,H3K4me1,H3K4me1,H3K4me1,H3K4me1,H3K4me1,H3K4me1,H3K4me1,H3K4me1	6	2	late_enh
chr7	74045137	74045287	74045212	0	0	0	0	0	0	1	1	1	12.8429,9.90897,9.46029,11.4719	H3K27ac,H3K27ac,H3K4me1,H3K4me1	3	2	late_enh
chr7	74045142	74045292	74045217	0	0	0	0	0	0	1	1	1	12.8429,9.90897,9.46029,11.4719	H3K27ac,H3K27ac,H3K4me1,H3K4me1	3	2	late_enh
chr12	24562039	24562189	24562114	1	1	1	1	1	1	1	1	1	20.5501,13.2807,12.1045,10.9562,9.83753,102.729,10.9562,9.83753,35.0963,38.2483,41.4537,48.0126,38.2483,33.5414,25.9982,21.6797,14.9001,91.9112,24.5401,25.9982,18.9,13.6172,12.3622,9.94345,14.9001,219.259,224.563,209.676,77.4336,229.891,214.874,224.563,206.224,222.793,219.259,90.8407,48.8841,224.563,202.783,54.7477,235.242,233.456,224.563,206.224,219.259,207.948,106.214,119.846,507.46,213.979,214…	H3K27ac,H3K27ac,H3K27ac,H3K27ac,H3K27ac,H3K4me3,H3K27ac,H3K27ac,H3K4me3,H3K4me3,H3K4me3,H3K4me3,H3K4me3,H3K4me3,H3K4me3,H3K4me3,H3K4me3,H3K4me3,H3K4me3,H3K4me3,H3K4me3,H3K4me3,H3K4me3,H3K4me3,H3K4me3,H3K4me3,H3K4me3,H3K4me3,H3K4me3,H3K4me3,H3K4me3,H3K4me3,H3K4me3,H3K4me3,H3K4me3,H3K4me3,H3K4me3,H3K4me3,H3K4me3,H3K4me3,H3K4me3,H3K27ac,H3K4me3,H3K4me3,H3K4me3,H3K4me3,H3K4me3,H3K4me3,H3K4me3,H3K4me3…	9	2	always_active
chr14	72894487	72894637	72894562	1	1	1	1	1	1	1	1	1	28.0453,27.6521,25.2742,11.8981,13.8897,15.9615,14.916,15.9615,17.0253,15.9615,13.8897,18.828,12.8834,11.8981,10.9347,9.9946,96.2632,9.07892,9.57006,9.61319,11.1943,14.1974,15.2398,19.5931,17.3812,55.3889,14.1974,91.1692,89.6795,82.3102,86.7157,80.8527,76.5139,82.3102,86.7157,95.6689,91.1692,89.6795,17.0407,86.7157,85.2418,82.3102,76.5139,73.6504,76.5139,17.3803,82.3102,96.2632,86.7157,89.6795,92…	H3K27ac,H3K27ac,H3K27ac,H3K27ac,H3K27ac,H3K27ac,H3K27ac,H3K27ac,H3K27ac,H3K27ac,H3K27ac,H3K27ac,H3K27ac,H3K27ac,H3K27ac,H3K27ac,H3K4me3,H3K27ac,H3K27ac,H3K4me3,H3K27ac,H3K27ac,H3K27ac,H3K27ac,H3K27ac,H3K4me3,H3K27ac,H3K4me3,H3K4me3,H3K4me3,H3K4me3,H3K4me3,H3K4me3,H3K4me3,H3K4me3,H3K4me3,H3K4me3,H3K4me3,H3K27ac,H3K4me3,H3K4me3,H3K4me3,H3K4me3,H3K4me3,H3K4me3,H3K4me3,H3K4me3,H3K4me3,H3K4me3,H3K4me3…	9	2	always_active
chr19	49642568	49642718	49642643	1	1	1	1	1	1	1	1	1	21.6129,12.4927,14.5535,288.64,69.494,265.112,19.7466,217.56,15.6144,14.3192,17.7929,63.1697,15.6144,17.7929,14.5535,387.018,380.702,13.5126,12.4927,11.4949,205.032,333.36,147.232,177.467,12.4927,11.4949,10.5202,9.57006,9.57006,186.029,266.303,157.714,10.5202,11.5764,11.4949,184.749,145.949,113.107,12.4927,285.157,252.921,106.737,13.5126,11.4949,10.5202,9.57006,80.1129,83.4067,81.7566,291.503,85.…	H3K27ac,H3K27ac,H3K27ac,H3K4me3,H3K4me3,H3K4me3,H3K27ac,H3K4me3,H3K27ac,H3K27ac,H3K27ac,H3K4me3,H3K27ac,H3K27ac,H3K27ac,H3K4me3,H3K4me3,H3K27ac,H3K27ac,H3K27ac,H3K4me3,H3K4me3,H3K4me3,H3K4me3,H3K27ac,H3K27ac,H3K27ac,H3K27ac,H3K27ac,H3K4me3,H3K4me3,H3K4me3,H3K27ac,H3K27ac,H3K27ac,H3K4me3,H3K4me3,H3K4me3,H3K27ac,H3K4me3,H3K4me3,H3K27ac,H3K27ac,H3K27ac,H3K27ac,H3K4me3,H3K4me3,H3K4me3,H3K4me3,H3K4me3…	9	2	always_active
chr6	36679437	36679587	36679512	1	1	1	1	1	1	1	1	1	10.2258,105.006,107.888,99.2947,58.4396,100.716,105.006,15.4523,109.335,107.888,105.006,99.2947,100.716,95.0572,90.8605,73.8318,92.2548,99.2947,100.716,75.9536,105.006,107.888,103.572,218.014,107.888,109.335,105.006,100.716,103.572,105.006,73.8318,103.572,105.006,99.2947,109.335,105.006,100.716,95.0572,75.1988,92.2548,74.1622,83.9606,78.5296,79.8798,83.9606,88.0861,86.7061,92.2548,99.2947,133.652…	H3K4me3,H3K4me3,H3K4me3,H3K4me3,H3K4me3,H3K4me3,H3K4me3,H3K4me3,H3K4me3,H3K4me3,H3K4me3,H3K4me3,H3K4me3,H3K4me3,H3K4me3,H3K4me3,H3K4me3,H3K4me3,H3K4me3,H3K4me3,H3K4me3,H3K4me3,H3K4me3,H3K4me3,H3K4me3,H3K4me3,H3K4me3,H3K4me3,H3K4me3,H3K4me3,H3K4me3,H3K4me3,H3K4me3,H3K4me3,H3K4me3,H3K4me3,H3K4me3,H3K4me3,H3K4me3,H3K4me3,H3K4me3,H3K4me3,H3K4me3,H3K4me3,H3K4me3,H3K4me3,H3K4me3,H3K4me3,H3K4me3,H3K4me3…	9	3	always_active
chr16	720811	720961	720886	1	1	1	1	1	1	1	1	1	21.8802,22.9623,235.885,21.8802,62.1648,22.9623,24.0577,22.9623,23.1173,20.9563,62.7451,18.8519,17.8222,48.8888,9.31894,18.8519,73.8998,64.9512,16.8081,11.9185,63.5546,15.8103,60.7675,14.8294,64.5823,62.2016,12.921,11.995,10.2039,9.34071,11.9154,9.09327,247.896,43.6341,12.9018,12.9972,17.1642,22.7657,254.81,183.301,26.307,23.9321,15.0424,12.525,19.3589,18.3343,21.4515,16.3311,17.3249,13.4498,314.…	H3K27ac,H3K27ac,H3K4me3,H3K27ac,H3K4me3,H3K27ac,H3K27ac,H3K27ac,H3K27ac,H3K27ac,H3K4me3,H3K27ac,H3K27ac,H3K27ac,H3K27ac,H3K27ac,H3K4me3,H3K4me3,H3K27ac,H3K27ac,H3K4me3,H3K27ac,H3K4me3,H3K27ac,H3K4me3,H3K4me3,H3K27ac,H3K27ac,H3K27ac,H3K27ac,H3K4me3,H3K4me3,H3K4me3,H3K4me3,H3K4me3,H3K4me3,H3K4me3,H3K4me3,H3K4me3,H3K4me3,H3K4me3,H3K4me3,H3K4me3,H3K4me3,H3K4me3,H3K4me3,H3K4me3,H3K4me3,H3K4me3,H3K4me3…	9	3	always_active
chr9	121652551	121652701	121652626	1	1	1	1	1	1	1	1	1	10.3853,9.54031,10.3853,13.965,12.137,9.46026,95.7774,11.0051,11.8041,11.0051,52.2597,10.2236,22.8027,13.243,19.4689,14.2354,11.3193,14.0333,20.3022,22.2002,19.216,21.8154,21.4034,19.216,20.3022,14.0333,12.0888,9.33206,10.4336,73.5939,77.7684,73.5939,77.7684,73.5939,11.5918,10.2025,76.3713,12.6092,80.5791,81.9926,86.2648,90.5831,86.2648,94.9462,97.8789,99.3523,24.8586,94.9462,86.2648,80.5791,77.7…	H3K27ac,H3K27ac,H3K27ac,H3K27ac,H3K27ac,H3K27ac,H3K4me3,H3K27ac,H3K27ac,H3K27ac,H3K4me3,H3K27ac,H3K4me3,H3K4me3,H3K4me3,H3K4me3,H3K4me3,H3K27ac,H3K27ac,H3K4me3,H3K27ac,H3K27ac,H3K27ac,H3K27ac,H3K27ac,H3K27ac,H3K27ac,H3K27ac,H3K27ac,H3K4me3,H3K4me3,H3K4me3,H3K4me3,H3K4me3,H3K27ac,H3K4me3,H3K4me3,H3K27ac,H3K4me3,H3K4me3,H3K4me3,H3K4me3,H3K4me3,H3K4me3,H3K4me3,H3K4me3,H3K4me3,H3K4me3,H3K4me3,H3K4me3…	9	3	always_active
chr2	85560977	85561127	85561052	1	1	1	1	1	1	1	1	1	10.0674,17.304,13.5675,18.5954,23.9627,29.6138,34.0141,25.3506,31.0661,202.884,28.1768,37.0172,41.618,44.7452,165.775,72.826,44.0886,76.6422,80.5029,83.1008,84.4068,50.8928,80.5029,49.9133,34.704,79.2111,33.537,80.5029,56.8756,79.9056,83.641,84.895,87.4161,63.0308,11.451,88.683,10.893,92.5091,100.271,14.9975,96.3722,98.9676,104.205,105.524,98.9676,100.271,104.205,100.271,104.205,20.6287,101.579,1…	H3K4me3,H3K4me3,H3K4me3,H3K4me3,H3K4me3,H3K4me3,H3K4me3,H3K4me3,H3K4me3,H3K4me3,H3K4me3,H3K4me3,H3K4me3,H3K4me3,H3K4me3,H3K4me3,H3K4me3,H3K4me3,H3K4me3,H3K4me3,H3K4me3,H3K4me3,H3K4me3,H3K4me3,H3K4me3,H3K4me3,H3K4me3,H3K4me3,H3K4me3,H3K4me3,H3K4me3,H3K4me3,H3K4me3,H3K4me3,H3K4me3,H3K4me3,H3K4me3,H3K4me3,H3K4me3,H3K4me3,H3K4me3,H3K4me3,H3K4me3,H3K4me3,H3K4me3,H3K4me3,H3K4me3,H3K4me3,H3K4me3,H3K4me3…	9	2	always_active
chr7	82443280	82443430	82443355	1	1	1	1	1	1	1	1	1	10.1642,23.2179,14.4829,13.2807,14.4829,12.1045,103.87,13.2807,10.9562,138.897,143.082,104.009,13.2807,10.9562,9.83753,105.853,134.774,220.628,154.71,103.87,10.9562,12.1045,14.4829,15.7098,269.824,125.492,14.4829,15.7098,141.098,16.96,15.7098,14.4829,15.7098,24.5401,38.2483,339.987,44.7094,54.7521,63.4049,74.0882,83.2159,97.8522,16.3196,68.7078,193.298,79.5416,85.0642,131.703,94.4129,121.448,123.…	H3K27ac,H3K4me3,H3K27ac,H3K27ac,H3K27ac,H3K27ac,H3K4me3,H3K27ac,H3K27ac,H3K4me3,H3K4me3,H3K27ac,H3K27ac,H3K27ac,H3K27ac,H3K4me3,H3K4me3,H3K4me3,H3K4me3,H3K27ac,H3K27ac,H3K27ac,H3K27ac,H3K4me3,H3K4me3,H3K27ac,H3K27ac,H3K4me3,H3K27ac,H3K27ac,H3K27ac,H3K27ac,H3K4me3,H3K4me3,H3K4me3,H3K4me3,H3K4me3,H3K4me3,H3K4me3,H3K4me3,H3K4me3,H3K4me3,H3K4me3,H3K4me3,H3K4me3,H3K4me3,H3K4me3,H3K4me3,H3K4me3,H3K4me3…	9	2	always_active
chr5	173234666	173234816	173234741	1	1	1	1	1	1	1	1	1	11.9219,13.6748,12.7895,81.8314,17.378,19.3193,58.7367,19.0119,17.0926,11.7024,10.0445,11.7024,34.8973,104.814,33.5446,36.2618,33.5446,160.336,28.451,34.8973,183.684,17.3363,32.204,93.1049,29.5611,33.5446,34.8973,184.262,149.327,53.8198,210.63,37.638,40.4237,38.8363,33.6105,37.4792,36.1332,34.7984,137.518,52.2,32.1637,172.212,30.8645,32.1637,30.8645,32.1637,55.0394,167.327,163.288,130.481,32.5545…	H3K4me1,H3K4me1,H3K4me1,H3K27ac,H3K4me1,H3K4me1,H3K4me3,H3K4me1,H3K4me1,H3K4me1,H3K4me1,H3K4me1,H3K27ac,H3K4me3,H3K27ac,H3K27ac,H3K27ac,H3K4me3,H3K27ac,H3K27ac,H3K27ac,H3K27ac,H3K27ac,H3K27ac,H3K27ac,H3K27ac,H3K27ac,H3K4me3,H3K27ac,H3K4me3,H3K27ac,H3K27ac,H3K27ac,H3K27ac,H3K4me3,H3K27ac,H3K27ac,H3K27ac,H3K4me3,H3K4me3,H3K27ac,H3K4me3,H3K27ac,H3K27ac,H3K27ac,H3K27ac,H3K4me3,H3K4me3,H3K4me3,H3K27ac…	9	3	always_active
chr1	93909678	93909828	93909753	1	1	1	1	1	1	1	1	1	17.6696,27.6886,39.9473,38.6747,28.8646,27.6886,31.2518,32.4624,28.8646,34.9163,38.6747,39.9473,42.5209,43.8214,50.4548,51.8064,50.4548,54.5333,51.8064,60.0783,37.3597,58.681,60.0783,64.3127,60.0783,55.9084,54.5333,9.53557,9.53557,9.10602,10.0236,9.10602,9.53557,9.59773,10.5498,11.5264,10.5498,9.59773,27.1237,23.6525,22.3415,20.1017,19.0961,21.257,20.1866,19.1308,18.0902,17.0653,15.0648,14.0906,1…	H3K4me3,H3K4me3,H3K4me3,H3K4me3,H3K4me3,H3K4me3,H3K4me3,H3K4me3,H3K4me3,H3K4me3,H3K4me3,H3K4me3,H3K4me3,H3K4me3,H3K4me3,H3K4me3,H3K4me3,H3K4me3,H3K4me3,H3K4me3,H3K4me3,H3K4me3,H3K4me3,H3K4me3,H3K4me3,H3K4me3,H3K4me3,H3K4me3,H3K4me3,H3K4me3,H3K4me3,H3K4me3,H3K4me3,H3K4me3,H3K4me3,H3K4me3,H3K4me3,H3K4me3,H3K4me3,H3K4me3,H3K4me3,H3K4me3,H3K4me3,H3K4me3,H3K4me3,H3K4me3,H3K4me3,H3K4me3,H3K4me3,H3K4me3…	9	3	always_active
chr15	34794587	34794737	34794662	1	1	1	1	1	1	1	1	1	11.2215,27.3646,99.8347,104.959,30.0471,103.437,146.852,108.385,67.1011,35.3967,28.6987,27.3646,120.274,30.8548,30.0471,27.3646,105.856,128.497,69.5976,24.5647,108.288,66.5208,201.12,27.0438,32.113,28.3042,106.669,64.3585,32.1637,34.7984,32.1637,102.85,34.7984,37.4792,40.204,148.241,38.8363,36.1332,38.8363,162.282,37.4792,145.224,86.904,36.1332,40.204,36.1332,34.7984,59.9517,155.227,36.1332,38.83…	H3K4me3,H3K27ac,H3K4me3,H3K4me3,H3K27ac,H3K4me3,H3K4me3,H3K4me3,H3K4me3,H3K4me3,H3K27ac,H3K27ac,H3K4me3,H3K4me3,H3K27ac,H3K27ac,H3K4me3,H3K4me3,H3K4me3,H3K27ac,H3K4me3,H3K4me3,H3K4me3,H3K27ac,H3K27ac,H3K27ac,H3K4me3,H3K4me3,H3K27ac,H3K27ac,H3K27ac,H3K27ac,H3K27ac,H3K27ac,H3K27ac,H3K4me3,H3K27ac,H3K27ac,H3K27ac,H3K4me3,H3K27ac,H3K4me3,H3K4me3,H3K27ac,H3K27ac,H3K27ac,H3K27ac,H3K4me3,H3K4me3,H3K27ac…	9	3	always_active
chr15	34794599	34794749	34794674	1	1	1	1	1	1	1	1	1	11.2215,27.3646,120.274,30.8548,30.0471,27.3646,105.856,128.497,69.5976,24.5647,108.288,66.5208,201.12,27.0438,32.113,28.3042,106.669,64.3585,32.1637,34.7984,32.1637,102.85,34.7984,37.4792,40.204,148.241,38.8363,36.1332,38.8363,162.282,37.4792,145.224,86.904,36.1332,40.204,36.1332,34.7984,59.9517,155.227,36.1332,38.8363,32.1637,33.4751,34.7984,36.1332,32.1637,151.027,33.4751,149.632,112.496,34.79…	H3K4me3,H3K27ac,H3K4me3,H3K4me3,H3K27ac,H3K27ac,H3K4me3,H3K4me3,H3K4me3,H3K27ac,H3K4me3,H3K4me3,H3K4me3,H3K27ac,H3K27ac,H3K27ac,H3K4me3,H3K4me3,H3K27ac,H3K27ac,H3K27ac,H3K27ac,H3K27ac,H3K27ac,H3K27ac,H3K4me3,H3K27ac,H3K27ac,H3K27ac,H3K4me3,H3K27ac,H3K4me3,H3K4me3,H3K27ac,H3K27ac,H3K27ac,H3K27ac,H3K4me3,H3K4me3,H3K27ac,H3K27ac,H3K27ac,H3K27ac,H3K27ac,H3K27ac,H3K27ac,H3K4me3,H3K27ac,H3K4me3,H3K4me3…	9	3	always_active
chr15	34792327	34792477	34792402	1	1	1	1	1	1	1	1	1	9.95693,9.95693,11.0283,49.4122,77.549,17.497,16.2171,18.7991,25.6077,13.7285,10.1965,70.1481,73.7715,81.1463,79.9056,84.895,68.3345,87.4161,67.2202,91.2296,88.683,92.5091,50.2833,98.9676,53.1055,104.205,105.524,100.271,104.205,109.504,113.516,112.175,105.524,104.205,48.4804,109.504,104.205,101.579,100.271,96.3722,92.5091,96.3722,98.9676,57.6931,101.579,77.2288,10.395,80.4978,77.2288,70.7968,98.1…	H3K27ac,H3K27ac,H3K27ac,H3K4me3,H3K4me3,H3K4me3,H3K4me3,H3K4me3,H3K4me3,H3K4me3,H3K4me3,H3K4me3,H3K4me3,H3K4me3,H3K4me3,H3K4me3,H3K4me3,H3K4me3,H3K4me3,H3K4me3,H3K4me3,H3K4me3,H3K4me3,H3K4me3,H3K4me3,H3K4me3,H3K4me3,H3K4me3,H3K4me3,H3K4me3,H3K4me3,H3K4me3,H3K4me3,H3K4me3,H3K4me3,H3K4me3,H3K4me3,H3K4me3,H3K4me3,H3K4me3,H3K4me3,H3K4me3,H3K4me3,H3K4me3,H3K4me3,H3K27ac,H3K4me3,H3K4me3,H3K4me3,H3K4me3…	9	3	always_active
chr15	34792501	34792651	34792576	1	1	1	1	1	1	1	1	1	9.95693,13.2526,9.95693,13.2526,14.4024,239.707,11.0283,255.362,12.1274,9.95693,10.1965,13.7285,12.5227,9.61319,9.61319,10.6001,104.537,79.4462,100.737,81.0605,98.2214,79.4462,65.0182,100.737,82.6172,94.4765,39.6261,93.2359,63.4137,94.4765,87.5811,62.1521,45.8623,89.5375,85.8752,33.3502,89.5375,82.2498,89.2267,79.9151,85.8752,78.6626,95.868,82.2498,81.0498,78.6626,81.0498,78.6626,73.9408,77.4754,…	H3K27ac,H3K27ac,H3K27ac,H3K27ac,H3K27ac,H3K4me3,H3K27ac,H3K4me3,H3K27ac,H3K27ac,H3K4me3,H3K4me3,H3K4me3,H3K4me3,H3K4me3,H3K4me3,H3K4me3,H3K4me3,H3K4me3,H3K4me3,H3K4me3,H3K4me3,H3K4me3,H3K4me3,H3K4me3,H3K4me3,H3K4me3,H3K4me3,H3K4me3,H3K4me3,H3K4me3,H3K4me3,H3K4me3,H3K4me3,H3K4me3,H3K4me3,H3K4me3,H3K4me3,H3K4me3,H3K4me3,H3K4me3,H3K4me3,H3K4me3,H3K4me3,H3K4me3,H3K4me3,H3K4me3,H3K4me3,H3K4me3,H3K4me3…	9	3	always_active
chr15	34792500	34792650	34792575	1	1	1	1	1	1	1	1	1	9.95693,13.2526,9.95693,13.2526,14.4024,239.707,11.0283,255.362,12.1274,9.95693,10.1965,13.7285,12.5227,9.61319,9.61319,10.6001,104.537,79.4462,100.737,81.0605,98.2214,79.4462,65.0182,100.737,82.6172,94.4765,39.6261,93.2359,63.4137,94.4765,87.5811,62.1521,45.8623,89.5375,85.8752,33.3502,89.5375,82.2498,89.2267,79.9151,85.8752,78.6626,95.868,82.2498,81.0498,78.6626,81.0498,78.6626,73.9408,77.4754,…	H3K27ac,H3K27ac,H3K27ac,H3K27ac,H3K27ac,H3K4me3,H3K27ac,H3K4me3,H3K27ac,H3K27ac,H3K4me3,H3K4me3,H3K4me3,H3K4me3,H3K4me3,H3K4me3,H3K4me3,H3K4me3,H3K4me3,H3K4me3,H3K4me3,H3K4me3,H3K4me3,H3K4me3,H3K4me3,H3K4me3,H3K4me3,H3K4me3,H3K4me3,H3K4me3,H3K4me3,H3K4me3,H3K4me3,H3K4me3,H3K4me3,H3K4me3,H3K4me3,H3K4me3,H3K4me3,H3K4me3,H3K4me3,H3K4me3,H3K4me3,H3K4me3,H3K4me3,H3K4me3,H3K4me3,H3K4me3,H3K4me3,H3K4me3…	9	3	always_active
chr15	73367398	73367548	73367473	1	1	1	1	1	1	1	1	1	9.27006,12.1392,267.504,10.3873,13.0442,16.8398,21.934,26.2516,17.5442,173.417,175.013,95.9406,77.6632,170.234,97.6508,113.018,168.647,458.283,94.5825,163.904,269.52,77.4336,113.018,445.421,167.733,265.49,53.3783,97.6508,170.88,166.164,133.123,163.034,9.54653,141.497,167.733,97.6508,116.04,170.88,145.726,175.624,10.5377,76.0831,177.211,185.188,119.078,145.726,170.88,117.557,148.56,175.624,46.7326…	H3K4me3,H3K27ac,H3K4me3,H3K27ac,H3K27ac,H3K27ac,H3K27ac,H3K27ac,H3K27ac,H3K4me3,H3K4me3,H3K4me3,H3K4me3,H3K4me3,H3K4me3,H3K4me3,H3K4me3,H3K4me3,H3K4me3,H3K4me3,H3K4me3,H3K4me3,H3K4me3,H3K4me3,H3K4me3,H3K4me3,H3K4me3,H3K4me3,H3K4me3,H3K4me3,H3K27ac,H3K4me3,H3K4me3,H3K4me3,H3K4me3,H3K4me3,H3K4me3,H3K4me3,H3K27ac,H3K4me3,H3K4me3,H3K4me3,H3K4me3,H3K4me3,H3K4me3,H3K4me3,H3K4me3,H3K4me3,H3K4me3,H3K4me3…	9	3	always_active
chr3	57757779	57757929	57757854	1	1	1	1	1	1	1	1	1	20.2051,17.0257,15.0767,64.1962,21.864,15.0767,17.0257,20.3758,15.7176,15.0767,26.8878,29.7359,33.6523,36.6735,35.6588,33.6523,32.6609,12.0507,30.7025,29.7359,36.6735,38.7256,41.8578,39.7541,42.9159,39.7625,45.3088,48.7634,47.6049,11.2796,48.7634,52.2794,54.6562,52.2794,32.5958,45.3088,30.9215,48.7634,51.1007,45.3088,44.1714,41.9187,45.3088,47.6049,51.1007,9.06407,9.06407,21.878,23.1375,21.878,23…	H3K4me3,H3K4me3,H3K4me3,H3K4me3,H3K4me3,H3K4me3,H3K4me3,H3K4me3,H3K4me3,H3K4me3,H3K4me3,H3K4me3,H3K4me3,H3K4me3,H3K4me3,H3K4me3,H3K4me3,H3K4me3,H3K4me3,H3K4me3,H3K4me3,H3K4me3,H3K4me3,H3K4me3,H3K4me3,H3K4me3,H3K4me3,H3K4me3,H3K4me3,H3K4me3,H3K4me3,H3K4me3,H3K4me3,H3K4me3,H3K4me3,H3K4me3,H3K4me3,H3K4me3,H3K4me3,H3K4me3,H3K4me3,H3K4me3,H3K4me3,H3K4me3,H3K4me3,H3K4me3,H3K4me3,H3K4me3,H3K4me3,H3K4me3…	9	3	always_active
chr19	44892287	44892437	44892362	1	1	1	0	0	0	1	1	1	14.4164,12.2403,10.1828,10.6941,10.6095,9.51738,33.7192,28.896,16.6857,9.79609,32.9781,29.4028,34.1917,17.2561,16.9979,11.0212,18.1501,18.1301,9.84416,10.7744,11.7277,9.84416,10.7744,9.15257,10.0037,9.15257,10.0037,9.15257,29.2893,11.3286,14.3715,15.6423,18.7646,19.8055,18.9835,17.8543,18.594	H3K4me3,H3K4me3,H3K4me3,H3K4me3,H3K4me3,H3K4me3,H3K4me1,H3K4me1,H3K4me1,H3K4me1,H3K4me3,H3K4me3,H3K4me3,H3K4me3,H3K4me3,H3K4me3,H3K27ac,H3K27ac,H3K4me3,H3K4me3,H3K4me3,H3K4me3,H3K4me3,H3K4me3,H3K4me3,H3K4me3,H3K4me3,H3K4me3,H3K27ac,H3K4me3,H3K4me3,H3K4me3,H3K4me3,H3K4me3,H3K4me3,H3K4me3,H3K4me3	6	3	early_late_enh
chr3	38723498	38723648	38723573	1	1	1	0	0	0	1	1	1	11.9619,10.8237,22.6313,9.43679,10.4199,12.1776,11.2618,29.2461,17.739,13.9076,11.1653,12.6074,20.5755,22.3027,29.5915,37.4193,39.279,37.4193,34.1352,35.7117,39.279,34.1543,36.0032,22.25,23.7161,15.9803,12.0057,19.9598,21.5857,22.2864,24.1276,28.5055,19.5918,21.8363,26.0681,28.9108,28.2905,26.0681,21.351	H3K27ac,H3K27ac,H3K4me1,H3K4me1,H3K4me1,H3K27ac,H3K27ac,H3K27ac,H3K27ac,H3K27ac,H3K27ac,H3K27ac,H3K27ac,H3K27ac,H3K27ac,H3K27ac,H3K27ac,H3K27ac,H3K27ac,H3K27ac,H3K27ac,H3K27ac,H3K27ac,H3K27ac,H3K27ac,H3K4me1,H3K4me1,H3K4me1,H3K4me1,H3K4me1,H3K4me1,H3K4me1,H3K4me1,H3K4me1,H3K4me1,H3K4me1,H3K4me1,H3K4me1,H3K4me1	6	2	early_late_enh
NOTE: '1' indicates the presence of enhnacer in a given stage while '0' denotes its absence.
